# Supplementary material for: Crystal structure of 1,1′,2,2′,4,4′-hexa­iso­propyl­magnesocene
Source: Acta Crystallogr E Crystallogr Commun. 2022 Feb 3;78(Pt 3):287–90. doi: 10.1107/S2056989022001189 (PMC8900506; doi:10.1107/S2056989022001189)
Supplement: Supplementary file 1 [file e-78-00287-sup1.cif]

##############################################################################
#                                                                            #
# This CIF contains the data in a paper accepted for publication in          #
# Acta Crystallographica Section E. It conforms to the requirements of       #
# Notes for Authors for Acta Crystallographica Section E, and has been       #
# peer reviewed under the auspices of the IUCr Commission on Journals.       #
#                                                                            #
# Full details of the Crystallographic Information File format               #
# are given in the paper "The Crystallographic Information File (CIF):       #
# a New Standard Archive File for Crystallography" by S. R. Hall, F. H.      #
# Allen and I. D. Brown [Acta Cryst. (1991), A47, 655-685].                  #
#                                                                            #
# The current version of the core CIF dictionary is obtainable from          #
# ftp://ftp.iucr.org/pub/cif_core.dic.                                       #
#                                                                            #
# Software is freely available for graphical display of the structure(s)     #
# in this CIF. For information consult the CIF software page                 #
# http://www.iucr.org/resources/cif/software.                                #
#                                                                            #
# This file may be used for bona fide research purposes within the           #
# scientific community so long as proper attribution is given to the journal # 
# article from which it was obtained.                                        #
#                                                                            #
##############################################################################
data_I
_audit_creation_method     'SHELXL-2018/3'
_journal_date_recd_electronic     2022-01-05
_journal_date_accepted     2022-02-01
_journal_name_full     'Acta Crystallographica, Section E'
_journal_year     2022
_journal_volume     78
_journal_issue      3
_journal_page_first     0
_journal_page_last     0
_journal_paper_category     GM
_journal_paper_doi     10.1107/S2056989022001189
_journal_coeditor_code     PK2661
_publ_contact_author_name     'Andr\'e Sch\"afer'
_publ_contact_author_address
;
Saarland University
Faculty of Natural Sciences and Technology, Department of Chemistry,
Campus Saarbr\"ucken,
66123 Saarbr\"ucken,
Germany
;
_publ_contact_author_email     'andre.schaefer@uni-saarland.de'
_publ_contact_author_fax     ?
_publ_contact_author_phone     ?
_publ_section_title
;
Crystal structure of 1,1',2,2',4,4'-hexaisopropylmagnesocene
;
_publ_section_title_footnote     .
loop_
    _publ_author_name
    _publ_author_footnote
    _publ_author_address
    'Bachmann, Nico' .
;
Saarland University
Faculty of Natural Sciences and Technology, Department of Chemistry,
Campus Saarbr\"ucken,
66123 Saarbr\"ucken,
Germany
;
    'Wirtz, Lisa' .
;
Saarland University
Faculty of Natural Sciences and Technology, Department of Chemistry,
Campus Saarbr\"ucken,
66123 Saarbr\"ucken,
Germany
;
    'Morgenstern, Bernd' .
;
Saarland University
Faculty of Natural Sciences and Technology, Department of Chemistry,
Campus Saarbr\"ucken,
66123 Saarbr\"ucken,
Germany
;
    'M\"uller, Carsten' .
;
Saarland University
Faculty of Natural Sciences and Technology, Department of Chemistry,
Campus Saarbr\"ucken,
66123 Saarbr\"ucken,
Germany
;
    'Sch\"afer, Andr\'e' .
;
Saarland University
Faculty of Natural Sciences and Technology, Department of Chemistry,
Campus Saarbr\"ucken,
66123 Saarbr\"ucken,
Germany
;
_publ_section_synopsis
;
The title compound was synthesized from the corresponding
triisopropylcyclopentadiene by treatment with
<i>n</i>-butyl-<i>sec</i>-butylmagnesium and crystallizes in the triclinic space
group <i>P</i>\=1 with half a molecule per asymmetric unit and a staggered
arrangement of the cyclopentadienide ligands.
;
_chemical_name_systematic
;
1,1',2,2',4,4'-Hexaisopropylmagnesocene
;
_chemical_name_common     ?
_chemical_formula_moiety     'C28 H46 Mg'
_chemical_formula_sum     'C28 H46 Mg'
_chemical_formula_iupac     '[Mg (C14 H23)2]'
_chemical_formula_weight     406.96
_chemical_melting_point     ?
_space_group_crystal_system     triclinic
_space_group_name_H-M_alt     'P -1'
_space_group_name_Hall     '-P 1'
loop_
    _space_group_symop_operation_xyz
    'x, y, z'
    '-x, -y, -z'
_cell_length_a     8.7025(4)
_cell_length_b     9.0903(4)
_cell_length_c     9.2033(4)
_cell_angle_alpha     80.829(2)
_cell_angle_beta     81.151(2)
_cell_angle_gamma     63.0040(10)
_cell_volume     637.68(5)
_cell_formula_units_Z     1
_cell_measurement_reflns_used     7985
_cell_measurement_theta_min     2.53
_cell_measurement_theta_max     27.12
_cell_measurement_temperature     133(2)
_exptl_crystal_description     'plate'
_exptl_crystal_colour     'yellow'
_exptl_crystal_size_max     0.272
_exptl_crystal_size_mid     0.198
_exptl_crystal_size_min     0.070
_exptl_crystal_density_diffrn     1.060
_exptl_crystal_density_meas     ?
_exptl_crystal_density_method     ?
_exptl_crystal_F_000     226
_exptl_absorpt_coefficient_mu     0.081
_exptl_absorpt_correction_type     multi-scan
_exptl_absorpt_process_details
;
(SADABS; Krause <i>et al.</i>,  2015)
;
_exptl_absorpt_correction_T_min     0.7116
_exptl_absorpt_correction_T_max     0.7455
_diffrn_ambient_temperature     133(2)
_diffrn_source     'INCOATEC I\^A\mS microfocus sealed tube'
_diffrn_radiation_type     MoK\a
_diffrn_radiation_wavelength     0.71073
_diffrn_measurement_device_type     'Bruker D8 Venture Photon II'
_diffrn_measurement_method     '\f and \w scans'
_diffrn_detector_area_resol_mean     ?
_diffrn_reflns_number     24343
_diffrn_reflns_av_R_equivalents     0.0457
_diffrn_reflns_av_unetI/netI     0.0236
_diffrn_reflns_theta_min     2.251
_diffrn_reflns_theta_max     27.126
_diffrn_reflns_theta_full     25.242
_diffrn_measured_fraction_theta_max     0.998
_diffrn_measured_fraction_theta_full     0.998
_diffrn_reflns_limit_h_min     -11
_diffrn_reflns_limit_h_max     11
_diffrn_reflns_limit_k_min     -11
_diffrn_reflns_limit_k_max     11
_diffrn_reflns_limit_l_min     -11
_diffrn_reflns_limit_l_max     11
_refine_special_details     ?
_reflns_number_total     2808
_reflns_number_gt     2339
_reflns_threshold_expression     'I > 2\s(I)'
_refine_ls_structure_factor_coef     Fsqd
_refine_ls_matrix_type     full
_refine_ls_R_factor_all     0.0527
_refine_ls_R_factor_gt     0.0409
_refine_ls_wR_factor_gt     0.0931
_refine_ls_wR_factor_ref     0.1003
_refine_ls_goodness_of_fit_ref     1.060
_refine_ls_restrained_S_all     1.060
_refine_ls_number_reflns     2808
_refine_ls_number_parameters     138
_refine_ls_number_restraints     0
_refine_ls_hydrogen_treatment     constr
_refine_ls_weighting_scheme     calc
_refine_ls_weighting_details
              'w=1/[\s^2^(Fo^2^)+(0.0357P)^2^+0.2575P] where P=(Fo^2^+2Fc^2^)/3'
_atom_sites_solution_hydrogens     geom
_atom_sites_solution_primary     direct
_atom_sites_solution_secondary     difmap
_refine_ls_shift/su_max     0.000
_refine_ls_shift/su_mean     0.000
_refine_diff_density_max     0.232
_refine_diff_density_min     -0.200
_refine_ls_extinction_method     none
_refine_ls_extinction_coef     .
loop_
    _atom_type_symbol
    _atom_type_description
    _atom_type_scat_dispersion_real
    _atom_type_scat_dispersion_imag
    _atom_type_scat_source
    'C' 'C' 0.0033 0.0016
                         'International Tables Vol C Tables 4.2.6.8 and 6.1.1.4'
    'H' 'H' 0.0000 0.0000
                         'International Tables Vol C Tables 4.2.6.8 and 6.1.1.4'
    'Mg' 'Mg' 0.0486 0.0363
                         'International Tables Vol C Tables 4.2.6.8 and 6.1.1.4'
_computing_data_collection
;
APEX3 (Bruker, 2019)
;
_computing_cell_refinement
;
SAINT (Bruker, 2019)
;
_computing_data_reduction
;
SAINT (Bruker, 2019)
;
_computing_structure_solution
;
<i>SHELXT2018/2</i> (Sheldrick, 2015a)
;
_computing_structure_refinement
;
<i>SHELXL2018/3</i> (Sheldrick, 2015b),
<i>shelXle</i> (H\"ubschle <i>et al.</i>,  2011)
;
_computing_molecular_graphics     ?
_computing_publication_material
;
publCIF (Westrip, 2010)
;
loop_
    _atom_site_type_symbol
    _atom_site_label
    _atom_site_fract_x
    _atom_site_fract_y
    _atom_site_fract_z
    _atom_site_U_iso_or_equiv
    _atom_site_adp_type
    _atom_site_calc_flag
    _atom_site_occupancy
    _atom_site_disorder_assembly
    _atom_site_disorder_group
    Mg Mg1 0.500000 0.500000 0.500000 0.02198(16) Uani d 1 . .
    C C1 0.58902(16) 0.29370(15) 0.34104(14) 0.0220(3) Uani d 1 . .
    C C2 0.68748(15) 0.38509(15) 0.29476(14) 0.0222(3) Uani d 1 . .
    C C3 0.78805(16) 0.36201(16) 0.41245(14) 0.0230(3) Uani d 1 . .
    H H3 0.876899 0.404101 0.408093 0.028 Uiso calc 1 . .
    C C4 0.75424(15) 0.25725(15) 0.53102(14) 0.0223(3) Uani d 1 . .
    C C5 0.63013(16) 0.21621(15) 0.48667(14) 0.0232(3) Uani d 1 . .
    H H5 0.587559 0.136717 0.544119 0.028 Uiso calc 1 . .
    C C6 0.47318(17) 0.27043(16) 0.24895(15) 0.0257(3) Uani d 1 . .
    H H6 0.444736 0.359348 0.164188 0.031 Uiso calc 1 . .
    C C7 0.30301(19) 0.2858(2) 0.33539(19) 0.0371(4) Uani d 1 . .
    H H7A 0.233030 0.269800 0.271125 0.056 Uiso calc 1 . .
    H H7B 0.327426 0.201156 0.420434 0.056 Uiso calc 1 . .
    H H7C 0.239326 0.396273 0.370110 0.056 Uiso calc 1 . .
    C C8 0.5672(2) 0.10251(19) 0.18531(18) 0.0368(4) Uani d 1 . .
    H H8A 0.491531 0.091596 0.123487 0.055 Uiso calc 1 . .
    H H8B 0.597174 0.012997 0.266371 0.055 Uiso calc 1 . .
    H H8C 0.673219 0.095503 0.125346 0.055 Uiso calc 1 . .
    C C9 0.69613(17) 0.47897(17) 0.14521(15) 0.0261(3) Uani d 1 . .
    H H9 0.585123 0.513065 0.101394 0.031 Uiso calc 1 . .
    C C10 0.7151(2) 0.6358(2) 0.15456(18) 0.0422(4) Uani d 1 . .
    H H10A 0.719212 0.692389 0.055076 0.063 Uiso calc 1 . .
    H H10B 0.822300 0.606089 0.198629 0.063 Uiso calc 1 . .
    H H10C 0.615986 0.709829 0.215971 0.063 Uiso calc 1 . .
    C C11 0.8434(2) 0.3681(2) 0.04173(17) 0.0401(4) Uani d 1 . .
    H H11A 0.843621 0.430001 -0.055715 0.060 Uiso calc 1 . .
    H H11B 0.827146 0.270336 0.032239 0.060 Uiso calc 1 . .
    H H11C 0.954060 0.332769 0.082140 0.060 Uiso calc 1 . .
    C C12 0.82800(17) 0.20815(17) 0.68044(15) 0.0274(3) Uani d 1 . .
    H H12 0.750729 0.296459 0.745989 0.033 Uiso calc 1 . .
    C C13 1.00801(19) 0.1994(2) 0.66748(18) 0.0408(4) Uani d 1 . .
    H H13A 1.087252 0.112649 0.604724 0.061 Uiso calc 1 . .
    H H13B 1.049205 0.173474 0.765945 0.061 Uiso calc 1 . .
    H H13C 1.003708 0.306602 0.623400 0.061 Uiso calc 1 . .
    C C14 0.8308(3) 0.0458(2) 0.75386(19) 0.0463(4) Uani d 1 . .
    H H14A 0.712755 0.055338 0.767566 0.069 Uiso calc 1 . .
    H H14B 0.876845 0.019984 0.850239 0.069 Uiso calc 1 . .
    H H14C 0.904440 -0.043197 0.691324 0.069 Uiso calc 1 . .
loop_
    _atom_site_aniso_label
    _atom_site_aniso_U_11
    _atom_site_aniso_U_22
    _atom_site_aniso_U_33
    _atom_site_aniso_U_12
    _atom_site_aniso_U_13
    _atom_site_aniso_U_23
    Mg1 0.0202(3) 0.0207(3) 0.0236(3) -0.0070(2) 0.0002(2) -0.0067(2)
    C1 0.0213(6) 0.0189(6) 0.0243(6) -0.0064(5) -0.0012(5) -0.0066(5)
    C2 0.0195(6) 0.0222(6) 0.0227(6) -0.0066(5) 0.0004(5) -0.0063(5)
    C3 0.0183(6) 0.0259(6) 0.0246(6) -0.0088(5) -0.0004(5) -0.0064(5)
    C4 0.0191(6) 0.0209(6) 0.0238(6) -0.0049(5) -0.0011(5) -0.0065(5)
    C5 0.0247(6) 0.0196(6) 0.0247(6) -0.0089(5) -0.0015(5) -0.0040(5)
    C6 0.0281(7) 0.0234(6) 0.0278(7) -0.0116(5) -0.0063(5) -0.0040(5)
    C7 0.0287(7) 0.0408(8) 0.0478(9) -0.0168(6) -0.0016(6) -0.0174(7)
    C8 0.0358(8) 0.0375(8) 0.0415(9) -0.0151(7) -0.0044(7) -0.0184(7)
    C9 0.0246(6) 0.0300(7) 0.0236(7) -0.0123(5) -0.0010(5) -0.0027(5)
    C10 0.0609(11) 0.0354(8) 0.0335(8) -0.0274(8) 0.0068(7) -0.0033(7)
    C11 0.0467(9) 0.0395(8) 0.0274(8) -0.0156(7) 0.0090(7) -0.0075(6)
    C12 0.0268(7) 0.0270(6) 0.0246(7) -0.0071(5) -0.0034(5) -0.0059(5)
    C13 0.0298(8) 0.0566(10) 0.0338(8) -0.0146(7) -0.0090(6) -0.0067(7)
    C14 0.0652(11) 0.0427(9) 0.0356(9) -0.0270(9) -0.0204(8) 0.0085(7)
_geom_special_details
;
 All esds (except the esd in the dihedral angle between two l.s. planes)
 are estimated using the full covariance matrix.  The cell esds are taken
 into account individually in the estimation of esds in distances, angles
 and torsion angles; correlations between esds in cell parameters are only
 used when they are defined by crystal symmetry.  An approximate (isotropic)
 treatment of cell esds is used for estimating esds involving l.s. planes.
;
loop_
    _geom_bond_atom_site_label_1
    _geom_bond_atom_site_label_2
    _geom_bond_site_symmetry_2
    _geom_bond_distance
    _geom_bond_publ_flag
    Mg1 C3 2_666 2.3136(12) ?
    Mg1 C3 . 2.3136(12) ?
    Mg1 C5 . 2.3148(12) ?
    Mg1 C5 2_666 2.3148(12) ?
    Mg1 C4 . 2.3253(12) ?
    Mg1 C4 2_666 2.3253(12) ?
    Mg1 C2 2_666 2.3355(12) ?
    Mg1 C2 . 2.3355(12) ?
    Mg1 C1 2_666 2.3375(12) ?
    Mg1 C1 . 2.3376(12) ?
    C1 C2 . 1.4237(18) ?
    C1 C5 . 1.4277(18) ?
    C1 C6 . 1.5143(17) ?
    C2 C3 . 1.4268(17) ?
    C2 C9 . 1.5101(18) ?
    C3 C4 . 1.4172(19) ?
    C3 H3 . 1.0000 ?
    C4 C5 . 1.4220(18) ?
    C4 C12 . 1.5226(18) ?
    C5 H5 . 1.0000 ?
    C6 C7 . 1.527(2) ?
    C6 C8 . 1.5317(18) ?
    C6 H6 . 1.0000 ?
    C7 H7A . 0.9800 ?
    C7 H7B . 0.9800 ?
    C7 H7C . 0.9800 ?
    C8 H8A . 0.9800 ?
    C8 H8B . 0.9800 ?
    C8 H8C . 0.9800 ?
    C9 C11 . 1.5239(19) ?
    C9 C10 . 1.525(2) ?
    C9 H9 . 1.0000 ?
    C10 H10A . 0.9800 ?
    C10 H10B . 0.9800 ?
    C10 H10C . 0.9800 ?
    C11 H11A . 0.9800 ?
    C11 H11B . 0.9800 ?
    C11 H11C . 0.9800 ?
    C12 C14 . 1.514(2) ?
    C12 C13 . 1.519(2) ?
    C12 H12 . 1.0000 ?
    C13 H13A . 0.9800 ?
    C13 H13B . 0.9800 ?
    C13 H13C . 0.9800 ?
    C14 H14A . 0.9800 ?
    C14 H14B . 0.9800 ?
    C14 H14C . 0.9800 ?
loop_
    _geom_angle_atom_site_label_1
    _geom_angle_atom_site_label_2
    _geom_angle_atom_site_label_3
    _geom_angle_site_symmetry_1
    _geom_angle_site_symmetry_3
    _geom_angle
    _geom_angle_publ_flag
    C3 Mg1 C3 2_666 . 180.0 ?
    C3 Mg1 C5 2_666 . 121.04(5) ?
    C3 Mg1 C5 . . 58.96(5) ?
    C3 Mg1 C5 2_666 2_666 58.96(5) ?
    C3 Mg1 C5 . 2_666 121.04(5) ?
    C5 Mg1 C5 . 2_666 180.0 ?
    C3 Mg1 C4 2_666 . 144.42(5) ?
    C3 Mg1 C4 . . 35.58(5) ?
    C5 Mg1 C4 . . 35.69(4) ?
    C5 Mg1 C4 2_666 . 144.31(4) ?
    C3 Mg1 C4 2_666 2_666 35.58(5) ?
    C3 Mg1 C4 . 2_666 144.42(5) ?
    C5 Mg1 C4 . 2_666 144.31(4) ?
    C5 Mg1 C4 2_666 2_666 35.69(4) ?
    C4 Mg1 C4 . 2_666 180.0 ?
    C3 Mg1 C2 2_666 2_666 35.74(4) ?
    C3 Mg1 C2 . 2_666 144.26(4) ?
    C5 Mg1 C2 . 2_666 120.74(5) ?
    C5 Mg1 C2 2_666 2_666 59.26(5) ?
    C4 Mg1 C2 . 2_666 120.27(4) ?
    C4 Mg1 C2 2_666 2_666 59.73(4) ?
    C3 Mg1 C2 2_666 . 144.26(4) ?
    C3 Mg1 C2 . . 35.74(4) ?
    C5 Mg1 C2 . . 59.26(5) ?
    C5 Mg1 C2 2_666 . 120.74(5) ?
    C4 Mg1 C2 . . 59.73(4) ?
    C4 Mg1 C2 2_666 . 120.27(4) ?
    C2 Mg1 C2 2_666 . 180.0 ?
    C3 Mg1 C1 2_666 2_666 59.17(4) ?
    C3 Mg1 C1 . 2_666 120.83(4) ?
    C5 Mg1 C1 . 2_666 144.26(4) ?
    C5 Mg1 C1 2_666 2_666 35.74(4) ?
    C4 Mg1 C1 . 2_666 120.28(4) ?
    C4 Mg1 C1 2_666 2_666 59.72(4) ?
    C2 Mg1 C1 2_666 2_666 35.48(4) ?
    C2 Mg1 C1 . 2_666 144.52(4) ?
    C3 Mg1 C1 2_666 . 120.83(4) ?
    C3 Mg1 C1 . . 59.17(4) ?
    C5 Mg1 C1 . . 35.74(4) ?
    C5 Mg1 C1 2_666 . 144.26(4) ?
    C4 Mg1 C1 . . 59.72(4) ?
    C4 Mg1 C1 2_666 . 120.28(4) ?
    C2 Mg1 C1 2_666 . 144.52(4) ?
    C2 Mg1 C1 . . 35.48(4) ?
    C1 Mg1 C1 2_666 . 180.0 ?
    C2 C1 C5 . . 107.47(11) ?
    C2 C1 C6 . . 126.57(12) ?
    C5 C1 C6 . . 125.78(12) ?
    C2 C1 Mg1 . . 72.18(7) ?
    C5 C1 Mg1 . . 71.26(7) ?
    C6 C1 Mg1 . . 125.75(8) ?
    C1 C2 C3 . . 107.35(11) ?
    C1 C2 C9 . . 126.99(11) ?
    C3 C2 C9 . . 125.51(12) ?
    C1 C2 Mg1 . . 72.34(7) ?
    C3 C2 Mg1 . . 71.29(7) ?
    C9 C2 Mg1 . . 125.19(8) ?
    C4 C3 C2 . . 109.38(11) ?
    C4 C3 Mg1 . . 72.66(7) ?
    C2 C3 Mg1 . . 72.97(7) ?
    C4 C3 H3 . . 125.2 ?
    C2 C3 H3 . . 125.2 ?
    Mg1 C3 H3 . . 125.2 ?
    C3 C4 C5 . . 106.69(11) ?
    C3 C4 C12 . . 126.32(12) ?
    C5 C4 C12 . . 126.88(12) ?
    C3 C4 Mg1 . . 71.76(7) ?
    C5 C4 Mg1 . . 71.75(7) ?
    C12 C4 Mg1 . . 118.67(8) ?
    C4 C5 C1 . . 109.12(11) ?
    C4 C5 Mg1 . . 72.56(7) ?
    C1 C5 Mg1 . . 73.00(7) ?
    C4 C5 H5 . . 125.3 ?
    C1 C5 H5 . . 125.3 ?
    Mg1 C5 H5 . . 125.3 ?
    C1 C6 C7 . . 112.68(11) ?
    C1 C6 C8 . . 110.81(11) ?
    C7 C6 C8 . . 109.65(12) ?
    C1 C6 H6 . . 107.8 ?
    C7 C6 H6 . . 107.8 ?
    C8 C6 H6 . . 107.8 ?
    C6 C7 H7A . . 109.5 ?
    C6 C7 H7B . . 109.5 ?
    H7A C7 H7B . . 109.5 ?
    C6 C7 H7C . . 109.5 ?
    H7A C7 H7C . . 109.5 ?
    H7B C7 H7C . . 109.5 ?
    C6 C8 H8A . . 109.5 ?
    C6 C8 H8B . . 109.5 ?
    H8A C8 H8B . . 109.5 ?
    C6 C8 H8C . . 109.5 ?
    H8A C8 H8C . . 109.5 ?
    H8B C8 H8C . . 109.5 ?
    C2 C9 C11 . . 110.83(11) ?
    C2 C9 C10 . . 112.69(11) ?
    C11 C9 C10 . . 109.89(12) ?
    C2 C9 H9 . . 107.7 ?
    C11 C9 H9 . . 107.7 ?
    C10 C9 H9 . . 107.7 ?
    C9 C10 H10A . . 109.5 ?
    C9 C10 H10B . . 109.5 ?
    H10A C10 H10B . . 109.5 ?
    C9 C10 H10C . . 109.5 ?
    H10A C10 H10C . . 109.5 ?
    H10B C10 H10C . . 109.5 ?
    C9 C11 H11A . . 109.5 ?
    C9 C11 H11B . . 109.5 ?
    H11A C11 H11B . . 109.5 ?
    C9 C11 H11C . . 109.5 ?
    H11A C11 H11C . . 109.5 ?
    H11B C11 H11C . . 109.5 ?
    C14 C12 C13 . . 110.23(13) ?
    C14 C12 C4 . . 112.14(12) ?
    C13 C12 C4 . . 111.48(12) ?
    C14 C12 H12 . . 107.6 ?
    C13 C12 H12 . . 107.6 ?
    C4 C12 H12 . . 107.6 ?
    C12 C13 H13A . . 109.5 ?
    C12 C13 H13B . . 109.5 ?
    H13A C13 H13B . . 109.5 ?
    C12 C13 H13C . . 109.5 ?
    H13A C13 H13C . . 109.5 ?
    H13B C13 H13C . . 109.5 ?
    C12 C14 H14A . . 109.5 ?
    C12 C14 H14B . . 109.5 ?
    H14A C14 H14B . . 109.5 ?
    C12 C14 H14C . . 109.5 ?
    H14A C14 H14C . . 109.5 ?
    H14B C14 H14C . . 109.5 ?
loop_
    _geom_torsion_atom_site_label_1
    _geom_torsion_atom_site_label_2
    _geom_torsion_atom_site_label_3
    _geom_torsion_atom_site_label_4
    _geom_torsion_site_symmetry_1
    _geom_torsion_site_symmetry_2
    _geom_torsion_site_symmetry_3
    _geom_torsion_site_symmetry_4
    _geom_torsion
    _geom_torsion_publ_flag
    C5 C1 C2 C3 . . . . 0.18(13) ?
    C6 C1 C2 C3 . . . . -175.17(11) ?
    Mg1 C1 C2 C3 . . . . 63.12(8) ?
    C5 C1 C2 C9 . . . . 175.90(11) ?
    C6 C1 C2 C9 . . . . 0.6(2) ?
    Mg1 C1 C2 C9 . . . . -121.16(12) ?
    C5 C1 C2 Mg1 . . . . -62.94(8) ?
    C6 C1 C2 Mg1 . . . . 121.71(12) ?
    C1 C2 C3 C4 . . . . 0.21(14) ?
    C9 C2 C3 C4 . . . . -175.60(11) ?
    Mg1 C2 C3 C4 . . . . 64.02(9) ?
    C1 C2 C3 Mg1 . . . . -63.81(8) ?
    C9 C2 C3 Mg1 . . . . 120.39(12) ?
    C2 C3 C4 C5 . . . . -0.50(13) ?
    Mg1 C3 C4 C5 . . . . 63.71(8) ?
    C2 C3 C4 C12 . . . . -176.84(11) ?
    Mg1 C3 C4 C12 . . . . -112.63(12) ?
    C2 C3 C4 Mg1 . . . . -64.21(8) ?
    C3 C4 C5 C1 . . . . 0.61(13) ?
    C12 C4 C5 C1 . . . . 176.92(11) ?
    Mg1 C4 C5 C1 . . . . 64.33(8) ?
    C3 C4 C5 Mg1 . . . . -63.71(8) ?
    C12 C4 C5 Mg1 . . . . 112.60(12) ?
    C2 C1 C5 C4 . . . . -0.49(13) ?
    C6 C1 C5 C4 . . . . 174.90(11) ?
    Mg1 C1 C5 C4 . . . . -64.04(8) ?
    C2 C1 C5 Mg1 . . . . 63.55(8) ?
    C6 C1 C5 Mg1 . . . . -121.06(12) ?
    C2 C1 C6 C7 . . . . -138.10(13) ?
    C5 C1 C6 C7 . . . . 47.38(17) ?
    Mg1 C1 C6 C7 . . . . -44.39(16) ?
    C2 C1 C6 C8 . . . . 98.62(15) ?
    C5 C1 C6 C8 . . . . -75.90(16) ?
    Mg1 C1 C6 C8 . . . . -167.68(10) ?
    C1 C2 C9 C11 . . . . -90.94(15) ?
    C3 C2 C9 C11 . . . . 84.04(16) ?
    Mg1 C2 C9 C11 . . . . 175.25(10) ?
    C1 C2 C9 C10 . . . . 145.44(13) ?
    C3 C2 C9 C10 . . . . -39.58(18) ?
    Mg1 C2 C9 C10 . . . . 51.63(15) ?
    C3 C4 C12 C14 . . . . -155.61(13) ?
    C5 C4 C12 C14 . . . . 28.78(18) ?
    Mg1 C4 C12 C14 . . . . 116.73(12) ?
    C3 C4 C12 C13 . . . . -31.46(18) ?
    C5 C4 C12 C13 . . . . 152.93(13) ?
    Mg1 C4 C12 C13 . . . . -119.13(11) ?
_shelx_space_group_comment
;
The symmetry employed for this shelxl refinement is uniquely defined
by the following loop, which should always be used as a source of
symmetry information in preference to the above space-group names.
They are only intended as comments.
;
_shelx_estimated_absorpt_T_min     0.978
_shelx_estimated_absorpt_T_max     0.994
_shelx_hkl_file
;
  -1   0   0 1589.04   18.60
  -1   0   0 1611.14   18.40
  -1   0   0 1597.34   15.90
  -1   0   0 1642.04   17.40
  -1   0   0 1613.24   17.10
  -1   0   0 1618.24   14.60
  -1   0   0 1608.24   16.50
   1   0   0 1603.74   17.20
   1   0   0 1632.04   17.00
   1   0   0 1618.24   16.10
   1   0   0 1617.24   14.70
   1   0   0 1628.14   16.50
   1   0   0 1540.45   18.70
   1   0   0 1568.64   18.00
  -2   0   0  976.40   18.60
  -2   0   0  985.80   12.00
  -2   0   0  975.60   14.90
  -2   0   0  969.70   17.60
  -2   0   0  997.80   15.90
  -2   0   0  958.90   13.70
   2   0   0  977.00   16.90
   2   0   0  963.00   15.60
   2   0   0  990.00   18.40
   2   0   0  988.50   12.20
   2   0   0 1007.90   15.50
   2   0   0  980.30   14.20
  -3   0   0   77.99    5.50
  -3   0   0   85.09    5.20
  -3   0   0   82.79    5.50
  -3   0   0   84.39    4.60
  -3   0   0   80.29    3.60
  -3   0   0   84.79    6.20
   3   0   0   76.89    4.70
   3   0   0   87.19    6.10
   3   0   0   78.59    3.90
   3   0   0   81.29    5.20
  -4   0   0  324.57   12.20
  -4   0   0  325.77   10.10
  -4   0   0  329.27   11.40
  -4   0   0  334.57    8.10
  -4   0   0  315.97   13.50
  -4   0   0  310.17   11.90
  -4   0   0  309.47   15.40
   4   0   0  342.47   11.60
   4   0   0  327.67   10.90
   4   0   0  325.67   12.90
   4   0   0  335.27   15.00
   4   0   0  321.47   11.90
   4   0   0  329.57    8.70
  -5   0   0   11.10    3.40
  -5   0   0    7.10    2.60
  -5   0   0   11.00    3.40
  -5   0   0   13.00    3.70
  -5   0   0   10.00    3.80
  -5   0   0   11.80    4.20
   5   0   0   10.30    3.20
   5   0   0   11.10    3.20
   5   0   0   10.10    4.20
   5   0   0   14.20    4.20
   5   0   0   12.40    3.80
  -6   0   0  217.38   13.20
  -6   0   0  227.68   11.70
  -6   0   0  231.98   12.70
  -6   0   0  252.97   10.70
   6   0   0  228.78   11.50
   6   0   0  210.38   11.90
   6   0   0  241.68   16.20
   6   0   0  237.28   12.00
   6   0   0  235.68   13.50
  -7   0   0   39.70    7.90
  -7   0   0   34.00    6.40
  -7   0   0   44.30    7.90
  -7   0   0   34.80    7.30
  -7   0   0   35.70    6.90
   7   0   0   38.30    6.70
   7   0   0   28.10    6.80
   7   0   0   24.50    5.00
   7   0   0   26.10    7.90
  -8   0   0    3.50    3.60
  -8   0   0    5.90    3.30
  -8   0   0   -2.30    4.20
  -8   0   0    0.00    2.40
  -8   0   0    8.00    4.50
  -8   0   0   -0.50    3.40
   8   0   0    1.80    3.30
   8   0   0    4.20    3.30
   8   0   0   10.90   10.00
   8   0   0    1.70    3.10
   8   0   0   -1.50    2.70
  -9   0   0    2.90    4.80
  -9   0   0   11.60    5.90
  -9   0   0   14.30    4.50
  -9   0   0   13.00    6.30
  -9   0   0   14.20    6.70
  -9   0   0   13.90    5.80
   9   0   0   26.80   11.60
   9   0   0    4.90    4.20
   9   0   0    6.20    4.50
   9   0   0   10.50    4.80
   9   0   0   11.60    4.70
   9  -1   0    8.00    6.70
   9  -1   0   17.70    6.40
   9  -1   0   21.80   10.10
   9  -1   0   13.90    5.40
  -9   1   0   10.80    6.50
  -9   1   0   20.10    5.20
  -9   1   0   26.50    6.80
  -9   1   0   21.30    7.50
   8  -1   0   -4.80    7.00
   8  -1   0    7.00    4.10
   8  -1   0    5.00    3.10
   8  -1   0   11.80    4.30
   8  -1   0    5.20    3.50
  -8   1   0   -3.50    3.90
  -8   1   0   -3.70    4.70
  -8   1   0    2.50    6.30
  -8   1   0    2.00    3.00
  -8   1   0    5.00    4.10
  -8   1   0    6.30    4.20
   7  -1   0   84.09    8.40
   7  -1   0   87.29    9.20
   7  -1   0   94.69   10.10
   7  -1   0   86.89    8.50
  -7   1   0   88.49    9.30
  -7   1   0   90.59   10.10
  -7   1   0   83.69    9.60
  -7   1   0   83.19    6.30
  -7   1   0   69.49   12.70
  -7   1   0   88.89    9.50
   6  -1   0  367.16   15.20
   6  -1   0  372.46   16.50
   6  -1   0  366.46   15.50
   6  -1   0  384.06   21.30
   6  -1   0  373.76   13.20
   6  -1   0  382.96   18.30
  -6   1   0  379.86   16.90
  -6   1   0  349.07   16.50
  -6   1   0  365.06   15.50
  -6   1   0  351.16   19.20
  -6   1   0  375.86   18.10
  -6   1   0  368.66   12.00
   5  -1   0  676.73   18.90
   5  -1   0  663.63   20.20
   5  -1   0  646.94   16.40
   5  -1   0  669.73   25.30
   5  -1   0  659.33   18.50
   5  -1   0  671.63   22.40
  -5   1   0  640.94   23.20
  -5   1   0  653.23   17.30
  -5   1   0  661.83   20.70
  -5   1   0  655.93   20.00
  -5   1   0  650.13   18.80
  -5   1   0  658.23   15.40
  -5   1   0  660.53   22.10
   4  -1   0   41.50    6.50
   4  -1   0   44.00    5.70
   4  -1   0   47.90    4.90
   4  -1   0   40.10    4.30
   4  -1   0   49.20    5.50
   4  -1   0   55.79    5.20
  -4   1   0   51.19    5.30
  -4   1   0   45.50    5.00
  -4   1   0   55.19    6.60
  -4   1   0   48.40    4.80
  -4   1   0   42.00    5.60
  -4   1   0   55.29    4.40
  -4   1   0   47.10    5.70
   3  -1   0   34.90    5.70
   3  -1   0   42.50    4.00
   3  -1   0   41.30    4.70
   3  -1   0   36.20    4.00
   3  -1   0   36.90    4.90
   3  -1   0   38.10    4.10
  -3   1   0   50.59    4.40
  -3   1   0   41.70    3.70
  -3   1   0   43.50    4.50
  -3   1   0   33.70    4.80
  -3   1   0   45.00    5.20
  -3   1   0   38.90    4.40
  -3   1   0   35.30    5.60
   2  -1   0  252.57    9.40
   2  -1   0  250.47    7.50
   2  -1   0  244.08    7.60
   2  -1   0  252.77    8.50
   2  -1   0  242.88    9.00
   2  -1   0  248.98   10.00
  -2   1   0  245.08    7.50
  -2   1   0  249.18    9.40
  -2   1   0  246.68    7.30
   1  -1   0  774.62   11.70
   1  -1   0  787.02   12.30
   1  -1   0  767.82   11.60
   1  -1   0  754.42   12.40
   1  -1   0  746.53   14.20
   1  -1   0  748.43   13.70
  -1   1   0  772.52   11.60
  -1   1   0  766.72   13.80
  -1   1   0  755.12   11.50
  -1   1   0  766.62   12.70
  -1   1   0  756.12   12.00
   0  -1   0 1615.94   17.50
   0  -1   0 1578.04   17.20
   0  -1   0 1597.84   16.20
   0  -1   0 1562.24   15.30
   0  -1   0 1561.34   17.10
   0   1   0 1576.04   16.10
   0   1   0 1572.54   17.10
   0   1   0 1586.54   17.30
   0   1   0 1605.24   17.20
   0   1   0 1577.84   15.40
  -1  -1   0 5216.88   45.10
  -1  -1   0 5211.78   43.80
   1   1   0 5207.78   45.10
   1   1   0 5269.57   45.20
  -2  -1   0 1121.69   17.50
  -2  -1   0 1104.29   16.00
  -2  -1   0 1151.08   12.90
  -2  -1   0 1155.08   15.00
  -2  -1   0 1144.69   17.30
  -2  -1   0 1151.88   17.60
   2   1   0 1127.69   18.30
   2   1   0 1147.59   13.70
   2   1   0 1148.59   17.10
   2   1   0 1158.58   15.70
   2   1   0 1141.09   17.00
   2   1   0 1136.99   16.20
  -3  -1   0   17.00    3.10
  -3  -1   0   17.60    3.10
  -3  -1   0   12.10    3.00
  -3  -1   0   12.30    2.00
  -3  -1   0   17.70    3.40
  -3  -1   0   14.90    3.20
   3   1   0   15.00    2.90
   3   1   0   16.40    2.90
   3   1   0   14.50    2.90
   3   1   0   15.20    3.10
   3   1   0   16.60    2.60
   3   1   0   15.30    3.50
  -4  -1   0 2312.67   37.00
  -4  -1   0 2291.77   27.90
  -4  -1   0 2329.37   32.60
  -4  -1   0 2296.57   36.00
  -4  -1   0 2345.57   35.20
  -4  -1   0 2315.57   32.70
   4   1   0 2302.07   33.20
   4   1   0 2315.17   35.00
   4   1   0 2318.17   33.60
   4   1   0 2259.57   29.80
   4   1   0 2224.88   44.30
  -5  -1   0  125.09    8.60
  -5  -1   0  120.89    9.20
  -5  -1   0  129.19    8.20
  -5  -1   0  119.69    6.20
  -5  -1   0  130.29    7.90
  -5  -1   0  137.09    9.20
   5   1   0  133.79    8.10
   5   1   0  138.59   10.60
   5   1   0  125.09    7.30
   5   1   0  128.09    8.60
   5   1   0  133.99    8.30
   5   1   0  140.59    8.00
  -6  -1   0   15.00    4.20
  -6  -1   0    8.30    3.80
  -6  -1   0   15.60    3.20
  -6  -1   0   17.50    5.10
  -6  -1   0    8.50    3.60
  -6  -1   0   25.00    6.10
   6   1   0    4.50    3.50
   6   1   0   15.70    4.40
   6   1   0   17.40    4.30
   6   1   0   10.70    3.60
   6   1   0   19.50    4.30
  -7  -1   0    4.50    3.70
  -7  -1   0    2.30    3.20
  -7  -1   0    4.70    4.20
  -7  -1   0    3.10    3.10
  -7  -1   0    3.60    3.20
   7   1   0    7.30    4.20
   7   1   0    3.40    2.90
   7   1   0    8.90    4.10
   7   1   0   11.50    4.40
   7   1   0    5.50    3.40
  -8  -1   0    8.30    4.70
  -8  -1   0    8.90    4.10
  -8  -1   0    6.80    4.70
  -8  -1   0    5.50    3.00
  -8  -1   0    6.90    4.10
  -8  -1   0    8.20    4.50
   8   1   0    3.90    2.80
   8   1   0    2.70    3.00
   8   1   0   12.00    5.70
   8   1   0    7.20    3.90
   8   1   0    8.30    4.30
  -9  -1   0    3.50    2.60
  -9  -1   0   -2.50    4.90
  -9  -1   0    0.00    3.60
  -9  -1   0   -0.20    3.30
  -9  -1   0    1.30    4.20
   9   1   0    0.20    2.50
   9   1   0    0.80    3.60
   9   1   0    5.40    3.60
   9   1   0    0.30    3.20
 -10  -1   0   52.29    9.60
 -10  -1   0   40.30    6.70
 -10  -1   0   16.20    6.70
 -10  -1   0   38.50    8.40
  10   1   0    9.20    4.70
  10   1   0   42.60    9.00
  10   1   0   12.50   10.50
  10   1   0   20.80    5.50
   8  -2   0    7.60    4.50
   8  -2   0   15.00    5.00
   8  -2   0   -1.80    6.20
   8  -2   0    8.50    4.50
   8  -2   0    7.70    4.70
  -8   2   0    7.20    3.20
  -8   2   0   -0.40    4.50
  -8   2   0   13.00    6.30
  -8   2   0   10.60    3.90
  -8   2   0   11.50    6.30
  -8   2   0   11.30    5.50
  -8   2   0    9.80    7.20
   7  -2   0    7.60    3.60
   7  -2   0    6.60    3.40
   7  -2   0    1.40    3.00
   7  -2   0    3.90    6.50
   7  -2   0    6.80    3.90
  -7   2   0    6.60    3.10
  -7   2   0    2.60    4.20
  -7   2   0    5.20    5.60
  -7   2   0    6.40    4.70
  -7   2   0   10.80    5.20
  -7   2   0    2.90    2.70
  -7   2   0    3.50    4.40
   6  -2   0  105.29    9.60
   6  -2   0  112.49    9.50
   6  -2   0  108.09    8.30
   6  -2   0  102.19    8.80
   6  -2   0  116.09   11.00
  -6   2   0  108.89   10.40
  -6   2   0   99.19    8.90
  -6   2   0  102.69   11.30
  -6   2   0  104.29    7.50
  -6   2   0  105.19    9.60
  -6   2   0  100.69   10.30
   5  -2   0  316.27   16.40
   5  -2   0  337.07   13.90
   5  -2   0  318.57   18.70
   5  -2   0  323.47   14.80
   5  -2   0  334.07   15.30
   5  -2   0  322.07   13.20
  -5   2   0  311.27   15.30
  -5   2   0  323.47   13.20
  -5   2   0  323.97   14.10
  -5   2   0  315.47   16.20
  -5   2   0  329.77   12.50
   4  -2   0   11.70    4.00
   4  -2   0   12.40    3.40
   4  -2   0   19.20    4.20
   4  -2   0   19.80    4.10
   4  -2   0   15.90    3.90
   4  -2   0   14.00    3.60
  -4   2   0   17.90    3.70
  -4   2   0   20.30    4.90
  -4   2   0   16.40    4.50
  -4   2   0   16.30    3.60
  -4   2   0   13.30    3.70
  -4   2   0   13.40    4.30
   3  -2   0  270.57   11.00
   3  -2   0  269.17   10.40
   3  -2   0  263.77   10.10
   3  -2   0  248.18   13.10
   3  -2   0  256.77   10.10
  -3   2   0  260.37    9.80
  -3   2   0  256.47    9.90
  -3   2   0  262.57   12.30
  -3   2   0  255.67   12.50
  -3   2   0  261.27   11.40
  -3   2   0  268.87   10.40
   2  -2   0  547.55   13.80
   2  -2   0  524.25   15.60
   2  -2   0  523.45   12.60
   2  -2   0  517.45   12.60
   2  -2   0  513.45   13.60
   2  -2   0  508.25   16.10
  -2   2   0  535.35   12.90
  -2   2   0  533.05   12.90
  -2   2   0  540.75   14.40
  -2   2   0  523.45   15.50
  -2   2   0  531.45   15.70
   1  -2   0    1.40    1.30
   1  -2   0    1.30    1.30
   1  -2   0    0.90    1.30
   1  -2   0    2.10    1.40
   1  -2   0    1.60    1.60
  -1   2   0    1.10    1.60
  -1   2   0    2.30    1.40
  -1   2   0    0.50    1.10
  -1   2   0    0.30    1.10
   0  -2   0 1896.11   24.20
   0  -2   0 1878.01   20.60
   0  -2   0 1840.92   23.80
   0  -2   0 1932.81   24.70
   0  -2   0 1882.51   22.10
   0   2   0 1860.11   20.90
   0   2   0 1888.51   24.10
   0   2   0 1847.82   22.00
   0   2   0 1850.01   23.80
   0   2   0 1903.21   24.20
  -1  -2   0    2.40    1.30
  -1  -2   0    0.70    1.00
  -1  -2   0    3.00    1.50
   1   2   0    2.60    1.30
   1   2   0    1.80    0.90
   1   2   0    3.20    1.60
   1   2   0    1.90    1.20
   1   2   0    1.50    1.20
   1   2   0    2.90    1.40
  -2  -2   0  231.58    5.50
  -2  -2   0  229.18    7.50
  -2  -2   0  236.98    7.60
  -2  -2   0  231.08    6.80
   2   2   0  240.48    5.40
   2   2   0  236.68    5.60
   2   2   0  223.08    5.30
   2   2   0  233.88    7.60
   2   2   0  234.58    6.90
   2   2   0  235.58    7.60
  -3  -2   0  231.58    8.30
  -3  -2   0  218.98    8.50
  -3  -2   0  223.68    8.90
   3   2   0  215.48    7.20
   3   2   0  224.38    8.20
   3   2   0  215.38    9.10
   3   2   0  214.28   10.20
   3   2   0  221.18    8.30
   3   2   0  215.08    6.10
  -4  -2   0  107.69    7.30
  -4  -2   0  112.79    5.80
  -4  -2   0  103.69    7.10
  -4  -2   0  111.69    4.50
  -4  -2   0  105.69    6.60
  -4  -2   0  113.99    7.50
   4   2   0  101.09    7.80
   4   2   0  111.89    6.90
   4   2   0  111.89    7.10
   4   2   0  105.29    7.00
   4   2   0  120.09    6.80
  -5  -2   0  282.47   11.40
  -5  -2   0  289.87    8.20
  -5  -2   0  278.67   12.30
  -5  -2   0  279.97   12.90
  -5  -2   0  295.67   10.40
   5   2   0  286.87   12.00
   5   2   0  283.27   16.30
   5   2   0  288.77   11.40
   5   2   0  285.27   10.00
   5   2   0  300.47   11.70
   5   2   0  286.67   12.10
  -6  -2   0    1.50    2.30
  -6  -2   0    2.50    1.70
  -6  -2   0    1.80    2.50
  -6  -2   0    3.30    2.40
  -6  -2   0    1.20    2.70
  -6  -2   0    1.70    2.40
   6   2   0    1.10    2.60
   6   2   0    3.30    2.80
   6   2   0    1.40    2.00
   6   2   0    4.90    3.10
   6   2   0    2.70    2.20
   6   2   0    1.80    2.90
  -7  -2   0   20.00    4.90
  -7  -2   0   36.90    8.30
  -7  -2   0   35.50    6.70
  -7  -2   0   34.30    7.00
  -7  -2   0   22.60    5.40
   7   2   0   23.90    5.00
   7   2   0   19.40    6.20
   7   2   0   16.60    4.30
   7   2   0   26.90    5.50
   7   2   0   23.20    5.40
   7   2   0   25.10    5.30
  -8  -2   0   -0.20    3.00
  -8  -2   0    2.90    2.30
  -8  -2   0    0.80    2.30
  -8  -2   0    1.70    3.50
  -8  -2   0   -0.60    3.50
  -8  -2   0    0.00    2.90
   8   2   0    0.20    2.70
   8   2   0   -3.00    2.50
   8   2   0    3.20    4.60
   8   2   0    2.60    2.40
  -9  -2   0   -3.20    3.20
  -9  -2   0   -3.50    2.90
  -9  -2   0    5.70    4.50
  -9  -2   0   -0.40    2.00
  -9  -2   0   -5.50    3.80
   9   2   0   -1.30    3.40
   9   2   0   -2.30    2.90
   9   2   0   -1.80    2.60
   9   2   0    2.30    3.20
 -10  -2   0   -3.40    4.90
 -10  -2   0   -1.50    3.70
 -10  -2   0    4.10    2.80
 -10  -2   0   10.70    6.30
 -10  -2   0    8.30    6.20
 -10  -2   0   -0.10    5.50
  10   2   0    9.90    4.70
  10   2   0    0.30    4.50
  10   2   0   -1.10    4.10
   8  -3   0   10.10    6.10
   8  -3   0    3.70    8.50
   8  -3   0    6.30    4.80
   8  -3   0   12.60    5.00
  -8   3   0    8.40    5.40
  -8   3   0   12.90    4.80
  -8   3   0   15.00    6.40
  -8   3   0   15.90    4.30
  -8   3   0   13.20    7.20
   7  -3   0   49.20    9.10
   7  -3   0   35.40    7.50
   7  -3   0   66.39   10.10
   7  -3   0   67.99   13.90
   7  -3   0   63.19    8.20
   7  -3   0   60.09   11.90
  -7   3   0   45.80    8.00
  -7   3   0   66.19   10.50
  -7   3   0   47.40    9.00
  -7   3   0   57.09    6.70
  -7   3   0   51.89   10.00
   6  -3   0    4.70    4.30
   6  -3   0    5.20    2.90
   6  -3   0    7.20    3.50
   6  -3   0    1.30    3.00
   6  -3   0    0.50    3.00
   6  -3   0    8.10    6.30
  -6   3   0    1.20    2.80
  -6   3   0    1.30    3.80
  -6   3   0    2.40    2.80
  -6   3   0    6.40    4.60
  -6   3   0    8.80    3.50
  -6   3   0    7.80    4.80
  -6   3   0   -3.10    3.60
   5  -3   0   18.30    4.60
   5  -3   0   19.80    5.10
   5  -3   0   20.20    5.20
   5  -3   0   10.60    4.70
   5  -3   0   23.60    5.60
  -5   3   0   15.10    5.00
  -5   3   0   22.50    5.60
  -5   3   0   15.30    4.80
  -5   3   0   25.00    5.00
  -5   3   0   21.00    5.20
  -5   3   0   21.40    5.80
   4  -3   0   39.90    7.80
   4  -3   0   35.00    6.70
   4  -3   0   42.20    6.60
   4  -3   0   47.90    6.00
   4  -3   0   53.09    5.80
   4  -3   0   48.30    7.80
  -4   3   0   54.79    9.20
  -4   3   0   55.69    9.70
  -4   3   0   50.19    7.70
  -4   3   0   41.60    5.40
  -4   3   0   46.40    5.30
   3  -3   0    7.10    2.30
   3  -3   0   10.20    3.00
   3  -3   0   13.00    3.90
   3  -3   0    6.60    2.90
   3  -3   0    7.70    3.90
   3  -3   0    8.80    2.70
  -3   3   0   14.10    3.70
  -3   3   0    9.90    3.70
  -3   3   0    7.80    3.20
  -3   3   0   10.10    3.20
  -3   3   0   12.00    3.90
  -3   3   0   10.50    2.90
   2  -3   0  538.25   15.30
   2  -3   0  553.74   17.80
   2  -3   0  542.15   14.50
   2  -3   0  546.25   15.90
   2  -3   0  540.65   14.30
  -2   3   0  564.54   15.60
  -2   3   0  533.55   15.80
  -2   3   0  555.74   14.50
  -2   3   0  542.75   14.40
  -2   3   0  539.25   17.30
  -2   3   0  540.95   17.60
   1  -3   0    8.10    2.40
   1  -3   0    5.20    2.60
   1  -3   0   10.10    2.70
   1  -3   0   11.80    3.20
   1  -3   0   10.30    2.80
  -1   3   0   12.00    3.10
  -1   3   0    7.10    2.60
  -1   3   0    9.90    2.80
  -1   3   0   10.30    2.80
  -1   3   0   11.10    3.30
  -1   3   0    8.30    2.30
   0  -3   0  287.87    7.80
   0  -3   0  289.17   10.20
   0  -3   0  286.67    8.80
   0  -3   0  310.47   10.20
   0  -3   0  304.07   10.30
   0   3   0  290.37   10.00
   0   3   0  289.17   11.30
   0   3   0  310.17    9.10
   0   3   0  289.07   10.30
   0   3   0  296.27    8.20
  -1  -3   0  372.76   12.30
  -1  -3   0  366.46    7.20
  -1  -3   0  369.16   10.90
  -1  -3   0  385.96   10.90
  -1  -3   0  386.76    8.80
   1   3   0  385.16   10.50
   1   3   0  380.26   10.60
   1   3   0  388.46   10.10
   1   3   0  387.36    9.20
   1   3   0  372.96   10.00
   1   3   0  372.46    8.40
  -2  -3   0 1506.85   20.30
  -2  -3   0 1548.74   23.50
  -2  -3   0 1511.15   23.40
   2   3   0 1507.55   20.90
   2   3   0 1532.15   22.00
   2   3   0 1467.65   22.00
   2   3   0 1541.75   19.20
   2   3   0 1496.65   18.00
   2   3   0 1519.95   24.10
  -3  -3   0   45.30    4.70
  -3  -3   0   53.19    4.80
  -3  -3   0   56.09    4.70
  -3  -3   0   52.69    3.40
   3   3   0   45.10    3.10
   3   3   0   51.39    3.70
   3   3   0   56.59    4.50
   3   3   0   53.29    4.90
   3   3   0   49.30    5.80
  -4  -3   0   -0.40    2.10
  -4  -3   0    1.90    2.00
  -4  -3   0    1.90    2.00
   4   3   0    7.40    3.50
   4   3   0    6.20    2.50
   4   3   0    2.60    2.10
   4   3   0    3.60    1.80
   4   3   0    5.00    2.80
   4   3   0    3.20    2.20
  -5  -3   0    9.40    3.20
  -5  -3   0    6.80    2.90
  -5  -3   0   10.90    3.40
   5   3   0    5.00    2.40
   5   3   0    5.90    2.70
   5   3   0    7.50    2.30
   5   3   0   10.80    3.50
   5   3   0    7.10    2.90
   5   3   0    6.40    3.10
  -6  -3   0  770.42   23.10
  -6  -3   0  754.22   21.50
  -6  -3   0  734.13   22.80
  -6  -3   0  741.13   20.70
   6   3   0  747.33   21.60
   6   3   0  779.72   20.40
   6   3   0  724.43   28.70
   6   3   0  723.43   17.70
   6   3   0  770.02   20.90
   6   3   0  765.32   21.10
  -7  -3   0  595.84   19.80
  -7  -3   0  616.14   21.20
  -7  -3   0  607.34   26.80
  -7  -3   0  623.14   22.90
   7   3   0  613.74   19.70
   7   3   0  620.34   18.40
   7   3   0  604.14   20.80
   7   3   0  593.74   24.40
   7   3   0  609.54   20.40
   7   3   0  621.74   20.00
  -8  -3   0  106.99   11.40
  -8  -3   0  106.39   10.70
  -8  -3   0  110.59   10.10
  -8  -3   0  104.09    9.00
   8   3   0  147.99   11.00
   8   3   0  104.19    9.50
   8   3   0  104.89    9.50
   8   3   0  103.89    9.50
   8   3   0  110.99    9.00
   8   3   0   89.89   11.30
  -9  -3   0    8.30    4.70
  -9  -3   0    0.20    4.80
  -9  -3   0    2.60    3.20
  -9  -3   0    8.30    3.60
   9   3   0    2.70    3.10
   9   3   0    1.90    3.10
   9   3   0    6.80    3.70
   9   3   0    5.00    3.20
   9   3   0    3.80    3.60
   9   3   0    1.20    5.10
 -10  -3   0   -8.40    5.90
 -10  -3   0    4.80    3.90
 -10  -3   0   10.50    4.70
 -10  -3   0    3.20    5.80
  10   3   0    5.20    3.60
  10   3   0  -15.10    6.20
  10   3   0   15.40    5.20
  10   3   0    9.20    5.00
  10   3   0    1.10    3.60
   7  -4   0   13.40    6.00
   7  -4   0   11.40    8.10
   7  -4   0    2.00    4.00
   7  -4   0    1.70    2.70
  -7   4   0    6.80    3.40
  -7   4   0   -3.90    5.30
  -7   4   0   -7.60    6.70
  -7   4   0   -5.20    3.80
  -7   4   0   -1.50    3.30
  -7   4   0    1.80    3.50
  -7   4   0   -8.80    3.80
   6  -4   0    3.00    2.60
   6  -4   0    5.80    5.80
   6  -4   0   -0.30    3.00
   6  -4   0   -0.30    3.30
  -6   4   0    3.20    3.70
  -6   4   0   -1.80    6.10
  -6   4   0    1.10    3.90
  -6   4   0    1.00    3.40
  -6   4   0    3.30    3.20
  -6   4   0   -0.10    3.60
  -6   4   0    1.20    3.10
   5  -4   0  123.39   12.10
   5  -4   0  125.49   10.40
   5  -4   0  124.59   10.40
   5  -4   0   95.29    8.60
   5  -4   0  107.29   13.30
   5  -4   0  109.39    9.50
  -5   4   0  114.49    9.20
  -5   4   0  106.09   10.60
  -5   4   0  112.49   11.40
  -5   4   0  118.89    9.80
  -5   4   0  114.19   10.00
  -5   4   0  111.89   12.20
   4  -4   0  250.87   12.70
   4  -4   0  267.07   13.10
   4  -4   0  279.67   16.30
   4  -4   0  267.87   14.20
   4  -4   0  236.08   16.70
   4  -4   0  256.77   13.60
  -4   4   0  261.07   13.10
  -4   4   0  228.98   15.50
  -4   4   0  260.87   14.80
  -4   4   0  268.17   15.60
  -4   4   0  266.97   13.30
   3  -4   0   76.09    8.90
   3  -4   0   64.19    6.20
   3  -4   0   71.89    7.00
   3  -4   0   77.39    8.40
   3  -4   0   77.39    6.70
   3  -4   0   73.39    7.40
  -3   4   0   66.59    7.40
  -3   4   0   72.79    6.60
  -3   4   0   68.89    7.70
  -3   4   0   71.49    8.40
  -3   4   0   70.89    6.80
   2  -4   0   42.60    5.00
   2  -4   0   42.80    4.90
   2  -4   0   46.50    7.10
   2  -4   0   38.00    4.60
   2  -4   0   40.90    6.80
   2  -4   0   45.80    7.70
  -2   4   0   43.00    6.80
  -2   4   0   41.20    5.20
  -2   4   0   45.40    5.60
  -2   4   0   48.70    7.60
  -2   4   0   45.70    4.90
   1  -4   0   96.39    7.30
   1  -4   0  101.79    8.00
   1  -4   0   98.99    6.80
   1  -4   0  100.09    6.10
   1  -4   0  100.29    7.90
  -1   4   0  101.99    6.90
  -1   4   0  104.39    7.70
  -1   4   0   97.69    7.70
  -1   4   0   99.89    7.20
  -1   4   0  102.19    6.30
   0  -4   0  274.37   11.50
   0  -4   0  266.87    8.70
   0  -4   0  277.87   11.50
   0  -4   0  265.07    9.70
   0  -4   0  280.17   11.30
   0   4   0  277.07   11.00
   0   4   0  254.17   10.90
   0   4   0  254.57    9.40
   0   4   0  265.17    9.80
   0   4   0  270.67   10.90
  -1  -4   0  609.24   16.10
  -1  -4   0  587.74   14.50
  -1  -4   0  616.54   16.20
  -1  -4   0  592.64   11.20
  -1  -4   0  610.04   13.10
   1   4   0  610.84   15.50
   1   4   0  615.64   15.20
   1   4   0  602.44   15.10
   1   4   0  607.74   15.60
   1   4   0  573.84   16.30
   1   4   0  613.74   13.80
  -2  -4   0  560.04   14.40
  -2  -4   0  552.04   15.30
  -2  -4   0  557.94   12.70
   2   4   0  554.94   13.90
   2   4   0  557.04   14.10
   2   4   0  539.15   15.10
   2   4   0  576.74   14.20
   2   4   0  559.24   11.60
   2   4   0  566.74   13.80
  -3  -4   0   22.10    4.00
  -3  -4   0   11.70    2.50
  -3  -4   0   19.40    3.90
  -3  -4   0   21.50    4.20
   3   4   0   16.40    3.30
   3   4   0   12.90    3.20
   3   4   0   18.30    4.30
   3   4   0   17.70    3.10
   3   4   0   18.20    3.00
   3   4   0   16.00    2.80
  -4  -4   0   36.90    4.60
  -4  -4   0   40.10    4.30
  -4  -4   0   33.30    5.00
  -4  -4   0   30.40    6.10
   4   4   0   38.30    4.10
   4   4   0   38.10    5.00
   4   4   0   38.60    3.40
   4   4   0   32.40    4.90
   4   4   0   36.10    3.80
   4   4   0   30.60    4.80
  -5  -4   0   -2.90    1.50
  -5  -4   0    3.60    2.40
  -5  -4   0   -3.70    1.50
   5   4   0    0.90    1.80
   5   4   0    0.00    2.00
   5   4   0   -0.10    1.90
   5   4   0    0.40    2.00
   5   4   0    0.20    1.50
   5   4   0    0.30    2.00
  -6  -4   0  260.07   12.40
  -6  -4   0  241.58   11.90
  -6  -4   0  274.87   12.60
   6   4   0  270.77   11.80
   6   4   0  252.77   10.20
   6   4   0  249.28   12.80
   6   4   0  273.37   12.90
   6   4   0  253.17   13.70
   6   4   0  267.67   12.20
  -7  -4   0  179.78   11.20
  -7  -4   0  196.98   12.10
  -7  -4   0  202.78   11.70
   7   4   0  190.28   11.90
   7   4   0  203.88   17.90
   7   4   0  206.28   11.60
   7   4   0  189.28   11.10
   7   4   0  197.38   10.00
   7   4   0  182.88   11.50
  -8  -4   0  221.88   13.10
  -8  -4   0  220.88   14.00
  -8  -4   0  217.88   13.10
   8   4   0  211.98   11.60
   8   4   0  208.98   12.40
   8   4   0  234.08   14.10
   8   4   0  225.08   13.10
   8   4   0  213.58   16.00
  -9  -4   0   70.49    9.50
  -9  -4   0   80.99    9.10
  -9  -4   0   78.39    8.60
   9   4   0   58.19    9.50
   9   4   0   77.59    8.70
   9   4   0   81.19    8.80
   9   4   0   79.69    8.40
   9   4   0   77.49    8.50
   9   4   0  110.79   12.70
 -10  -4   0   86.79    9.70
 -10  -4   0   86.09   10.50
  10   4   0  102.79    9.60
  10   4   0   75.79    9.40
  10   4   0   53.19    8.70
  10   4   0   81.59   13.60
  10   4   0   72.49    9.50
   6  -5   0   16.00    5.90
   6  -5   0    8.20    4.50
   6  -5   0    7.30    4.70
   6  -5   0   11.10    5.10
   6  -5   0    9.20    4.20
   6  -5   0   23.00    8.90
  -6   5   0    1.80    6.10
  -6   5   0   16.90    5.80
  -6   5   0   16.90    6.70
  -6   5   0   11.40    5.30
  -6   5   0   26.70    6.60
  -6   5   0   18.10    5.40
  -6   5   0   11.30    5.40
   5  -5   0   71.49   11.10
   5  -5   0   80.29    8.80
   5  -5   0   61.09    7.50
   5  -5   0   71.19   12.20
   5  -5   0   71.59    8.50
   5  -5   0   82.79   13.60
  -5   5   0   87.39   14.80
  -5   5   0   44.20    8.90
  -5   5   0   78.79   10.20
  -5   5   0   68.89    8.80
  -5   5   0   66.99    8.10
  -5   5   0   74.29    8.90
   4  -5   0  113.49    9.40
   4  -5   0  118.49   10.10
   4  -5   0  104.29   12.60
   4  -5   0  124.29   14.00
   4  -5   0  112.09    9.40
   4  -5   0  123.09   11.10
  -4   5   0  106.99   10.70
  -4   5   0  118.49   11.60
  -4   5   0  140.39   13.20
  -4   5   0  119.19    9.70
  -4   5   0  109.49    9.60
  -4   5   0  112.99   10.60
   3  -5   0   90.59    7.80
   3  -5   0   90.49    8.20
   3  -5   0   82.19   10.10
   3  -5   0   63.69    8.60
   3  -5   0   88.79    9.00
  -3   5   0   85.79    8.60
  -3   5   0   78.59    8.00
  -3   5   0   80.39    9.70
  -3   5   0   78.49    8.70
  -3   5   0   90.09    9.40
  -3   5   0   92.49    8.20
   2  -5   0  122.49    8.80
   2  -5   0  123.49    8.10
   2  -5   0  115.39   10.20
   2  -5   0  127.19    9.80
   2  -5   0  135.99   11.60
  -2   5   0  135.19    9.60
  -2   5   0  122.69   10.30
  -2   5   0  129.19    8.60
  -2   5   0  129.89   10.40
  -2   5   0  117.79    9.40
   1  -5   0  315.07   15.00
   1  -5   0  318.87   15.20
   1  -5   0  316.97   11.60
   1  -5   0  299.47   14.10
   1  -5   0  322.47   12.90
  -1   5   0  316.77   13.90
  -1   5   0  325.37   14.60
  -1   5   0  309.27   11.90
  -1   5   0  309.47   14.40
  -1   5   0  298.97   12.80
   0  -5   0   35.70    4.60
   0  -5   0   38.10    5.00
   0  -5   0   35.90    5.50
   0  -5   0   43.90    4.20
   0  -5   0   35.90    6.20
   0   5   0   50.39    5.70
   0   5   0   33.60    4.20
   0   5   0   41.20    5.30
   0   5   0   37.60    5.40
   0   5   0   50.79    5.20
   0   5   0   40.20    4.70
  -1  -5   0 1628.34   31.30
  -1  -5   0 1662.13   23.00
  -1  -5   0 1640.54   29.20
  -1  -5   0 1607.14   31.00
   1   5   0 1722.13   26.80
   1   5   0 1669.93   27.30
   1   5   0 1710.33   30.20
   1   5   0 1659.43   30.40
   1   5   0 1584.84   32.20
   1   5   0 1691.53   30.70
  -2  -5   0  480.95   15.30
  -2  -5   0  492.45   13.80
  -2  -5   0  493.05   16.10
   2   5   0  503.25   13.30
   2   5   0  464.05   14.00
   2   5   0  489.75   14.70
   2   5   0  495.75   15.00
   2   5   0  506.25   16.00
   2   5   0  492.25   12.60
  -3  -5   0    2.70    2.60
  -3  -5   0    2.20    1.70
  -3  -5   0    0.50    1.70
   3   5   0    0.90    2.00
   3   5   0   -1.40    1.20
   3   5   0    2.30    1.80
   3   5   0    1.50    1.80
   3   5   0    0.00    1.80
   3   5   0   -0.80    1.70
  -4  -5   0   68.09    6.10
  -4  -5   0   71.09    5.20
  -4  -5   0   78.89    6.60
  -4  -5   0   72.19    5.50
   4   5   0   73.79    5.30
   4   5   0   74.79    6.90
   4   5   0   69.29    5.90
   4   5   0   71.59    5.90
   4   5   0   72.79    5.30
   4   5   0   69.89    6.80
  -5  -5   0  178.18   10.10
  -5  -5   0  208.08   10.60
  -5  -5   0  178.68   11.90
  -5  -5   0  204.18    9.20
   5   5   0  202.08   10.40
   5   5   0  212.68   11.50
   5   5   0  214.08   10.30
   5   5   0  210.78    9.20
   5   5   0  205.28    8.60
   5   5   0  215.38    7.90
   5   5   0  196.68   11.50
  -6  -5   0   70.49    6.90
  -6  -5   0   81.59    7.40
  -6  -5   0   71.49    6.50
   6   5   0   76.39    6.00
   6   5   0   67.29    6.60
   6   5   0   73.19    7.70
   6   5   0   72.89    6.50
   6   5   0   68.99    7.60
   6   5   0   91.29    8.30
  -7  -5   0   36.30    6.20
  -7  -5   0   32.50    6.00
  -7  -5   0   40.60    6.50
   7   5   0   38.20    5.80
   7   5   0   35.80    6.30
   7   5   0   32.50    6.40
   7   5   0   41.40    8.30
   7   5   0   34.50    6.00
   7   5   0   35.90    7.00
  -8  -5   0   57.49    7.90
  -8  -5   0   60.19    7.60
  -8  -5   0   45.10    8.30
   8   5   0   61.49    7.70
   8   5   0   60.99    7.00
   8   5   0   59.89   11.80
   8   5   0   62.69    8.00
   8   5   0   48.10    7.50
   8   5   0   75.69    7.90
  -9  -5   0   17.20    4.90
  -9  -5   0   15.30    5.00
  -9  -5   0   28.90    6.60
   9   5   0   29.30    8.80
   9   5   0   20.20    5.50
   9   5   0   16.30    6.80
   9   5   0   18.10    5.20
   9   5   0   20.10    5.40
   9   5   0   22.20    5.40
 -10  -5   0   42.90    8.50
 -10  -5   0   66.49   10.70
  10   5   0   42.50   11.10
  10   5   0   52.49    8.50
  10   5   0   60.59    9.70
  10   5   0   36.30    6.70
  10   5   0   50.79    8.10
  10   5   0   45.20    8.00
 -11  -5   0    9.00    5.40
 -11  -5   0    5.40    6.20
 -11  -5   0   15.70    6.50
  11   5   0    8.50    4.80
  11   5   0   32.90    9.70
  11   5   0   18.80    5.70
  11   5   0   13.20    5.50
  11   5   0    8.60    8.60
  11   5   0    9.40    5.00
   5  -6   0   30.00    7.20
   5  -6   0   27.00   10.70
   5  -6   0   29.50    8.00
   5  -6   0   38.40    7.70
   5  -6   0   18.90    7.40
  -5   6   0   20.20    7.40
  -5   6   0   14.50   10.50
  -5   6   0   19.90    5.40
  -5   6   0   28.30    8.10
  -5   6   0   35.70    7.90
  -5   6   0   27.70    6.90
   4  -6   0   20.40    8.70
   4  -6   0   14.20    5.30
   4  -6   0   17.30    5.40
   4  -6   0   22.70    5.70
   4  -6   0   26.00    6.90
  -4   6   0   30.30    6.50
  -4   6   0   21.60    5.90
  -4   6   0   22.50    6.60
  -4   6   0   15.10    5.10
  -4   6   0   22.80    7.20
  -4   6   0   24.50    5.90
   3  -6   0   -1.60    2.50
   3  -6   0   -3.20    2.00
   3  -6   0   -0.10    2.80
   3  -6   0    2.00    3.70
  -3   6   0    2.60    2.30
  -3   6   0   -3.70    2.30
  -3   6   0   -6.10    2.40
  -3   6   0    0.60    2.10
  -3   6   0   -0.10    3.30
  -3   6   0    0.50    3.50
   2  -6   0    7.60    4.50
   2  -6   0    3.40    4.20
   2  -6   0    2.80    2.70
   2  -6   0    2.50    3.30
   2  -6   0    6.50    3.30
  -2   6   0    3.20    2.90
  -2   6   0    9.80    3.90
  -2   6   0    4.70    3.50
  -2   6   0    6.70    3.60
  -2   6   0    3.60    2.90
   1  -6   0  114.69   10.40
   1  -6   0  140.79   10.80
   1  -6   0  137.99   11.20
   1  -6   0  151.78    9.70
   1  -6   0  127.39    8.30
  -1   6   0  146.59   10.50
  -1   6   0  130.99   10.30
  -1   6   0  137.59   10.60
  -1   6   0  162.58   12.00
  -1   6   0  138.79    9.40
   0  -6   0    8.90    3.50
   0  -6   0    6.10    2.40
   0  -6   0    9.40    3.30
   0  -6   0    4.50    3.10
   0  -6   0    8.50    3.20
   0   6   0   12.40    3.60
   0   6   0    4.20    2.50
   0   6   0    9.10    3.20
   0   6   0    5.80    3.00
   0   6   0    5.40    2.80
   0   6   0    4.70    2.90
  -1  -6   0  183.88   10.30
  -1  -6   0  175.48    8.80
  -1  -6   0  172.48   10.70
  -1  -6   0  193.68   11.70
  -1  -6   0  185.38    7.70
   1   6   0  173.88    9.20
   1   6   0  191.98   10.80
   1   6   0  176.88   10.60
   1   6   0  187.68   10.50
   1   6   0  181.58   10.50
   1   6   0  190.68    9.50
  -2  -6   0  316.57   13.80
  -2  -6   0  300.97   12.00
  -2  -6   0  321.97   14.40
   2   6   0  309.17   13.10
   2   6   0  281.47   13.30
   2   6   0  301.27   13.10
   2   6   0  291.87   14.30
   2   6   0  300.17   11.20
   2   6   0  303.37   11.40
  -3  -6   0   29.10    5.50
  -3  -6   0   38.30    5.00
  -3  -6   0   30.80    3.90
   3   6   0   44.10    4.70
   3   6   0   39.90    6.10
   3   6   0   34.00    5.20
   3   6   0   25.80    4.30
   3   6   0   37.10    6.50
   3   6   0   41.10    4.30
  -4  -6   0    0.40    1.50
  -4  -6   0    0.00    2.00
  -4  -6   0    1.80    2.50
   4   6   0    2.10    1.90
   4   6   0    2.60    1.90
   4   6   0   -0.50    1.70
   4   6   0    0.90    2.30
   4   6   0   -0.50    1.60
   4   6   0   -0.60    1.60
  -5  -6   0  467.55   13.60
  -5  -6   0  492.85   17.10
  -5  -6   0  493.35   14.90
  -5  -6   0  467.15   17.30
   5   6   0  493.95   14.40
   5   6   0  482.25   16.00
   5   6   0  485.35   14.40
   5   6   0  477.15   18.50
   5   6   0  503.05   15.90
   5   6   0  497.65   14.20
  -6  -6   0  150.98    7.70
  -6  -6   0  131.69    9.70
  -6  -6   0  148.29    8.40
  -6  -6   0  151.28    9.70
   6   6   0  154.18    9.00
   6   6   0  155.18   11.20
   6   6   0  143.99    7.20
   6   6   0  153.68   11.30
   6   6   0  165.78    9.90
   6   6   0  116.59    8.90
   6   6   0  149.19    8.40
  -7  -6   0   54.49    6.70
  -7  -6   0   62.79    6.70
  -7  -6   0   67.09    7.70
   7   6   0   71.69    7.20
   7   6   0   72.39    7.40
   7   6   0   62.99    6.50
   7   6   0   94.89   15.30
   7   6   0   51.29    7.90
   7   6   0   66.99    8.10
  -8  -6   0    5.20    3.50
  -8  -6   0   18.70    5.30
  -8  -6   0    4.80    3.40
   8   6   0   13.60    5.20
   8   6   0   15.80    5.00
   8   6   0    6.10    4.00
   8   6   0   13.50    5.90
   8   6   0   15.60    4.70
   8   6   0   10.60    3.70
  -9  -6   0   12.30    4.00
  -9  -6   0    8.40    4.40
  -9  -6   0    9.10    4.50
   9   6   0    8.60    3.60
   9   6   0   11.90    4.80
   9   6   0    1.80    4.70
   9   6   0    8.10    4.10
   9   6   0    2.90    4.20
   9   6   0   25.30    6.20
 -10  -6   0    0.90    4.20
 -10  -6   0    4.20    3.00
 -10  -6   0    8.10    4.30
  10   6   0    8.00    3.70
  10   6   0   20.20    5.40
  10   6   0    4.40    4.50
  10   6   0   11.80    4.90
  10   6   0    3.30    3.90
   4  -7   0    0.60    4.20
   4  -7   0    2.50    3.80
   4  -7   0    2.40    6.60
   4  -7   0    1.70    3.30
  -4   7   0   -6.20    2.50
  -4   7   0    2.50    3.30
  -4   7   0    3.30    5.70
  -4   7   0  -12.10    4.50
  -4   7   0    2.00    3.40
  -4   7   0    1.70    4.60
   3  -7   0    1.60    3.70
   3  -7   0   11.80    4.20
   3  -7   0    2.40    3.30
   3  -7   0    4.60    5.20
   3  -7   0   11.50    5.90
  -3   7   0    1.20    4.80
  -3   7   0    1.60    4.20
  -3   7   0    8.20    3.90
  -3   7   0    6.50    3.90
  -3   7   0    3.30    3.40
  -3   7   0    3.50    3.10
   2  -7   0   -0.80    3.50
   2  -7   0    7.90    4.70
   2  -7   0    7.20    4.20
   2  -7   0    6.80    4.00
   2  -7   0    3.50    3.10
  -2   7   0    5.90    4.00
  -2   7   0    4.70    4.30
  -2   7   0    3.80    2.70
  -2   7   0    3.90    3.30
  -2   7   0    2.40    3.50
  -2   7   0    3.10    3.40
   1  -7   0   -1.00    3.30
   1  -7   0    5.10    3.80
   1  -7   0    3.80    2.80
   1  -7   0   -4.60    2.60
  -1   7   0    1.80    2.80
  -1   7   0    0.60    2.10
  -1   7   0   -0.90    2.80
  -1   7   0    4.30    3.30
  -1   7   0    2.10    3.30
  -1   7   0    3.90    2.90
   0  -7   0  281.77   13.20
   0  -7   0  280.47   15.70
   0  -7   0  283.27   16.50
   0  -7   0  284.77   16.00
   0  -7   0  277.37   11.40
   0   7   0  251.27   13.00
   0   7   0  292.07   13.30
   0   7   0  255.77   17.00
   0   7   0  290.87   15.50
   0   7   0  283.17   13.90
   0   7   0  283.07   17.40
  -1  -7   0   25.40    4.30
  -1  -7   0   23.80    4.90
  -1  -7   0   19.00    5.20
  -1  -7   0   21.10    5.40
  -1  -7   0   16.20    5.10
   1   7   0   17.90    4.70
   1   7   0   18.30    4.60
   1   7   0   17.70    4.30
   1   7   0   20.80    4.80
   1   7   0   19.60    4.40
   1   7   0   23.40    5.90
  -2  -7   0   43.90    7.50
  -2  -7   0   38.30    6.50
  -2  -7   0   47.80    5.80
   2   7   0   51.09    5.80
   2   7   0   41.60    7.10
   2   7   0   37.00    5.70
   2   7   0   45.50    7.20
   2   7   0   43.70    7.60
   2   7   0   48.60    6.30
  -3  -7   0   59.49    6.80
  -3  -7   0   45.40    7.30
  -3  -7   0   55.69    5.70
   3   7   0   52.49    5.40
   3   7   0   60.29    6.70
   3   7   0   54.89    6.30
   3   7   0   56.69    5.90
   3   7   0   47.80    8.20
   3   7   0   65.69    5.90
  -4  -7   0   39.20    6.80
  -4  -7   0   35.60    6.00
  -4  -7   0   36.40    4.50
   4   7   0   33.10    5.20
   4   7   0   32.60    5.50
   4   7   0   32.20    5.50
   4   7   0   27.00    5.50
   4   7   0   28.90    4.60
   4   7   0   22.30    4.70
  -5  -7   0   12.50    3.00
  -5  -7   0    7.20    3.60
  -5  -7   0   10.30    3.60
   5   7   0   13.00    3.60
   5   7   0   12.50    3.60
   5   7   0   14.50    3.60
   5   7   0    9.90    3.50
   5   7   0   15.80    5.00
   5   7   0   16.10    4.00
  -6  -7   0  302.27   11.60
  -6  -7   0  304.87   12.60
  -6  -7   0  292.97   14.70
   6   7   0  290.07   11.60
   6   7   0  263.67   13.30
   6   7   0  297.17   12.30
   6   7   0  303.37   13.30
   6   7   0  293.77   12.90
   6   7   0  308.67   16.50
   6   7   0  311.77   16.40
  -7  -7   0   87.59    8.70
  -7  -7   0   87.39    7.00
   7   7   0   87.99    8.00
   7   7   0   93.09    6.30
   7   7   0   74.69    7.30
   7   7   0   83.09    9.40
   7   7   0   85.89    8.10
   7   7   0   94.69   11.20
   7   7   0   77.39    8.10
  -8  -7   0    3.10    2.80
  -8  -7   0   -0.90    3.30
   8   7   0    0.50    4.00
   8   7   0    4.80    3.70
   8   7   0    0.90    2.90
   8   7   0    8.40    3.60
   8   7   0   -5.80    3.20
  -9  -7   0   -0.10    4.00
  -9  -7   0   10.60    3.80
  -9  -7   0    9.40    4.50
   9   7   0   15.10    5.10
   9   7   0   11.30    5.30
   9   7   0   14.20    4.90
   9   7   0   16.00    5.20
   9   7   0   13.60    5.50
   9   7   0    6.90    4.30
 -10  -7   0   63.39    8.50
 -10  -7   0   75.29    8.10
 -10  -7   0   79.69   10.10
  10   7   0   65.49    9.80
  10   7   0   67.79   10.80
  10   7   0   76.49    8.20
  10   7   0   64.29   10.40
   3  -8   0    4.50    4.30
   3  -8   0    5.30    5.10
   3  -8   0   -5.80    4.50
  -3   8   0    9.40    5.60
  -3   8   0   17.10    6.20
  -3   8   0    7.40    4.40
  -3   8   0    6.30    5.20
   2  -8   0   40.50    7.30
   2  -8   0   20.20    5.30
   2  -8   0   26.30    7.30
   2  -8   0   22.70    7.80
  -2   8   0   19.50    5.60
  -2   8   0   20.70    6.90
  -2   8   0   31.10    7.10
  -2   8   0   17.60    8.00
  -2   8   0   36.90   12.50
  -2   8   0   21.50    5.70
   1  -8   0    8.50    3.90
   1  -8   0    3.30    5.00
   1  -8   0    6.90    3.50
   1  -8   0    4.20    5.20
   1  -8   0    0.60    4.50
  -1   8   0    8.30    3.20
  -1   8   0    5.10    3.30
  -1   8   0   11.70    5.00
  -1   8   0    3.80    3.20
  -1   8   0    2.30    2.90
   0  -8   0  188.98   14.20
   0  -8   0  187.98   14.50
   0  -8   0  181.18   14.00
   0  -8   0  180.08   10.20
   0  -8   0  180.98   11.20
   0   8   0  165.98   11.60
   0   8   0  165.38   12.40
   0   8   0  167.28   12.90
   0   8   0  162.98   11.70
   0   8   0  203.78   14.00
   0   8   0  175.58   12.80
   0   8   0  165.98   11.20
  -1  -8   0  197.08   13.90
  -1  -8   0  195.28   10.70
  -1  -8   0  178.38   12.70
  -1  -8   0  189.78    9.30
  -1  -8   0  192.78   14.50
   1   8   0  204.08   13.30
   1   8   0  191.18   12.00
   1   8   0  203.28   12.10
   1   8   0  186.28   13.00
   1   8   0  215.98   13.80
   1   8   0  204.88   13.40
   1   8   0  188.78   11.40
  -2  -8   0    1.00    2.80
  -2  -8   0    4.90    2.80
  -2  -8   0   -1.10    2.60
   2   8   0    3.00    2.30
   2   8   0    1.50    3.30
   2   8   0    1.70    2.90
   2   8   0    1.00    2.10
   2   8   0   -2.50    2.00
  -3  -8   0   53.09    6.30
  -3  -8   0   60.59    7.80
  -3  -8   0   51.69    8.70
   3   8   0   46.40    7.50
   3   8   0   65.39    6.40
   3   8   0   47.50    7.90
   3   8   0   47.00    7.40
   3   8   0   46.80    6.10
   3   8   0   57.49    7.30
  -4  -8   0  175.38   11.50
  -4  -8   0  182.08   14.90
  -4  -8   0  179.78   12.90
   4   8   0  166.28   12.90
   4   8   0  181.18   10.40
   4   8   0  184.28   10.30
   4   8   0  169.38   11.10
   4   8   0  166.48    9.70
   4   8   0  194.18   12.20
  -5  -8   0  108.39    9.20
  -5  -8   0  105.79    8.50
  -5  -8   0  125.19   10.30
   5   8   0  111.99    8.30
   5   8   0  107.19   10.30
   5   8   0  115.19    9.40
   5   8   0  106.39    7.80
   5   8   0  116.99    8.50
   5   8   0  114.69    8.80
  -6  -8   0    9.20    3.70
   6   8   0    6.10    3.40
   6   8   0    1.70    2.90
   6   8   0    7.40    2.90
   6   8   0    6.30    4.10
   6   8   0    6.80    3.30
   6   8   0    9.30    4.10
  -7  -8   0  136.79    8.10
  -7  -8   0  138.39    9.40
   7   8   0  128.49    9.60
   7   8   0  128.29    9.40
   7   8   0  125.19    9.10
   7   8   0  120.29   11.80
   7   8   0  122.99    9.40
   7   8   0  129.39   12.20
   7   8   0  132.59    8.50
  -8  -8   0   46.50    5.90
  -8  -8   0   41.40    7.20
   8   8   0   38.00    6.80
   8   8   0   47.40    7.60
   8   8   0   39.80    6.60
   8   8   0   44.40    9.20
   8   8   0   36.80    8.20
   8   8   0   43.60    6.80
  -9  -8   0   -0.90    3.90
   9   8   0    2.20    3.90
   9   8   0    2.30    3.20
   9   8   0   -1.40    3.70
   9   8   0    1.30    3.60
   9   8   0   -1.70    4.50
   9   8   0    0.80    4.70
 -10  -8   0   30.50    5.20
 -10  -8   0   39.10    9.60
 -10  -8   0   47.80    7.80
  10   8   0   34.90    7.30
  10   8   0   27.50    6.90
  10   8   0   36.10    6.80
  10   8   0   22.70    6.70
  10   8   0   25.30    8.00
  10   8   0   48.40    8.30
   2  -9   0   18.20    5.70
   2  -9   0   18.70    5.50
   2  -9   0   21.00    9.00
  -2   9   0    8.10    5.70
  -2   9   0    4.20    4.50
  -2   9   0    9.20    4.80
  -2   9   0   17.70    6.90
   1  -9   0    3.30    4.00
   1  -9   0    5.00    5.10
   1  -9   0    2.30    3.80
   1  -9   0    6.70    3.90
   1  -9   0    6.50    4.40
  -1   9   0    0.80    4.20
  -1   9   0    7.50    3.90
  -1   9   0    8.80    4.00
  -1   9   0    9.40    5.60
  -1   9   0    4.10    4.80
  -1   9   0   -0.50    3.10
  -1   9   0    1.60    3.30
   0  -9   0  107.09   13.00
   0  -9   0  109.49    9.30
   0  -9   0   86.89    8.20
   0  -9   0   89.69   11.70
   0   9   0   98.69   11.00
   0   9   0   86.59    9.70
   0   9   0  100.39   10.60
   0   9   0   94.39   10.90
   0   9   0   96.09    9.60
   0   9   0   97.29   11.50
   0   9   0   90.99   10.50
  -1  -9   0  108.79   11.90
  -1  -9   0  114.89    8.90
  -1  -9   0  119.29   12.30
  -1  -9   0  115.39    7.80
  -1  -9   0  109.49   11.40
   1   9   0  112.49   11.10
   1   9   0  112.69   11.10
   1   9   0  117.69   11.30
   1   9   0  123.89   11.60
   1   9   0  119.29   10.40
   1   9   0  136.79   10.90
   1   9   0  108.99    9.80
  -2  -9   0   10.00    5.20
  -2  -9   0   19.40    5.60
  -2  -9   0   29.50    7.30
   2   9   0   26.10    6.00
   2   9   0   20.60    4.80
   2   9   0   17.90    4.50
   2   9   0   33.40    7.10
   2   9   0   23.50    6.10
   2   9   0   32.90    6.30
   2   9   0   26.40    6.40
  -3  -9   0   19.50    6.20
  -3  -9   0    9.70    5.10
  -3  -9   0   19.00    4.80
   3   9   0   11.60    3.60
   3   9   0    9.80    4.20
   3   9   0    6.50    3.90
   3   9   0   11.40    4.50
   3   9   0    8.70    4.40
   3   9   0   15.90    5.30
  -4  -9   0   40.40    8.10
  -4  -9   0   51.59    6.50
  -4  -9   0   50.79    8.40
   4   9   0   52.09    8.30
   4   9   0   54.09    6.80
   4   9   0   48.00    7.90
   4   9   0   54.39    9.20
   4   9   0   43.30    6.80
   4   9   0   30.60    7.10
  -5  -9   0  145.29   12.10
  -5  -9   0  142.29   11.40
  -5  -9   0  141.19    8.90
   5   9   0  115.99   11.00
   5   9   0  125.79    9.30
   5   9   0  104.99    9.10
   5   9   0  120.79    9.10
   5   9   0  122.79   11.80
   5   9   0  126.69   10.30
  -6  -9   0   39.40    5.30
  -6  -9   0   10.40    4.50
   6   9   0   28.40    5.70
   6   9   0   21.40    5.00
   6   9   0   27.60    5.20
   6   9   0   28.20    5.50
   6   9   0   21.10    5.00
   6   9   0   19.20    5.90
  -7  -9   0   12.60    4.30
  -7  -9   0    1.10    2.40
  -7  -9   0    8.10    4.30
   7   9   0    5.80    3.00
   7   9   0   -2.00    3.60
   7   9   0    1.20    3.60
   7   9   0    5.30    3.80
   7   9   0    8.80    3.40
   7   9   0    5.30    4.00
   7   9   0    8.30    4.70
   8   9   0   -4.20    3.30
   8   9   0    2.30    3.30
   8   9   0    1.50    4.30
   8   9   0   -5.10    2.50
   8   9   0   -5.00    3.60
   8   9   0   -1.70    3.10
   9   9   0    4.70    4.90
   9   9   0    6.30    3.90
   9   9   0   -6.20    5.10
   9   9   0    8.70    5.40
   0 -10   0   50.89    7.40
   0 -10   0   43.50   10.90
   0 -10   0   35.30    8.20
   0  10   0   30.50    8.20
   0  10   0   24.10    6.90
   0  10   0   30.90    9.20
   0  10   0   26.80    8.40
   0  10   0   43.00    8.00
   0  10   0   16.30    7.10
   0  10   0   30.50    7.60
  -1 -10   0   69.49   11.90
  -1 -10   0   68.89   11.60
  -1 -10   0   81.19   12.40
   1  10   0   82.39    9.20
   1  10   0   82.69   13.50
   1  10   0   67.59    8.60
   1  10   0   57.19    9.70
   1  10   0   81.89   11.80
   1  10   0   85.29   10.90
  -2 -10   0   27.40    8.70
  -2 -10   0   55.09   10.30
   2  10   0   47.10    8.40
   2  10   0   41.50    8.40
   2  10   0   27.10    6.30
   2  10   0   49.60    9.80
   2  10   0   48.60   10.20
   2  10   0   51.19    8.60
   2  10   0   39.30    8.10
  -3 -10   0   36.30    7.70
  -3 -10   0   25.30    7.20
  -3 -10   0   35.80    8.40
   3  10   0   26.70    7.50
   3  10   0   22.20    5.90
   3  10   0   29.70    6.50
   3  10   0   30.70    6.80
   3  10   0   37.30    6.90
   3  10   0   38.30    8.10
  -4 -10   0   19.80    6.30
  -4 -10   0   18.20    4.70
  -4 -10   0   17.70    5.70
   4  10   0    7.40    4.50
   4  10   0    4.40    4.10
   4  10   0   17.70    4.30
   4  10   0   10.40    4.40
   4  10   0   20.00    6.10
   4  10   0    7.20    3.80
  -5 -10   0   -5.70    4.00
  -5 -10   0    6.80    4.50
  -5 -10   0    0.00    2.90
   5  10   0   -3.10    3.30
   5  10   0    4.00    3.40
   5  10   0    5.00    4.30
   5  10   0    2.80    3.80
   5  10   0    3.40    3.30
  -6 -10   0   23.60    8.80
  -6 -10   0    8.80    3.40
  -6 -10   0   13.90    5.60
   6  10   0    8.00    5.00
   6  10   0   19.50    5.30
   6  10   0    4.00    4.00
   6  10   0   11.80    4.60
   6  10   0    2.40    3.40
   6  10   0    5.70    4.60
  -7 -10   0    9.20    5.00
  -7 -10   0   11.90    5.60
   7  10   0    7.40    4.60
   7  10   0    5.30    4.40
   7  10   0    1.70    3.40
   7  10   0    1.90    5.10
   7  10   0   -0.70    3.80
   7  10   0   -2.90    3.10
  -8 -10   0    8.00    4.90
   8  10   0    0.80    3.70
   8  10   0    4.90    3.50
   8  10   0   -0.70    3.50
   8  10   0    3.80    4.80
   8  10   0   -3.50    5.00
   8  10   0   -4.00    4.30
   8  10   0    1.10    4.00
   9  10   0   14.40    5.60
   9  10   0   22.40    6.20
   9  10   0    4.80    5.90
   9  10   0    9.60    7.30
  -2 -11   0   62.39   12.40
   2  11   0   57.19   10.60
   2  11   0   42.40   10.00
   2  11   0   56.59   10.50
   2  11   0   49.20    9.20
   2  11   0   75.09   11.10
   2  11   0   56.59    9.90
  -3 -11   0   37.10    9.00
  -3 -11   0   27.00    7.70
   3  11   0   18.20    5.80
   3  11   0   15.60    9.30
   3  11   0   30.20    7.50
   3  11   0   30.70    9.80
   3  11   0   21.30    7.50
   3  11   0   37.00    9.00
   3  11   0   29.70    7.40
  -4 -11   0    7.50    4.60
  -4 -11   0    1.10    7.00
  -4 -11   0   10.60    6.20
   4  11   0   -4.70    4.40
   4  11   0    4.20    4.60
   4  11   0    3.40    3.80
   4  11   0   -0.80    4.80
   4  11   0    1.80    4.00
   4  11   0   10.40    4.90
  -5 -11   0   19.30    6.80
  -5 -11   0    4.90    4.80
  -5 -11   0   10.90    5.00
   5  11   0   22.10    7.80
   5  11   0   -5.30    4.20
   5  11   0   15.20    5.90
   5  11   0    0.60    4.60
   5  11   0   20.20    6.10
   5  11   0    7.90    5.30
  -6 -11   0   32.10    7.80
  -6 -11   0   35.30    6.90
  -6 -11   0   49.10   13.10
   6  11   0   43.10    7.30
   6  11   0   44.40    7.90
   6  11   0   29.10    7.40
   6  11   0   43.60    7.80
   6  11   0   37.70    8.70
   6  11   0   42.70    8.30
  -7 -11   0   56.19    9.60
   7  11   0   75.49    9.60
   7  11   0   64.39    8.00
   7  11   0   52.69    8.80
   7  11   0   59.59    9.30
   7  11   0   54.59    8.20
   7  11   0   63.59   11.00
   6  11  -1   -5.50    3.60
   6  11  -1    1.70    3.90
   6  11  -1   -6.70    3.40
   6  11  -1    5.80    4.60
   6  11  -1   -6.90    3.00
  -6 -11   1   12.10    7.70
   5  11  -1   -4.50    4.30
   5  11  -1   -2.30    3.40
   5  11  -1    0.60    3.70
   5  11  -1    3.50    5.60
   5  11  -1    4.40    4.50
   5  11  -1    2.90    4.10
  -5 -11   1   -0.30    4.90
  -5 -11   1    2.10    4.30
   4  11  -1    4.30    4.00
   4  11  -1    7.30    4.40
   4  11  -1    0.20    4.70
   4  11  -1    1.10    4.30
   4  11  -1    9.40    4.20
   4  11  -1   -0.70    3.60
  -4 -11   1    7.20    6.00
  -4 -11   1   16.70    7.30
   3  11  -1    3.90    4.00
   3  11  -1   -6.40    3.80
   3  11  -1    3.70    4.30
   3  11  -1    0.30    4.50
   3  11  -1   -7.60    3.70
   3  11  -1    2.10    4.90
   3  11  -1   -2.40    3.90
   8  10  -1   11.60    8.20
   8  10  -1   -0.20    3.30
   8  10  -1    6.10    4.70
   8  10  -1    1.30    4.30
   8  10  -1    1.20    5.60
   7  10  -1    9.10    4.20
   7  10  -1   -5.20    4.20
   7  10  -1    5.60    4.20
   7  10  -1    7.10    5.80
   7  10  -1   16.30    5.70
   6  10  -1  116.39    9.20
   6  10  -1  100.69    7.70
   6  10  -1  103.79    9.70
   6  10  -1   95.89   11.70
   6  10  -1  116.29    8.80
  -6 -10   1  104.39   11.20
   5  10  -1  103.89    9.50
   5  10  -1   79.49    7.80
   5  10  -1   78.29    8.60
   5  10  -1   92.89    9.70
   5  10  -1   90.69    8.70
   5  10  -1   81.79   10.90
  -5 -10   1   89.49   10.40
  -5 -10   1   99.79    8.30
   4  10  -1    1.20    3.30
   4  10  -1    5.90    3.90
   4  10  -1   -0.90    3.20
   4  10  -1   10.00    3.90
   4  10  -1    3.90    3.20
   4  10  -1    6.80    4.20
  -4 -10   1    6.80    4.10
  -4 -10   1    4.60    4.40
  -4 -10   1   -0.20    3.60
   3  10  -1   29.70    7.20
   3  10  -1   35.00    7.00
   3  10  -1   37.70    7.00
   3  10  -1   27.30    6.70
   3  10  -1   23.80    7.10
  -3 -10   1   30.70    6.80
  -3 -10   1   18.30    6.70
   2  10  -1    1.90    3.80
   2  10  -1   -2.80    3.70
   2  10  -1    4.40    4.30
   2  10  -1    6.70    3.60
   2  10  -1   -4.70    2.40
   2  10  -1    0.40    3.30
   2  10  -1    2.70    3.70
  -2 -10   1   -0.40    4.60
  -2 -10   1   -4.20    3.50
   1  10  -1   16.80    5.80
   1  10  -1   16.70    7.60
   1  10  -1   18.30    8.20
   1  10  -1   22.80    5.70
   1  10  -1    9.40    5.00
  -1 -10   1    6.20    5.80
  -1 -10   1   28.90    7.90
  -1 -10   1   20.60    8.60
   0  10  -1  145.69   14.10
   0  10  -1  127.39   11.60
   0  10  -1  145.59   14.50
   0  10  -1  127.69   12.90
   0  10  -1  134.99   13.60
   0  10  -1  119.39   12.70
   0  10  -1  136.89   13.60
   0 -10   1  142.39   14.80
   9   9  -1    8.90    5.10
   9   9  -1    0.70    4.60
   9   9  -1   22.50    6.80
   9   9  -1   19.90    9.70
   8   9  -1   37.10    8.40
   8   9  -1   42.10    6.00
   8   9  -1   32.60    7.40
   8   9  -1   24.10    6.10
   8   9  -1   38.00    6.30
   7   9  -1   12.00    5.20
   7   9  -1    8.30    3.50
   7   9  -1    8.90    3.90
   7   9  -1    5.00    4.10
   7   9  -1    2.20    4.30
   6   9  -1   42.80    6.70
   6   9  -1   30.70    7.20
   6   9  -1   38.00    6.50
   6   9  -1   30.10    5.40
   6   9  -1   34.80    5.80
  -6  -9   1   34.90    7.10
   5   9  -1  233.88   14.80
   5   9  -1  253.97   11.40
   5   9  -1  232.78   11.80
   5   9  -1  263.07   12.30
   5   9  -1  234.68   16.00
   5   9  -1  227.48   16.90
  -5  -9   1  223.08   14.60
  -5  -9   1  246.88   10.80
  -5  -9   1  271.47   14.30
   4   9  -1  169.38   13.70
   4   9  -1  171.68   10.20
   4   9  -1  192.78   10.80
   4   9  -1  178.98   10.40
   4   9  -1  172.88   12.30
   4   9  -1  170.08   11.20
  -4  -9   1  180.28   10.50
  -4  -9   1  169.68   12.40
  -4  -9   1  182.88   13.70
   3   9  -1    5.40    3.60
   3   9  -1    1.50    2.80
   3   9  -1   12.40    4.30
   3   9  -1    0.00    2.90
   3   9  -1   -2.80    2.10
   3   9  -1    2.40    2.70
  -3  -9   1    0.10    3.10
  -3  -9   1    5.40    4.30
  -3  -9   1    0.50    2.90
   2   9  -1   13.10    4.50
   2   9  -1    7.00    3.60
   2   9  -1    2.70    3.00
   2   9  -1   11.50    4.60
   2   9  -1    3.80    3.90
   2   9  -1    6.50    4.10
   2   9  -1    7.00    4.00
  -2  -9   1    5.60    3.80
  -2  -9   1    4.20    4.80
   1   9  -1    6.40    3.80
   1   9  -1    5.20    3.80
   1   9  -1    3.30    2.90
   1   9  -1    0.60    3.50
   1   9  -1    0.20    3.40
   1   9  -1   -4.70    2.60
   1   9  -1    6.80    3.00
  -1  -9   1    3.50    4.20
  -1  -9   1    5.40    3.40
  -1  -9   1    1.10    4.20
   0   9  -1   10.40    3.90
   0   9  -1   17.50    6.40
   0   9  -1   10.90    4.30
   0   9  -1   21.20    6.00
   0   9  -1    9.00    4.20
   0   9  -1   12.20    5.00
   0   9  -1    9.70    4.90
   0  -9   1   -0.40    4.20
   0  -9   1   12.20    3.90
   0  -9   1    5.90    3.30
   0  -9   1   16.00    7.70
   0  -9   1    1.00    4.00
  -1   9  -1    5.20    3.70
  -1   9  -1    5.60    3.50
  -1   9  -1    2.70    4.00
  -1   9  -1   -2.20    4.50
  -1   9  -1    0.00    3.60
   1  -9   1    0.40    4.70
   1  -9   1    7.60    3.90
   1  -9   1   -0.40    4.00
   1  -9   1   15.40    6.70
   1  -9   1   -0.30    4.30
  -2   9  -1    9.10    4.70
  -2   9  -1    3.30    4.20
  -2   9  -1    9.30    5.70
  -2   9  -1   11.40    5.10
  -2   9  -1   -6.20    5.70
   2  -9   1    6.70    4.40
   2  -9   1    7.60    5.50
   2  -9   1   10.30    4.60
  10   8  -1   -0.40    4.70
  10   8  -1    2.40    5.60
  10   8  -1   16.60    5.70
  10   8  -1    6.40    4.30
 -10  -8   1    0.60    5.30
   9   8  -1    4.90    5.20
   9   8  -1   18.20    5.80
   9   8  -1   22.30    6.60
   9   8  -1   19.90    5.50
   8   8  -1  113.49    8.90
   8   8  -1   89.69    8.50
   8   8  -1  116.39   11.00
   8   8  -1  101.39   11.10
   7   8  -1   63.69    6.60
   7   8  -1   44.10    5.70
   7   8  -1   53.89    9.30
   7   8  -1   44.40    8.00
   6   8  -1   91.89    7.70
   6   8  -1   89.79    7.30
   6   8  -1   98.89    7.50
   6   8  -1   94.99   10.10
   6   8  -1  116.29   11.00
  -6  -8   1  101.29    8.90
   5   8  -1    3.00    2.70
   5   8  -1    3.50    2.40
   5   8  -1    2.00    2.00
   5   8  -1    5.50    3.80
   5   8  -1    6.70    3.10
   5   8  -1    3.10    2.50
  -5  -8   1    3.90    2.00
  -5  -8   1    2.60    3.10
  -5  -8   1   -0.40    2.60
   4   8  -1  107.39   10.10
   4   8  -1  110.99    7.70
   4   8  -1   97.39    8.20
   4   8  -1  104.89    7.40
   4   8  -1  109.09    9.20
   4   8  -1  114.59    7.60
  -4  -8   1  103.49   11.40
  -4  -8   1  106.49    9.90
  -4  -8   1   99.09    7.10
   3   8  -1  176.88   12.70
   3   8  -1  159.98   11.50
   3   8  -1  155.28    9.20
   3   8  -1  136.59    9.10
   3   8  -1  163.58    9.50
   3   8  -1  165.08   10.70
  -3  -8   1  167.98   11.80
  -3  -8   1  160.68   12.20
  -3  -8   1  159.78    9.90
   2   8  -1    3.00    2.80
   2   8  -1    4.30    3.20
   2   8  -1   -1.10    2.00
   2   8  -1   -0.20    2.70
   2   8  -1    0.70    2.50
  -2  -8   1    3.40    2.70
  -2  -8   1   -4.70    2.10
  -2  -8   1    1.80    2.90
   1   8  -1   22.60    6.50
   1   8  -1   15.30    4.20
   1   8  -1   19.50    4.90
   1   8  -1   14.60    4.10
   1   8  -1   16.00    4.10
   1   8  -1   14.50    4.30
   1   8  -1   26.30    5.90
  -1  -8   1   22.70    6.10
  -1  -8   1   18.60    5.30
  -1  -8   1   11.10    4.80
   0   8  -1   -0.20    2.60
   0   8  -1    2.10    2.80
   0   8  -1    4.30    3.40
   0   8  -1    2.90    3.10
   0   8  -1    1.40    3.10
   0   8  -1    3.10    2.40
   0  -8   1    1.50    2.60
   0  -8   1    1.80    3.20
   0  -8   1    4.00    3.50
   0  -8   1   -2.40    3.30
  -1   8  -1   40.30    8.30
  -1   8  -1   39.50    7.10
  -1   8  -1   38.50    7.40
  -1   8  -1   35.30    7.60
  -1   8  -1   33.40    7.00
  -1   8  -1   40.80    7.10
   1  -8   1   43.30    9.00
   1  -8   1   42.10    7.00
   1  -8   1   49.60    9.20
   1  -8   1   36.60    6.20
   1  -8   1   41.20    8.50
  -2   8  -1    4.30    4.20
  -2   8  -1    0.20    3.30
  -2   8  -1    5.50    5.80
  -2   8  -1    3.50    4.50
  -2   8  -1    4.50    4.60
  -2   8  -1    3.30    4.00
   2  -8   1   -1.70    4.80
   2  -8   1    1.50    4.50
   2  -8   1    3.40    3.80
   2  -8   1   -3.70    2.90
   2  -8   1   -1.20    3.80
  -3   8  -1   14.20    6.90
  -3   8  -1    4.30    4.10
  -3   8  -1   -5.80    3.50
  -3   8  -1    3.40    3.70
   3  -8   1    0.40    3.90
   3  -8   1    6.90    4.40
   3  -8   1   10.50    6.70
   3  -8   1    5.80    3.90
  10   7  -1   36.00    7.20
  10   7  -1   19.30    5.70
  10   7  -1   30.30    6.30
  10   7  -1   21.00    4.60
  10   7  -1    9.60    5.60
  10   7  -1   10.40   11.80
 -10  -7   1   22.20    6.00
   9   7  -1   -2.10    2.40
   9   7  -1    0.80    3.60
   9   7  -1   -1.20    3.30
   9   7  -1    1.70    4.00
   9   7  -1   -1.30    3.70
  -9  -7   1   -7.30    3.10
   8   7  -1   22.10    5.00
   8   7  -1   21.10    5.00
   8   7  -1   13.70    4.60
   8   7  -1   34.30    7.90
   8   7  -1   27.50    4.60
  -8  -7   1   21.70    6.10
   7   7  -1  163.88    9.50
   7   7  -1  180.48    8.30
   7   7  -1  153.18    8.40
   7   7  -1  149.39   12.00
   7   7  -1  161.58   12.70
   6   7  -1   34.30    5.30
   6   7  -1   23.50    6.40
   6   7  -1   27.60    5.70
  -6  -7   1   30.90    5.20
   5   7  -1   63.09    7.80
   5   7  -1   70.29    6.40
   5   7  -1   59.89    5.00
  -5  -7   1   61.99    6.90
   4   7  -1  350.26   11.40
   4   7  -1  351.36   14.50
   4   7  -1  356.16   12.00
   4   7  -1  347.57   13.40
   4   7  -1  319.77   11.40
   4   7  -1  341.17   16.40
  -4  -7   1  353.16   11.30
  -4  -7   1  325.17   15.00
   3   7  -1  251.57   10.90
   3   7  -1  260.47   12.00
   3   7  -1  264.27   10.80
   3   7  -1  269.87   14.40
   3   7  -1  253.07   12.90
   3   7  -1  255.87   10.30
  -3  -7   1  278.07   13.40
  -3  -7   1  258.97   10.90
  -3  -7   1  244.78   13.60
   2   7  -1    4.10    2.80
   2   7  -1    2.80    2.30
   2   7  -1    6.60    3.00
   2   7  -1    2.60    2.20
   2   7  -1    1.20    2.30
   2   7  -1    8.20    3.90
  -2  -7   1    0.60    2.40
  -2  -7   1    4.80    3.10
   1   7  -1   58.39    7.20
   1   7  -1   53.59    6.00
   1   7  -1   47.50    6.40
   1   7  -1   50.79    6.00
   1   7  -1   52.09    6.50
   1   7  -1   50.19    6.00
  -1  -7   1   47.40    7.80
  -1  -7   1   55.39    7.60
  -1  -7   1   54.19    6.70
   0   7  -1   10.30    3.50
   0   7  -1   14.10    4.90
   0   7  -1   14.70    4.80
   0   7  -1   14.60    3.80
   0   7  -1   11.60    4.00
   0  -7   1   13.10    5.20
   0  -7   1   12.70    5.00
   0  -7   1   17.60    3.80
   0  -7   1   12.60    3.60
   0  -7   1   18.40    5.00
  -1   7  -1  118.49   10.40
  -1   7  -1  131.79   11.00
  -1   7  -1  114.69    9.10
  -1   7  -1  138.49   11.30
  -1   7  -1  109.09   11.00
   1  -7   1  120.99    8.70
   1  -7   1  122.79    9.20
   1  -7   1  125.19   11.60
   1  -7   1  133.49   12.50
   1  -7   1  143.29   12.00
  -2   7  -1   54.39   15.60
  -2   7  -1   49.30    8.90
  -2   7  -1   54.19    8.50
  -2   7  -1   58.09    9.90
  -2   7  -1   52.19    8.80
  -2   7  -1   50.09    7.30
   2  -7   1   71.19   12.10
   2  -7   1   59.89    7.40
   2  -7   1   39.20    7.30
   2  -7   1   61.59   10.50
   2  -7   1   36.70    6.70
  -3   7  -1   45.90    8.00
  -3   7  -1   62.19    9.20
  -3   7  -1   59.59   11.50
  -3   7  -1   60.09   10.50
  -3   7  -1   52.79   10.70
  -3   7  -1   59.19   10.50
   3  -7   1   43.60    7.80
   3  -7   1   56.19   16.60
   3  -7   1   37.40    8.50
   3  -7   1   47.60    7.70
  -4   7  -1   28.60    7.10
  -4   7  -1   26.90    8.10
  -4   7  -1   16.10    8.90
  -4   7  -1   24.80    5.90
  -4   7  -1   25.80    6.80
  -4   7  -1   18.70    8.00
   4  -7   1   20.90    6.10
   4  -7   1   32.90    8.30
   4  -7   1   43.00   13.10
   4  -7   1   27.70    8.00
  10   6  -1    7.00    5.20
  10   6  -1    6.10    6.80
  10   6  -1   10.20    4.20
  10   6  -1   11.70    5.20
  10   6  -1   11.10    5.00
  10   6  -1   26.40    6.50
 -10  -6   1    9.30    5.30
 -10  -6   1    9.20    4.80
   9   6  -1   38.80    8.20
   9   6  -1   56.79    8.10
   9   6  -1   75.89    6.90
   9   6  -1   64.79    8.30
   9   6  -1   49.20    8.70
   9   6  -1   58.09    7.40
  -9  -6   1   60.09    9.10
  -9  -6   1   54.49    7.10
   8   6  -1   31.30    6.00
   8   6  -1   28.00    5.50
   8   6  -1   29.60    4.80
   8   6  -1   30.00    5.80
   8   6  -1   23.40    5.20
   8   6  -1   35.10    6.60
  -8  -6   1   27.50    6.40
   7   6  -1   80.29    8.80
   7   6  -1   91.09    6.70
   7   6  -1   96.69    6.70
   7   6  -1   96.09    7.60
   7   6  -1  102.49    7.90
  -7  -6   1   99.29   10.20
   6   6  -1  126.19    6.70
   6   6  -1  126.89    9.90
   6   6  -1  125.19    7.60
   6   6  -1  115.69   10.00
  -6  -6   1  131.09    9.20
   5   6  -1   -4.10    1.80
   5   6  -1    2.50    1.90
   5   6  -1   -1.90    1.70
   5   6  -1    0.80    2.10
   5   6  -1    2.30    2.20
  -5  -6   1    0.70    1.80
   4   6  -1  220.08   12.20
   4   6  -1  233.98   10.50
   4   6  -1  223.28    8.50
   4   6  -1  223.98    9.60
  -4  -6   1  231.58   11.40
   3   6  -1  639.94   18.70
   3   6  -1  622.64   15.30
   3   6  -1  604.94   14.50
   3   6  -1  630.14   14.00
   3   6  -1  616.54   16.60
   3   6  -1  631.34   20.30
  -3  -6   1  629.34   19.70
  -3  -6   1  631.34   18.40
  -3  -6   1  609.04   14.70
   2   6  -1  103.89    6.60
   2   6  -1  111.49    8.30
   2   6  -1  105.09    6.30
   2   6  -1   99.09    8.00
   2   6  -1  105.89    7.30
   2   6  -1  104.39    6.90
  -2  -6   1  101.49    7.90
  -2  -6   1  102.59    8.60
  -2  -6   1  114.79    7.20
   1   6  -1   21.90    4.30
   1   6  -1   14.70    3.60
   1   6  -1   12.30    3.70
   1   6  -1   16.50    4.00
  -1  -6   1   16.60    4.10
  -1  -6   1   21.80    4.80
  -1  -6   1   12.20    4.30
   0   6  -1  326.17   13.30
   0   6  -1  311.67   12.10
   0   6  -1  310.07   14.10
   0   6  -1  318.97   12.60
   0   6  -1  313.87   14.40
   0   6  -1  323.07   15.10
   0  -6   1  302.27   10.80
   0  -6   1  315.07   15.20
   0  -6   1  308.97   11.90
   0  -6   1  322.47   15.00
   0  -6   1  295.87   15.60
  -1   6  -1  394.16   14.80
  -1   6  -1  383.96   17.60
  -1   6  -1  388.86   18.70
  -1   6  -1  376.06   17.20
  -1   6  -1  391.76   14.50
  -1   6  -1  411.06   17.50
   1  -6   1  395.26   14.00
   1  -6   1  396.86   18.10
   1  -6   1  391.46   19.00
   1  -6   1  405.16   18.80
   1  -6   1  408.96   15.20
  -2   6  -1  315.97   16.00
  -2   6  -1  333.97   14.40
  -2   6  -1  317.57   17.00
  -2   6  -1  311.17   17.50
  -2   6  -1  304.17   20.70
   2  -6   1  331.67   14.90
   2  -6   1  307.87   17.30
   2  -6   1  303.87   18.50
   2  -6   1  325.77   17.50
  -3   6  -1   19.20    5.40
  -3   6  -1   12.90    4.90
  -3   6  -1   16.10    5.30
  -3   6  -1   26.90    8.00
  -3   6  -1   18.70    5.20
   3  -6   1    8.70    5.40
   3  -6   1   13.10    4.40
   3  -6   1   21.50    5.30
   3  -6   1   15.50    5.10
   3  -6   1   15.60    5.10
  -4   6  -1    0.30    4.00
  -4   6  -1    1.40    2.80
  -4   6  -1   -2.10    3.50
  -4   6  -1    0.40    2.50
  -4   6  -1   -5.40    3.50
   4  -6   1   -4.70    4.10
   4  -6   1    2.80    3.50
   4  -6   1   -3.10    2.50
   4  -6   1    1.60    3.10
   4  -6   1   -6.10    2.50
  -5   6  -1   -3.80    4.60
  -5   6  -1    2.50    3.70
  -5   6  -1    3.40    4.10
  -5   6  -1    5.20    4.20
  -5   6  -1   -4.30    3.70
  -5   6  -1   -4.70    4.60
   5  -6   1   -6.30    7.40
   5  -6   1    4.20    3.80
   5  -6   1    1.50    3.90
   5  -6   1    4.50    4.70
   5  -6   1    4.70    4.40
  10   5  -1   37.50    6.80
  10   5  -1   18.40    5.40
  10   5  -1   45.60   10.70
  10   5  -1   42.20    7.30
  10   5  -1   28.20    6.80
  10   5  -1   36.80    7.10
 -10  -5   1   42.70    6.80
 -10  -5   1   25.70    6.80
 -10  -5   1   40.00    7.80
   9   5  -1  319.47   17.70
   9   5  -1  305.37   14.20
   9   5  -1  343.67   17.10
   9   5  -1  295.37   15.60
   9   5  -1  314.37   18.40
   9   5  -1  322.07   15.70
  -9  -5   1  299.27   15.70
  -9  -5   1  303.37   13.80
  -9  -5   1  317.67   16.00
   8   5  -1   62.79    7.60
   8   5  -1   70.69    6.90
   8   5  -1   54.19    7.60
   8   5  -1   71.19    6.70
   8   5  -1   67.59    9.00
   8   5  -1   69.69    8.30
  -8  -5   1   84.79    7.90
  -8  -5   1   58.69    7.30
  -8  -5   1   63.99    6.30
   7   5  -1    2.50    2.30
   7   5  -1    4.20    3.00
   7   5  -1   -4.20    2.40
   7   5  -1    4.10    3.60
   7   5  -1   -3.10    2.00
   7   5  -1    2.30    2.40
  -7  -5   1   -4.10    2.00
  -7  -5   1    6.60    3.60
   6   5  -1    2.20    1.90
   6   5  -1   -1.30    1.90
   6   5  -1   -0.20    2.10
   6   5  -1   -0.50    2.20
  -6  -5   1   -1.40    1.80
  -6  -5   1    3.60    1.90
   5   5  -1  412.66   16.30
   5   5  -1  395.06   12.40
   5   5  -1  409.26   11.90
   5   5  -1  403.16   15.70
   5   5  -1  392.16   11.70
  -5  -5   1  394.16   14.60
   4   5  -1   25.80    3.10
   4   5  -1   26.60    5.20
   4   5  -1   26.50    4.20
  -4  -5   1   22.80    4.00
   3   5  -1    4.60    2.40
   3   5  -1    5.30    2.10
   3   5  -1    4.70    2.80
   3   5  -1    3.90    1.80
  -3  -5   1    3.50    1.50
  -3  -5   1    9.20    2.90
   2   5  -1  183.58    8.10
   2   5  -1  155.58    8.40
   2   5  -1  171.18    9.50
   2   5  -1  173.28    7.70
   2   5  -1  190.58    9.60
  -2  -5   1  182.88    7.80
  -2  -5   1  179.48   10.00
  -2  -5   1  184.38    9.00
   1   5  -1  252.77    8.70
   1   5  -1  260.47   10.50
   1   5  -1  259.17    9.50
   1   5  -1  259.97   11.70
   1   5  -1  238.08   10.40
  -1  -5   1  252.07   11.00
  -1  -5   1  274.87   11.20
  -1  -5   1  257.77   12.30
   0   5  -1   -0.20    1.80
   0   5  -1   -0.40    1.50
   0   5  -1   -1.50    1.50
   0   5  -1   -0.60    1.50
   0   5  -1    2.40    1.80
   0   5  -1    2.80    2.10
   0  -5   1    3.00    2.50
   0  -5   1   -1.40    1.70
   0  -5   1   -1.20    1.20
   0  -5   1    0.60    2.00
   0  -5   1    1.00    1.80
  -1   5  -1  166.28    8.80
  -1   5  -1  174.58   10.70
  -1   5  -1  162.48   10.40
  -1   5  -1  180.18    8.90
  -1   5  -1  160.58   10.50
  -1   5  -1  173.08    9.80
   1  -5   1  179.48    8.80
   1  -5   1  164.98   10.80
   1  -5   1  166.18   11.10
   1  -5   1  163.68   11.40
   1  -5   1  182.18    9.40
  -2   5  -1  150.28   10.90
  -2   5  -1  172.08   12.10
  -2   5  -1  154.48    9.10
  -2   5  -1  157.48    9.30
  -2   5  -1  153.08   10.40
  -2   5  -1  174.18   11.00
   2  -5   1  153.68    9.10
   2  -5   1  156.48    9.60
   2  -5   1  164.58   11.50
   2  -5   1  148.39   11.10
  -3   5  -1   81.79    9.50
  -3   5  -1   65.29    7.10
  -3   5  -1   74.49    9.40
  -3   5  -1   78.09    8.80
  -3   5  -1   71.59    7.80
  -3   5  -1   85.09   10.80
   3  -5   1   68.99    7.10
   3  -5   1   69.59    7.30
   3  -5   1   80.29    9.10
   3  -5   1   78.79   10.30
   3  -5   1   65.09    8.20
  -4   5  -1  190.18   14.10
  -4   5  -1  203.28   12.40
  -4   5  -1  211.28   15.00
  -4   5  -1  194.18   14.50
  -4   5  -1  201.88   15.70
  -4   5  -1  202.78   12.30
   4  -5   1  199.28   14.20
   4  -5   1  190.18   11.90
   4  -5   1  210.78   12.80
   4  -5   1  210.68   15.20
   4  -5   1  223.78   13.10
   4  -5   1  194.38   16.60
  -5   5  -1  100.39    9.80
  -5   5  -1  105.39   10.40
  -5   5  -1  103.29   13.00
  -5   5  -1  100.79   11.30
  -5   5  -1  118.89   12.20
   5  -5   1  132.09   13.00
   5  -5   1  102.19    9.90
   5  -5   1  116.09   10.60
   5  -5   1  113.99    9.90
   5  -5   1  116.89   14.70
   5  -5   1  100.19   10.50
  -6   5  -1    9.40    5.90
  -6   5  -1   -3.30    4.40
  -6   5  -1   -4.50    3.20
  -6   5  -1   -1.40    3.80
  -6   5  -1    5.90    4.20
  -6   5  -1    7.60    3.90
   6  -5   1   -1.10    2.90
   6  -5   1   10.80    9.50
   6  -5   1    4.90    5.70
   6  -5   1   -2.40    5.00
   6  -5   1    4.30    4.30
   6  -5   1    2.30    3.60
  10   4  -1    3.80    5.30
  10   4  -1    1.60    3.40
  10   4  -1    2.40    3.40
  10   4  -1    2.80    3.50
  10   4  -1    3.00    3.20
  10   4  -1    5.80    3.90
 -10  -4   1   11.50    5.10
 -10  -4   1    8.30    6.20
   9   4  -1  100.59   15.80
   9   4  -1   87.89    9.50
   9   4  -1   98.99    9.00
   9   4  -1   91.89    8.90
   9   4  -1  102.59    9.10
   9   4  -1   84.09   13.20
  -9  -4   1   97.59    8.50
  -9  -4   1   83.59    9.30
   8   4  -1  182.38   11.30
   8   4  -1  179.48   12.30
   8   4  -1  175.48   13.90
   8   4  -1  190.48   11.70
   8   4  -1  196.68   12.90
   8   4  -1  201.88   10.80
  -8  -4   1  197.78   12.50
  -8  -4   1  176.18   11.20
  -8  -4   1  190.38   10.80
   7   4  -1  229.28   12.10
   7   4  -1  237.28   11.20
   7   4  -1  227.18   13.10
   7   4  -1  239.28   10.20
   7   4  -1  240.28   14.10
   7   4  -1  248.98   11.90
  -7  -4   1  239.28   11.20
  -7  -4   1  260.07   12.70
  -7  -4   1  213.18   11.60
   6   4  -1  170.58   10.10
   6   4  -1  168.78   10.60
   6   4  -1  165.58    7.40
   6   4  -1  166.68   10.30
   6   4  -1  168.88    8.80
   6   4  -1  171.98    8.70
  -6  -4   1  161.88    9.50
  -6  -4   1  160.98    8.90
  -6  -4   1  157.78    8.70
   5   4  -1   91.29    7.50
   5   4  -1  104.99    7.60
   5   4  -1   93.69    5.80
   5   4  -1   79.29    6.20
  -5  -4   1   79.69    6.30
  -5  -4   1   93.29    5.80
   4   4  -1   37.20    3.40
   4   4  -1   38.30    6.00
   4   4  -1   36.80    5.50
  -4  -4   1   27.50    4.40
   3   4  -1   27.20    4.40
   3   4  -1   23.10    4.20
  -3  -4   1   15.00    3.20
   2   4  -1  193.28    6.80
   2   4  -1  186.88    8.40
   2   4  -1  189.68    7.10
   2   4  -1  195.08    8.90
  -2  -4   1  185.08    6.40
  -2  -4   1  197.18    9.10
   1   4  -1 1270.17   19.60
   1   4  -1 1268.27   24.20
   1   4  -1 1259.47   21.10
   1   4  -1 1293.57   18.30
   1   4  -1 1248.78   21.40
  -1  -4   1 1300.87   22.60
  -1  -4   1 1273.47   25.40
  -1  -4   1 1253.07   21.70
   0   4  -1  118.89    6.60
   0   4  -1  111.39    7.10
   0   4  -1  109.49    8.30
   0   4  -1  115.29    6.20
   0   4  -1  109.39    5.80
   0   4  -1  112.39    7.30
   0  -4   1  110.49    7.50
   0  -4   1  122.39    8.10
   0  -4   1  109.19    5.90
   0  -4   1  111.99    5.50
   0  -4   1  124.49    7.60
  -1   4  -1  198.18    8.60
  -1   4  -1  196.28   10.20
  -1   4  -1  205.28   10.70
  -1   4  -1  201.68    8.50
  -1   4  -1  203.48   10.50
  -1   4  -1  207.38    9.70
   1  -4   1  178.38   10.40
   1  -4   1  196.48   12.50
   1  -4   1  189.88   11.00
   1  -4   1  200.68    8.50
   1  -4   1  187.88    8.60
  -2   4  -1    7.90    3.20
  -2   4  -1   10.40    3.30
  -2   4  -1    4.10    2.30
  -2   4  -1    5.70    2.60
  -2   4  -1    7.30    2.90
  -2   4  -1   10.70    3.50
   2  -4   1    7.70    3.20
   2  -4   1    9.80    3.80
   2  -4   1    5.30    2.50
   2  -4   1    7.50    2.70
   2  -4   1    8.10    3.40
  -3   4  -1   41.90    6.10
  -3   4  -1   34.10    5.40
  -3   4  -1   45.90    5.80
  -3   4  -1   48.40    6.60
  -3   4  -1   46.40    7.40
  -3   4  -1   33.30    6.40
   3  -4   1   37.90    5.80
   3  -4   1   40.40    5.00
   3  -4   1   43.00    5.50
   3  -4   1   46.50    7.90
   3  -4   1   44.80    8.60
   3  -4   1   31.30    6.70
  -4   4  -1    0.20    2.60
  -4   4  -1   -1.30    1.70
  -4   4  -1   -1.70    2.20
  -4   4  -1    5.30    3.00
  -4   4  -1   -1.00    3.00
   4  -4   1    0.20    2.30
   4  -4   1   -1.90    1.80
   4  -4   1    0.30    2.20
   4  -4   1    4.20    3.00
   4  -4   1    2.40    3.90
  -5   4  -1  125.69    9.90
  -5   4  -1  115.59   10.00
  -5   4  -1  113.39   12.80
  -5   4  -1  107.59   10.80
  -5   4  -1  125.59   11.90
  -5   4  -1  132.69    9.90
   5  -4   1  136.79   11.30
   5  -4   1  106.29    9.80
   5  -4   1  111.29   10.00
   5  -4   1  117.99   11.90
   5  -4   1  108.49    9.10
   5  -4   1  105.09   13.70
  -6   4  -1   -0.30    2.90
  -6   4  -1    3.30    3.60
  -6   4  -1    3.90    4.10
  -6   4  -1   -8.90    3.50
  -6   4  -1    2.10    5.10
  -6   4  -1    1.10    3.30
   6  -4   1    7.30    3.90
   6  -4   1   -2.90    3.50
   6  -4   1    7.30    4.30
   6  -4   1    6.30    4.00
   6  -4   1    0.60    2.30
   6  -4   1   -6.10    5.20
  -7   4  -1    6.10    6.30
  -7   4  -1    3.00    3.40
  -7   4  -1   16.60    6.60
  -7   4  -1    3.60    6.00
  -7   4  -1    5.10    5.50
  -7   4  -1   -2.70    3.20
  -7   4  -1    1.40    4.60
   7  -4   1    3.10    3.00
   7  -4   1   11.40    6.70
   7  -4   1   12.70    6.30
   7  -4   1    9.60    8.00
   7  -4   1   37.00   12.50
  10   3  -1   25.60    6.70
  10   3  -1   16.70    5.60
  10   3  -1   14.70    6.40
  10   3  -1   22.40    8.50
  10   3  -1    8.90    4.00
 -10  -3   1   27.20    7.00
 -10  -3   1   10.50    5.40
 -10  -3   1    6.10    4.10
 -10  -3   1    7.10    7.00
   9   3  -1    7.70    4.10
   9   3  -1   15.10    5.30
   9   3  -1   27.20    5.90
   9   3  -1   26.10    8.00
   9   3  -1   19.60    5.00
  -9  -3   1   23.00    7.10
  -9  -3   1    9.10    4.70
   8   3  -1   59.59   10.40
   8   3  -1   52.89    8.60
   8   3  -1   73.19    7.30
   8   3  -1   64.39    7.60
   8   3  -1   64.89    7.30
   8   3  -1   55.89    7.20
  -8  -3   1   68.39    7.40
  -8  -3   1   68.79    9.10
  -8  -3   1   64.89    7.30
  -8  -3   1   74.69    9.20
   7   3  -1   17.20    4.40
   7   3  -1   19.70    4.80
   7   3  -1   23.40    4.90
   7   3  -1   27.10    4.80
   7   3  -1   31.30    6.70
  -7  -3   1   25.70    6.00
  -7  -3   1   23.00    4.70
  -7  -3   1   23.00    5.10
  -7  -3   1   16.00    4.80
   6   3  -1  171.88   10.50
   6   3  -1  186.28    9.60
   6   3  -1  183.88   11.40
   6   3  -1  172.98    8.00
   6   3  -1  185.98    9.80
   6   3  -1  182.68    9.40
  -6  -3   1  182.68    9.70
  -6  -3   1  179.88   10.60
  -6  -3   1  171.18   11.20
  -6  -3   1  203.38    9.90
   5   3  -1    5.10    2.10
   5   3  -1   -0.40    1.70
   5   3  -1    5.50    2.80
   5   3  -1    2.10    3.90
   5   3  -1    3.50    2.20
   5   3  -1    4.50    1.70
  -5  -3   1    3.00    1.90
  -5  -3   1    1.60    2.20
  -5  -3   1    1.00    1.90
   4   3  -1    1.80    1.50
   4   3  -1   -0.50    1.60
   4   3  -1    0.80    1.90
   4   3  -1   -0.50    1.70
  -4  -3   1   -1.20    1.20
  -4  -3   1    0.10    1.60
   3   3  -1   29.20    4.20
   3   3  -1   36.90    3.20
   3   3  -1   31.00    5.40
  -3  -3   1   36.30    3.80
   2   3  -1  144.79    6.70
   2   3  -1  133.89    6.10
  -2  -3   1  145.99    6.60
   1   3  -1  358.36    7.10
   1   3  -1  370.96    8.00
   1   3  -1  358.76    8.70
   1   3  -1  357.76    8.80
   1   3  -1  353.46   10.80
  -1  -3   1  358.06    8.90
  -1  -3   1  369.56   11.40
  -1  -3   1  365.46    9.10
   0   3  -1  340.67    8.50
   0   3  -1  328.27   10.30
   0   3  -1  337.07    9.20
   0   3  -1  311.37    9.90
   0   3  -1  343.47   11.30
   0  -3   1  330.57   11.60
   0  -3   1  328.97   12.60
   0  -3   1  323.47   10.70
   0  -3   1  327.07   10.30
   0  -3   1  322.17    8.50
  -1   3  -1   11.80    3.20
  -1   3  -1   15.80    3.50
  -1   3  -1   14.30    2.70
  -1   3  -1   23.30    4.50
  -1   3  -1   21.10    3.50
  -1   3  -1   19.80    4.20
   1  -3   1   23.60    4.20
   1  -3   1   17.90    3.60
   1  -3   1   19.40    3.50
   1  -3   1   16.20    3.70
   1  -3   1   22.70    3.70
  -2   3  -1  205.88   10.80
  -2   3  -1  203.08    9.70
  -2   3  -1  200.28    8.50
  -2   3  -1  192.08   10.70
  -2   3  -1  195.08    8.60
  -2   3  -1  202.28    9.90
   2  -3   1  185.58   11.30
   2  -3   1  204.48    8.60
   2  -3   1  205.18    9.30
   2  -3   1  178.78    8.50
   2  -3   1  183.38   10.30
   2  -3   1  191.38   10.10
  -3   3  -1   90.69    7.00
  -3   3  -1  100.69    6.80
  -3   3  -1   90.49    8.10
  -3   3  -1   91.99    6.60
  -3   3  -1   99.59    8.10
  -3   3  -1   96.79    8.80
   3  -3   1   87.39    6.30
   3  -3   1  110.39    8.20
   3  -3   1   97.49    8.40
   3  -3   1   93.79    9.30
   3  -3   1   90.79    6.80
   3  -3   1   95.49    7.20
  -4   3  -1   14.20    3.80
  -4   3  -1   19.10    5.90
  -4   3  -1   15.60    3.60
  -4   3  -1    8.40    3.60
  -4   3  -1   18.30    5.10
  -4   3  -1   17.90    4.40
   4  -3   1   10.40    3.20
   4  -3   1   19.50    4.90
   4  -3   1    5.80    3.30
   4  -3   1   16.30    5.40
   4  -3   1   10.30    3.70
   4  -3   1   13.00    3.90
  -5   3  -1    9.40    4.10
  -5   3  -1   18.90    5.10
  -5   3  -1   14.40    4.20
  -5   3  -1   12.70    4.70
  -5   3  -1   10.70    4.40
  -5   3  -1   13.00    4.30
   5  -3   1    9.00    3.40
   5  -3   1    8.90    4.80
   5  -3   1    8.90    3.60
   5  -3   1   14.60    4.70
   5  -3   1    8.70    3.80
  -6   3  -1  157.68   15.00
  -6   3  -1  132.59   12.30
  -6   3  -1  124.99   10.60
  -6   3  -1  138.39   11.70
  -6   3  -1  137.19   10.10
  -6   3  -1  166.58   13.90
  -6   3  -1  128.99    9.60
   6  -3   1  136.09   11.40
   6  -3   1  131.29   11.60
   6  -3   1  151.68   10.50
   6  -3   1  162.48   16.80
   6  -3   1  149.69   11.40
   6  -3   1  168.78   13.90
  -7   3  -1    0.00    2.60
  -7   3  -1    4.30    6.40
  -7   3  -1    2.80    4.20
  -7   3  -1   -3.40    3.90
  -7   3  -1    1.40    2.70
  -7   3  -1   -4.50    4.30
   7  -3   1   -1.50    2.20
   7  -3   1    9.30    6.80
   7  -3   1    0.90    3.60
   7  -3   1    8.50    4.60
  -8   3  -1    2.30    4.50
  -8   3  -1    2.40    3.60
  -8   3  -1    0.30    3.30
  -8   3  -1    0.60    6.60
  -8   3  -1    8.60    7.10
   8  -3   1   14.60    9.00
   8  -3   1    9.70    4.50
   8  -3   1    0.80    5.90
   8  -3   1    9.70    4.70
  10   2  -1    1.10    3.50
  10   2  -1    0.00    4.40
  10   2  -1    0.60    3.90
  10   2  -1   11.40    7.80
 -10  -2   1    1.00    5.70
 -10  -2   1   -8.80    4.30
 -10  -2   1    1.80    4.20
   9   2  -1    1.30    3.50
   9   2  -1    4.30    5.90
   9   2  -1   -1.90    3.10
   9   2  -1    0.20    2.60
   9   2  -1    3.30    3.10
  -9  -2   1   -0.10    2.80
  -9  -2   1    0.90    4.50
  -9  -2   1    9.80    7.00
  -9  -2   1    2.90    3.50
   8   2  -1    1.70    3.60
   8   2  -1    0.70    2.80
   8   2  -1   -2.40    2.30
   8   2  -1    7.40    3.50
   8   2  -1    1.50    2.60
  -8  -2   1   -0.90    2.40
  -8  -2   1    5.60    3.30
  -8  -2   1    1.80    2.70
  -8  -2   1    0.20    3.30
   7   2  -1    9.50    3.70
   7   2  -1    6.80    3.30
   7   2  -1    3.40    3.80
   7   2  -1    6.80    3.00
   7   2  -1    6.40    3.70
   7   2  -1    7.50    3.70
  -7  -2   1    6.40    4.30
  -7  -2   1    2.20    2.80
  -7  -2   1   13.50    3.80
  -7  -2   1    5.30    3.20
   6   2  -1   34.00    7.30
   6   2  -1   40.00    5.80
   6   2  -1   43.70    6.40
   6   2  -1   36.40    4.80
   6   2  -1   44.70    4.70
   6   2  -1   44.40    5.50
  -6  -2   1   44.80    5.10
  -6  -2   1   46.00    5.50
  -6  -2   1   48.10    6.40
  -6  -2   1   38.80    6.40
   5   2  -1  439.26   14.80
   5   2  -1  417.06   13.40
   5   2  -1  401.66   15.50
   5   2  -1  439.66   13.30
   5   2  -1  427.06   13.10
   5   2  -1  406.56   11.10
  -5  -2   1  417.86   15.60
  -5  -2   1  425.46   14.90
  -5  -2   1  424.66   13.00
  -5  -2   1  423.96   13.70
   4   2  -1  169.08    8.50
   4   2  -1  158.38    6.90
   4   2  -1  160.08    5.80
   4   2  -1  157.08    7.10
   4   2  -1  165.68    7.60
   4   2  -1  165.18    8.70
  -4  -2   1  151.28    7.00
  -4  -2   1  155.28    7.80
   3   2  -1  926.21   16.40
   3   2  -1  944.31   14.60
   3   2  -1  953.10   16.90
  -3  -2   1  949.60   18.90
  -3  -2   1  930.51   15.40
   2   2  -1  167.98    6.60
   2   2  -1  148.09    5.80
   2   2  -1  159.28    5.30
  -2  -2   1  151.98    5.60
   1   2  -1  532.65    7.80
   1   2  -1  516.45    7.80
   1   2  -1  521.45   11.10
  -1  -2   1  511.35   11.40
   0   2  -1   30.40    2.50
   0   2  -1   30.30    3.40
   0   2  -1   31.50    3.10
   0   2  -1   34.70    3.20
   0   2  -1   29.70    2.60
   0  -2   1   32.10    2.40
   0  -2   1   30.60    2.40
   0  -2   1   32.90    3.60
   0  -2   1   31.40    3.00
  -1   2  -1   16.40    2.40
  -1   2  -1   15.50    3.50
  -1   2  -1   20.50    3.00
  -1   2  -1   15.60    3.00
  -1   2  -1   17.90    3.10
  -1   2  -1   16.80    3.50
   1  -2   1   18.00    3.50
   1  -2   1   13.60    3.20
   1  -2   1   15.40    2.60
   1  -2   1   16.70    2.50
   1  -2   1   14.10    2.90
   1  -2   1   14.00    2.50
  -2   2  -1  233.38   10.70
  -2   2  -1  232.98    8.20
  -2   2  -1  234.28   10.90
  -2   2  -1  239.58    8.60
  -2   2  -1  227.58    9.20
  -2   2  -1  234.48    9.60
   2  -2   1  230.98    8.00
   2  -2   1  224.88    9.10
   2  -2   1  235.58    9.80
   2  -2   1  228.38    8.70
   2  -2   1  224.68   11.40
  -3   2  -1  213.48    9.10
  -3   2  -1  218.88    9.40
  -3   2  -1  212.98    9.20
  -3   2  -1  217.08   11.70
  -3   2  -1  213.68   10.50
  -3   2  -1  205.68   11.70
   3  -2   1  215.98   10.10
   3  -2   1  203.38    9.30
   3  -2   1  222.98   10.20
   3  -2   1  226.58    9.10
   3  -2   1  194.38   12.20
  -4   2  -1    9.40    3.00
  -4   2  -1    6.80    2.80
  -4   2  -1   11.70    4.00
  -4   2  -1    7.20    3.10
  -4   2  -1    6.20    2.50
  -4   2  -1    7.00    3.70
   4  -2   1    7.30    2.70
   4  -2   1    8.50    4.20
   4  -2   1    6.90    3.20
   4  -2   1   12.70    4.40
   4  -2   1   11.20    3.10
   4  -2   1    8.90    3.10
  -5   2  -1   16.80    4.00
  -5   2  -1    8.40    3.50
  -5   2  -1   11.60    4.10
  -5   2  -1    7.50    4.50
  -5   2  -1    5.20    2.70
  -5   2  -1    6.50    3.30
   5  -2   1   15.70    6.10
   5  -2   1   14.90    4.00
   5  -2   1    5.20    3.10
   5  -2   1   12.20    4.00
   5  -2   1   10.10    3.60
   5  -2   1   10.90    3.30
  -6   2  -1  529.65   23.00
  -6   2  -1  561.84   17.40
  -6   2  -1  558.34   21.00
  -6   2  -1  563.54   20.80
  -6   2  -1  540.05   22.30
  -6   2  -1  577.94   30.40
   6  -2   1  556.44   28.00
   6  -2   1  543.25   21.00
   6  -2   1  534.35   25.30
   6  -2   1  526.95   27.60
   6  -2   1  547.35   20.40
  -7   2  -1  138.69   10.30
  -7   2  -1  146.29   13.10
  -7   2  -1  142.79    9.10
  -7   2  -1  149.09   14.90
  -7   2  -1  129.29   11.60
  -7   2  -1  166.28   13.60
  -7   2  -1  146.19   11.90
   7  -2   1  146.49   12.00
   7  -2   1  146.89   10.90
   7  -2   1  151.18   13.40
   7  -2   1  137.59   11.80
   7  -2   1  134.99   16.40
  -8   2  -1    6.90    4.90
  -8   2  -1   14.30    6.80
  -8   2  -1    3.30    2.60
  -8   2  -1    8.10    4.70
  -8   2  -1    6.30    4.70
   8  -2   1   12.90    8.60
   8  -2   1   -4.40    4.00
   8  -2   1    3.10    4.00
   8  -2   1   -0.40    3.00
   8  -2   1    2.00    3.90
  10   1  -1   86.19   17.80
  10   1  -1   37.60    8.50
 -10  -1   1   44.70    8.90
 -10  -1   1   58.99   10.10
 -10  -1   1   40.00    9.40
 -10  -1   1   55.89    7.10
   9   1  -1   16.80    5.10
   9   1  -1   10.50    4.30
   9   1  -1   15.80    5.30
   9   1  -1   18.40    6.00
   9   1  -1   23.30    8.30
  -9  -1   1   11.50    4.70
  -9  -1   1   16.10    7.80
  -9  -1   1   13.40    5.40
  -9  -1   1   15.50    3.70
  -9  -1   1   10.20    6.60
  -9  -1   1   28.80    6.40
   8   1  -1    9.20    4.10
   8   1  -1   12.10    6.40
   8   1  -1   11.80    4.40
   8   1  -1   15.90    5.10
   8   1  -1   14.40    4.20
  -8  -1   1    0.00    3.00
  -8  -1   1    6.40    3.20
  -8  -1   1    7.40    4.50
  -8  -1   1    5.70    3.80
  -8  -1   1   11.00    5.20
  -8  -1   1   11.40    5.90
   7   1  -1   -0.30    2.80
   7   1  -1   -1.40    3.80
   7   1  -1    3.70    3.10
   7   1  -1    4.80    4.10
  -7  -1   1    8.40    4.40
  -7  -1   1   10.40    3.30
  -7  -1   1    5.20    3.50
  -7  -1   1    1.30    3.00
  -7  -1   1    3.50    3.20
  -7  -1   1    2.20    3.80
   6   1  -1  188.38    9.50
   6   1  -1  189.78   13.00
   6   1  -1  216.58   11.40
   6   1  -1  196.28   10.70
   6   1  -1  198.08   11.50
  -6  -1   1  197.78   12.30
  -6  -1   1  186.38    9.90
  -6  -1   1  196.58    9.80
  -6  -1   1  201.78   12.10
  -6  -1   1  206.78    8.90
  -6  -1   1  199.48   13.20
   5   1  -1  807.92   20.60
   5   1  -1  801.92   17.40
   5   1  -1  775.82   23.20
   5   1  -1  787.32   17.10
   5   1  -1  786.42   19.30
   5   1  -1  807.72   20.30
  -5  -1   1  778.82   18.10
  -5  -1   1  766.92   17.80
  -5  -1   1  796.22   21.60
  -5  -1   1  806.52   20.70
  -5  -1   1  790.92   22.00
  -5  -1   1  774.42   16.50
   4   1  -1  709.03   16.80
   4   1  -1  706.23   19.20
   4   1  -1  700.53   14.60
   4   1  -1  733.03   16.10
   4   1  -1  711.23   17.10
   4   1  -1  716.83   14.10
  -4  -1   1  735.93   18.40
  -4  -1   1  721.53   17.10
  -4  -1   1  725.83   18.30
  -4  -1   1  713.73   13.20
  -4  -1   1  698.93   14.90
  -4  -1   1  687.83   14.90
   3   1  -1  681.73   15.40
   3   1  -1  699.43   11.50
   3   1  -1  707.43   18.20
   3   1  -1  707.43   14.20
   3   1  -1  725.13   13.50
   3   1  -1  713.73   12.90
  -3  -1   1  719.23   14.90
  -3  -1   1  694.43   13.00
  -3  -1   1  715.73   14.30
  -3  -1   1  722.93   15.90
   2   1  -1 2353.06   24.20
   2   1  -1 2346.07   25.50
   2   1  -1 2340.87   24.70
   2   1  -1 2343.57   27.30
  -2  -1   1 2336.97   24.50
  -2  -1   1 2406.76   28.20
  -2  -1   1 2336.77   24.90
   1   1  -1 3425.36   31.70
   1   1  -1 3332.67   30.40
   0   1  -1  562.64    9.20
   0   1  -1  545.15    7.70
   0   1  -1  549.15    9.40
   0   1  -1  537.25   10.30
   0   1  -1  560.54    7.60
   0  -1   1  543.05    8.70
   0  -1   1  543.75    7.40
   0  -1   1  535.45    9.70
  -1   1  -1 6441.16   63.29
  -1   1  -1 6576.84   55.79
  -1   1  -1 6694.93   60.89
  -1   1  -1 6619.84   62.89
   1  -1   1 6664.53   62.09
   1  -1   1 6522.05   58.69
   1  -1   1 6523.75   55.49
   1  -1   1 6737.03   61.59
   1  -1   1 6680.13   65.19
  -2   1  -1   11.60    2.60
  -2   1  -1   21.40    3.20
  -2   1  -1   17.00    2.50
  -2   1  -1   15.10    2.60
  -2   1  -1   13.10    2.80
  -2   1  -1   15.30    3.70
   2  -1   1   19.60    3.20
   2  -1   1   20.50    3.30
   2  -1   1   17.40    2.50
   2  -1   1   13.90    2.90
   2  -1   1   20.10    4.10
  -3   1  -1   67.49    5.10
  -3   1  -1   69.09    5.90
  -3   1  -1   67.79    6.70
  -3   1  -1   72.89    6.30
  -3   1  -1   64.19    5.10
  -3   1  -1   61.69    6.50
  -3   1  -1   68.79    4.90
   3  -1   1   56.39    5.90
   3  -1   1   65.39    7.20
   3  -1   1   69.69    5.10
   3  -1   1   74.89    6.50
   3  -1   1   68.49    5.30
   3  -1   1   62.99    5.70
  -4   1  -1    1.00    1.70
  -4   1  -1    4.20    3.00
  -4   1  -1    3.10    1.80
  -4   1  -1    1.10    1.70
  -4   1  -1    3.20    2.50
  -4   1  -1    3.80    2.90
  -4   1  -1    1.90    2.50
   4  -1   1    2.90    1.90
   4  -1   1    6.70    2.90
   4  -1   1   -1.40    2.10
   4  -1   1    3.80    2.20
   4  -1   1    3.50    2.40
   4  -1   1    1.10    2.30
  -5   1  -1   -0.50    1.50
  -5   1  -1    0.10    2.30
  -5   1  -1    0.20    2.20
  -5   1  -1   -2.30    2.30
  -5   1  -1   -1.60    1.50
  -5   1  -1    1.60    2.20
  -5   1  -1   -0.50    2.30
   5  -1   1    0.90    3.00
   5  -1   1   -0.20    1.70
   5  -1   1    0.70    2.20
   5  -1   1   -0.70    1.70
   5  -1   1   -1.30    1.70
  -6   1  -1   69.59    9.50
  -6   1  -1   67.69    8.20
  -6   1  -1   74.49    8.90
  -6   1  -1   78.99    8.10
  -6   1  -1   72.39    6.80
  -6   1  -1   83.89    8.30
  -6   1  -1   90.39    6.40
   6  -1   1   87.59    8.50
   6  -1   1   72.89    8.60
   6  -1   1   73.09   11.30
   6  -1   1   70.19    7.60
   6  -1   1   71.99    7.10
  -7   1  -1  370.46   15.60
  -7   1  -1  369.06   17.60
  -7   1  -1  389.06   22.40
  -7   1  -1  382.46   18.30
  -7   1  -1  360.36   19.70
  -7   1  -1  400.06   19.50
  -7   1  -1  369.06   12.90
   7  -1   1  366.36   17.50
   7  -1   1  385.86   18.60
   7  -1   1  384.86   16.60
   7  -1   1  359.76   23.30
  -8   1  -1   52.39   10.00
  -8   1  -1   50.09    5.50
  -8   1  -1   56.59   10.30
  -8   1  -1   58.99   10.30
  -8   1  -1   47.20   11.10
  -8   1  -1   40.60    7.60
   8  -1   1   44.80    8.50
   8  -1   1   57.59   13.60
   8  -1   1   44.00    8.20
   8  -1   1   45.80    7.30
   8  -1   1   42.10    8.60
  -9   1  -1   34.30    7.10
  -9   1  -1   50.29   12.00
  -9   1  -1   28.10    8.30
  -9   1  -1   43.50   12.50
  -9   1  -1   36.70    7.90
   9  -1   1   28.90    7.90
   9  -1   1   38.90    9.30
   9  -1   1   25.60   10.10
   9  -1   1   43.00   11.90
   9   0  -1   76.99   14.30
   9   0  -1   58.69    9.60
   9   0  -1   50.19    8.20
   9   0  -1   49.00    8.80
  -9   0   1   58.59    9.70
  -9   0   1   71.59   12.90
  -9   0   1   48.90    8.60
  -9   0   1   48.80    9.70
  -9   0   1   49.30    8.90
  -9   0   1   60.99   10.00
   8   0  -1  179.38   13.80
   8   0  -1  164.08   11.70
   8   0  -1  171.98   12.60
   8   0  -1  178.18   12.30
   8   0  -1  196.48   17.60
  -8   0   1  155.78   13.40
  -8   0   1  175.18   12.70
  -8   0   1  152.48   10.10
  -8   0   1  177.38   15.50
  -8   0   1  154.78   11.30
  -8   0   1  181.78   13.50
   7   0  -1  235.48   12.60
   7   0  -1  200.48   13.70
   7   0  -1  254.17   18.00
   7   0  -1  226.08   12.90
  -7   0   1  225.68   11.30
  -7   0   1  238.18   14.60
  -7   0   1  229.48   13.10
  -7   0   1  229.38   12.10
  -7   0   1  228.18   14.20
  -7   0   1  211.88   15.00
   6   0  -1    4.40    2.50
   6   0  -1    6.50    3.50
   6   0  -1    1.40    2.50
   6   0  -1    5.30    3.30
   6   0  -1    4.90    3.50
  -6   0   1    6.70    3.80
  -6   0   1    3.60    2.90
  -6   0   1    8.00    3.20
  -6   0   1    2.30    2.20
  -6   0   1    1.00    2.60
  -6   0   1    4.40    3.10
   5   0  -1  128.59   10.20
   5   0  -1  115.39    8.60
   5   0  -1  111.39    7.90
   5   0  -1  108.59    6.90
   5   0  -1  124.49    8.10
  -5   0   1  115.79    7.10
  -5   0   1  114.99    6.80
  -5   0   1  121.89    8.80
  -5   0   1  113.99    9.00
  -5   0   1  122.49    8.60
  -5   0   1  106.99    7.70
   4   0  -1  694.63   15.40
   4   0  -1  717.43   17.30
   4   0  -1  700.23   18.70
   4   0  -1  698.63   17.20
   4   0  -1  696.43   23.70
  -4   0   1  690.73   15.10
  -4   0   1  724.03   17.40
  -4   0   1  695.13   18.20
  -4   0   1  708.63   19.50
  -4   0   1  702.63   12.60
  -4   0   1  680.73   18.40
   3   0  -1  133.49    4.60
   3   0  -1  131.79    6.50
   3   0  -1  128.59    5.60
   3   0  -1  121.59    7.40
   3   0  -1  140.69    7.90
   3   0  -1  138.09    7.20
  -3   0   1  137.09    7.00
  -3   0   1  133.69    7.00
  -3   0   1  134.29    5.70
  -3   0   1  132.49    5.60
  -3   0   1  130.19    6.60
  -3   0   1  134.79    4.90
  -3   0   1  127.99    7.10
   2   0  -1 1189.78   18.50
   2   0  -1 1155.78   17.20
   2   0  -1 1172.68   14.30
   2   0  -1 1144.49   15.30
   2   0  -1 1171.18   16.80
   2   0  -1 1141.09   18.60
  -2   0   1 1189.78   18.40
  -2   0   1 1169.28   17.80
  -2   0   1 1147.29   18.00
  -2   0   1 1160.18   14.40
  -2   0   1 1175.08   16.50
  -2   0   1 1182.78   14.80
  -2   0   1 1172.78   15.80
   1   0  -1    4.60    1.30
   1   0  -1    2.90    1.10
   1   0  -1    1.90    0.90
   1   0  -1    2.10    1.10
   1   0  -1    3.00    1.00
  -1   0   1    1.60    0.90
  -1   0   1    0.90    0.90
  -1   0   1    2.50    1.10
  -1   0   1    3.80    1.10
  -1   0   1    1.90    0.90
   0   0  -1 2137.39   22.40
   0   0  -1 2145.79   21.40
   0   0  -1 2130.39   20.10
   0   0  -1 2130.79   19.60
   0   0  -1 2163.38   19.20
   0   0   1 2167.88   19.90
   0   0   1 2046.50   22.60
   0   0   1 2134.19   21.40
   0   0   1 2135.59   19.50
  -1   0  -1  988.00   13.80
  -1   0  -1  955.90   16.40
  -1   0  -1  991.00   15.70
  -1   0  -1  978.00   11.80
  -1   0  -1  987.40   13.20
  -1   0  -1  991.20   14.20
   1   0   1  978.50   13.90
   1   0   1  966.10   11.50
   1   0   1  989.20   13.40
   1   0   1  962.30   15.50
   1   0   1  979.70   16.70
   1   0   1  998.90   13.90
  -2   0  -1 1691.73   21.60
  -2   0  -1 1749.62   28.10
  -2   0  -1 1692.53   27.20
  -2   0  -1 1722.93   21.90
  -2   0  -1 1720.83   21.00
   2   0   1 1719.73   28.10
   2   0   1 1623.54   25.50
   2   0   1 1719.83   23.70
   2   0   1 1670.43   21.10
   2   0   1 1714.43   25.80
  -3   0  -1   82.69    5.90
  -3   0  -1   83.09    4.90
  -3   0  -1   85.09    5.80
  -3   0  -1   81.59    5.40
  -3   0  -1   77.89    4.30
  -3   0  -1   85.69    6.80
  -3   0  -1   81.39    6.80
   3   0   1   80.79    6.20
   3   0   1   82.69    5.80
   3   0   1   81.89    5.30
   3   0   1   91.79    6.60
  -4   0  -1    3.50    2.50
  -4   0  -1    8.20    3.20
  -4   0  -1    3.60    2.40
  -4   0  -1    2.30    1.60
  -4   0  -1    1.50    1.70
  -4   0  -1    1.10    1.90
  -4   0  -1    2.70    2.80
   4   0   1    0.60    1.80
   4   0   1    1.80    2.40
   4   0   1    4.30    2.50
   4   0   1    0.20    2.00
   4   0   1    4.40    3.70
  -5   0  -1   -0.50    1.20
  -5   0  -1   -0.60    1.60
  -5   0  -1    0.50    1.70
  -5   0  -1   -0.90    1.40
  -5   0  -1    8.00    3.20
  -5   0  -1    1.60    2.40
  -5   0  -1    1.30    2.60
   5   0   1   -0.60    1.80
   5   0   1    4.50    3.00
   5   0   1   -2.20    1.30
   5   0   1   -0.90    1.90
   5   0   1   -2.50    2.10
  -6   0  -1    2.20    2.90
  -6   0  -1    7.00    2.60
  -6   0  -1    5.60    3.10
  -6   0  -1    3.80    3.40
  -6   0  -1    4.50    3.50
   6   0   1    1.70    2.20
   6   0   1    5.50    3.40
   6   0   1    0.50    2.10
   6   0   1    7.90    4.70
   6   0   1    2.90    2.80
  -7   0  -1   88.89    7.40
  -7   0  -1   99.99   10.20
  -7   0  -1   93.39    9.60
  -7   0  -1   93.79   10.10
  -7   0  -1   89.49   11.10
  -7   0  -1   99.89    9.90
   7   0   1   99.59    8.90
   7   0   1  100.49    9.60
   7   0   1   94.19    9.70
   7   0   1   92.39    9.70
   7   0   1  102.29   12.40
  -8   0  -1   47.00    8.80
  -8   0  -1   47.30    6.00
  -8   0  -1   29.10    7.70
  -8   0  -1   25.40    7.00
  -8   0  -1   25.00    8.70
  -8   0  -1   27.20    6.90
   8   0   1   34.60    7.10
   8   0   1   28.00    5.80
   8   0   1   23.20    6.10
   8   0   1   16.30    7.30
   8   0   1   36.10    7.60
  -9   0  -1   19.30    7.30
  -9   0  -1   32.60    7.40
  -9   0  -1   27.80    8.00
  -9   0  -1   30.50    8.80
  -9   0  -1   38.20    8.40
   9   0   1   35.50    7.20
   9   0   1   26.80    7.20
   9   0   1   14.40    5.10
   9   0   1   29.20    8.00
   9   0   1   69.19   13.50
   9  -1  -1   11.10    5.50
   9  -1  -1   16.70    5.60
   9  -1  -1    9.00    9.80
   9  -1  -1   14.00    5.60
  -9   1   1   36.00    7.60
  -9   1   1   29.20    7.50
  -9   1   1   15.00    5.00
  -9   1   1    6.90    4.50
   8  -1  -1   31.30    6.20
   8  -1  -1   37.50    6.70
   8  -1  -1   74.39   14.00
   8  -1  -1   44.60    7.80
   8  -1  -1   49.90    9.50
  -8   1   1   51.79    9.60
  -8   1   1   17.10   10.70
  -8   1   1   43.50   16.10
  -8   1   1   68.19    7.70
  -8   1   1   41.60    7.90
  -8   1   1   56.29    9.30
   7  -1  -1  105.79    9.10
   7  -1  -1  118.89    7.50
   7  -1  -1   96.59   10.30
   7  -1  -1  100.69    9.60
   7  -1  -1  106.79   13.20
   7  -1  -1  110.19    9.50
  -7   1   1  110.29   12.00
  -7   1   1  115.19   10.60
  -7   1   1  115.99   11.00
  -7   1   1   97.59    8.50
  -7   1   1  101.69   10.50
  -7   1   1  116.39    9.20
   6  -1  -1  119.59    7.30
   6  -1  -1  116.39   10.40
   6  -1  -1  134.79    9.60
   6  -1  -1  141.89   13.00
   6  -1  -1  135.29    9.30
   6  -1  -1  127.59    9.80
  -6   1   1  122.99   10.10
  -6   1   1  124.69    7.20
  -6   1   1  120.29   10.00
  -6   1   1  120.29   10.40
  -6   1   1  142.39    9.10
  -6   1   1  134.69    9.00
   5  -1  -1   -2.10    1.20
   5  -1  -1    0.50    1.90
   5  -1  -1   -0.10    2.50
   5  -1  -1    1.40    1.90
   5  -1  -1    1.50    1.90
   5  -1  -1    2.60    2.50
  -5   1   1    0.60    1.70
  -5   1   1   -1.50    2.00
  -5   1   1    0.50    1.90
  -5   1   1    0.40    1.90
  -5   1   1    0.70    1.80
  -5   1   1   -2.10    1.60
  -5   1   1   -1.00    1.70
   4  -1  -1  195.38    9.80
   4  -1  -1  198.48    7.90
   4  -1  -1  186.88    9.10
   4  -1  -1  188.98    8.70
   4  -1  -1  204.98   12.00
   4  -1  -1  199.78   11.00
  -4   1   1  204.08    8.60
  -4   1   1  204.98    9.10
  -4   1   1  191.98   10.60
  -4   1   1  192.48    8.10
  -4   1   1  193.18    9.80
  -4   1   1  194.58    9.80
  -4   1   1  186.88   10.80
   3  -1  -1 1029.50   17.50
   3  -1  -1 1049.79   19.70
   3  -1  -1 1012.10   20.40
   3  -1  -1  989.80   23.30
   3  -1  -1 1049.70   22.80
   3  -1  -1 1018.70   18.60
  -3   1   1 1025.10   20.40
  -3   1   1 1033.10   19.20
  -3   1   1 1036.00   22.60
  -3   1   1 1059.29   20.90
  -3   1   1 1041.00   17.70
  -3   1   1 1005.60   22.40
  -3   1   1 1026.80   17.90
   2  -1  -1    0.60    1.20
   2  -1  -1    0.80    1.30
   2  -1  -1    0.10    1.00
   2  -1  -1    0.90    1.40
   2  -1  -1    0.50    1.40
  -2   1   1   -0.20    1.20
  -2   1   1    0.90    1.20
  -2   1   1    0.30    1.40
  -2   1   1    0.60    1.20
  -2   1   1   -0.60    1.10
   1  -1  -1 9632.54  176.28
  -1   1   1 9999.00  177.08
   0  -1  -1  523.75    9.00
   0  -1  -1  525.85    9.10
   0  -1  -1  537.85   10.80
   0  -1  -1  530.15    9.90
   0  -1  -1  516.85    7.70
   0  -1  -1  523.75    9.10
   0   1   1  524.05    7.90
   0   1   1  524.85   10.30
   0   1   1  512.75    9.10
   0   1   1  525.85   10.00
  -1  -1  -1 1443.76   17.80
  -1  -1  -1 1414.86   17.30
  -1  -1  -1 1435.06   21.00
  -1  -1  -1 1417.96   19.40
  -1  -1  -1 1438.46   17.80
   1   1   1 1422.96   17.70
   1   1   1 1422.66   19.60
   1   1   1 1412.06   17.80
   1   1   1 1408.66   20.70
   1   1   1 1432.26   17.50
  -2  -1  -1  371.16    9.20
  -2  -1  -1  349.57    9.30
  -2  -1  -1  371.16   11.00
  -2  -1  -1  366.86   11.50
  -2  -1  -1  350.16    8.10
  -2  -1  -1  360.56    9.50
   2   1   1  367.86    8.70
   2   1   1  364.16   11.80
   2   1   1  369.36   10.70
   2   1   1  351.76    8.80
   2   1   1  357.26    9.50
   2   1   1  363.26    9.40
  -3  -1  -1  107.89    5.10
  -3  -1  -1  105.09   10.20
  -3  -1  -1  105.59    7.10
  -3  -1  -1  110.19    7.40
  -3  -1  -1  112.49    6.20
  -3  -1  -1  127.79    6.80
   3   1   1  111.49    7.90
   3   1   1  112.09    8.10
   3   1   1  111.19    6.10
   3   1   1  113.79    5.90
   3   1   1  110.89    6.40
  -4  -1  -1  381.36   10.60
  -4  -1  -1  388.96   13.00
  -4  -1  -1  401.16   13.40
  -4  -1  -1  395.76   13.20
  -4  -1  -1  387.76   15.00
  -4  -1  -1  390.06   15.10
   4   1   1  400.66   12.70
   4   1   1  388.06   11.90
   4   1   1  400.96   13.30
   4   1   1  386.26   14.20
   4   1   1  400.16   12.50
  -5  -1  -1  134.29    9.80
  -5  -1  -1  131.59    6.90
  -5  -1  -1  127.69    8.70
  -5  -1  -1  125.89    8.60
  -5  -1  -1  139.19    8.70
  -5  -1  -1  115.89    9.60
   5   1   1  125.49    9.10
   5   1   1  140.79    8.30
   5   1   1  131.29   11.00
   5   1   1  125.69    8.40
   5   1   1  137.39    8.30
   5   1   1  137.19    7.90
  -6  -1  -1    3.90    3.10
  -6  -1  -1    0.50    2.10
  -6  -1  -1    6.90    3.90
  -6  -1  -1    3.90    3.10
  -6  -1  -1    2.70    1.90
  -6  -1  -1    2.90    2.70
   6   1   1    3.90    2.60
   6   1   1    0.20    2.20
   6   1   1    0.80    2.10
   6   1   1    2.10    2.80
   6   1   1    8.30    5.00
  -7  -1  -1   42.10    7.90
  -7  -1  -1   43.10    5.10
  -7  -1  -1   41.50    7.50
  -7  -1  -1   23.80    5.40
  -7  -1  -1   41.50    7.30
  -7  -1  -1   39.20    8.10
   7   1   1   26.30    5.90
   7   1   1   34.00    6.10
   7   1   1   40.40    7.40
   7   1   1   42.20    7.10
   7   1   1   37.70    9.30
  -8  -1  -1  117.59    8.10
  -8  -1  -1  117.39   10.80
  -8  -1  -1  106.79   10.50
  -8  -1  -1  111.39   10.70
  -8  -1  -1  102.39   10.70
  -8  -1  -1   92.19   12.50
   8   1   1   97.79    9.60
   8   1   1  113.99   10.40
   8   1   1   98.69    9.30
   8   1   1  120.59   14.30
   8   1   1  100.79   10.30
  -9  -1  -1    3.20    5.30
  -9  -1  -1    9.00   10.10
  -9  -1  -1    7.40    3.80
  -9  -1  -1   -2.20    4.10
  -9  -1  -1    2.00    3.60
   9   1   1    3.90    3.90
   9   1   1   -4.40    3.50
   9   1   1    2.60    4.30
   9   1   1   -0.10    2.80
   9   1   1    8.40    6.30
 -10  -1  -1    5.50    3.20
 -10  -1  -1   -0.20    5.40
 -10  -1  -1    0.10    3.00
 -10  -1  -1    6.00    5.60
  10   1   1    2.70    4.80
  10   1   1   10.80    9.00
  10   1   1   -3.30    4.10
  10   1   1   -0.10    3.10
   8  -2  -1   -2.20    2.60
   8  -2  -1   -9.30    5.30
   8  -2  -1    0.50    3.70
   8  -2  -1    1.80    4.40
   8  -2  -1   -1.60    3.30
  -8   2   1    1.90    2.90
  -8   2   1   -2.80    3.10
  -8   2   1   -3.00    4.40
  -8   2   1   -4.30    3.20
  -8   2   1   -0.40    5.10
  -8   2   1    0.30    4.00
  -8   2   1   -3.20    3.50
   7  -2  -1    3.50    3.10
   7  -2  -1   -2.50    2.50
   7  -2  -1   -2.60    2.40
   7  -2  -1    0.70    3.30
   7  -2  -1   11.20    7.30
  -7   2   1    4.20    4.50
  -7   2   1    4.30    3.00
  -7   2   1    0.50    3.70
  -7   2   1    3.30    3.30
  -7   2   1    5.90    3.00
  -7   2   1   -1.00    2.50
   6  -2  -1   61.19    7.00
   6  -2  -1   59.89    7.30
   6  -2  -1   63.69    6.80
   6  -2  -1   67.29    7.90
   6  -2  -1   68.79    8.70
   6  -2  -1   60.29   11.80
  -6   2   1   59.49    6.80
  -6   2   1   59.69    7.30
  -6   2   1   70.49    9.70
  -6   2   1   63.79    8.50
  -6   2   1   55.99    8.90
  -6   2   1   61.59    6.10
  -6   2   1   64.79    8.20
   5  -2  -1    5.40    3.30
   5  -2  -1    4.20    3.00
   5  -2  -1    5.70    3.10
   5  -2  -1    2.50    3.00
   5  -2  -1    8.90    4.90
   5  -2  -1   -0.50    2.10
  -5   2   1    5.10    3.50
  -5   2   1    9.80    3.70
  -5   2   1    6.70    3.00
  -5   2   1    1.30    2.60
  -5   2   1    6.40    3.50
  -5   2   1    1.00    2.70
  -5   2   1    5.20    2.50
   4  -2  -1   93.99    7.00
   4  -2  -1   90.09    6.60
   4  -2  -1   85.29    7.20
   4  -2  -1  104.19    9.50
   4  -2  -1   77.99    6.50
   4  -2  -1   97.59    8.60
  -4   2   1  100.39    7.60
  -4   2   1  103.49    7.30
  -4   2   1   97.49    6.60
  -4   2   1   91.49    8.50
  -4   2   1  103.09    8.10
  -4   2   1  104.49    8.70
   3  -2  -1 1007.80   24.70
   3  -2  -1  975.50   25.20
   3  -2  -1 1001.90   20.60
   3  -2  -1  954.90   19.80
   3  -2  -1 1019.10   20.20
   3  -2  -1 1006.60   21.90
  -3   2   1  984.60   24.40
  -3   2   1  976.30   19.80
  -3   2   1  952.00   20.60
  -3   2   1  973.90   20.60
  -3   2   1 1000.20   22.10
  -3   2   1  972.80   23.90
   2  -2  -1  165.28    7.10
   2  -2  -1  155.18    8.70
   2  -2  -1  147.79    8.50
   2  -2  -1  149.59    7.00
   2  -2  -1  156.98    7.70
   2  -2  -1  150.18    7.10
  -2   2   1  148.29    8.40
  -2   2   1  158.18    8.70
  -2   2   1  152.88    7.30
  -2   2   1  152.48    7.70
  -2   2   1  147.69    7.00
   1  -2  -1   70.69    4.30
   1  -2  -1   80.99    5.70
   1  -2  -1   74.99    4.70
   1  -2  -1   73.59    5.30
   1  -2  -1   69.49    4.60
   1  -2  -1   67.69    4.20
  -1   2   1   72.49    4.60
  -1   2   1   76.99    5.30
  -1   2   1   69.09    6.00
  -1   2   1   81.39    4.90
  -1   2   1   68.49    4.30
  -1   2   1   74.89    4.80
   0  -2  -1 5280.97   51.19
   0  -2  -1 5685.73   57.79
   0  -2  -1 5418.56   55.59
   0   2   1 5342.27   55.99
   0   2   1 5315.97   50.79
   0   2   1 5308.07   53.99
   0   2   1 5373.16   53.69
   0   2   1 5354.16   51.79
  -1  -2  -1 1588.24   22.10
  -1  -2  -1 1572.54   19.50
  -1  -2  -1 1600.94   20.10
  -1  -2  -1 1588.64   20.60
  -1  -2  -1 1572.64   21.00
  -1  -2  -1 1606.54   24.60
   1   2   1 1588.34   20.40
   1   2   1 1573.94   22.70
   1   2   1 1585.54   23.60
   1   2   1 1614.94   20.60
   1   2   1 1594.54   20.60
   1   2   1 1594.94   21.40
  -2  -2  -1 4152.88   39.40
  -2  -2  -1 4288.17   41.80
  -2  -2  -1 4299.97   41.20
  -2  -2  -1 4240.68   50.59
  -2  -2  -1 4197.98   49.10
   2   2   1 4225.98   43.20
   2   2   1 4281.37   42.50
   2   2   1 4309.17   45.50
   2   2   1 4273.37   49.00
   2   2   1 4267.87   40.20
   2   2   1 4195.28   46.40
  -3  -2  -1   28.10    4.70
  -3  -2  -1   26.80    4.40
  -3  -2  -1   24.50    2.10
  -3  -2  -1   30.10    4.50
  -3  -2  -1   23.50    2.70
   3   2   1   27.80    4.10
   3   2   1   29.10    4.00
   3   2   1   29.40    4.90
   3   2   1   29.40    3.80
   3   2   1   32.70    4.30
   3   2   1   25.00    3.20
  -4  -2  -1    3.70    2.90
  -4  -2  -1    1.30    2.50
  -4  -2  -1    2.50    2.10
  -4  -2  -1    2.90    2.30
  -4  -2  -1    0.90    1.60
  -4  -2  -1    1.60    2.20
   4   2   1    1.30    2.10
   4   2   1    2.70    2.40
   4   2   1    1.60    2.20
   4   2   1    1.40    1.80
   4   2   1    1.80    2.50
   4   2   1    4.10    2.60
  -5  -2  -1 1076.99   25.20
  -5  -2  -1 1108.89   24.60
  -5  -2  -1 1079.89   27.40
  -5  -2  -1 1064.49   27.10
  -5  -2  -1 1086.89   18.90
  -5  -2  -1 1075.09   23.00
   5   2   1 1109.19   26.20
   5   2   1 1078.99   23.90
   5   2   1 1074.29   21.90
   5   2   1 1114.09   24.10
   5   2   1 1036.50   33.90
   5   2   1 1112.59   24.10
  -6  -2  -1   69.69    6.90
  -6  -2  -1   84.69    8.50
  -6  -2  -1   78.79    7.40
  -6  -2  -1   85.79    5.70
  -6  -2  -1   59.19    7.80
  -6  -2  -1   80.39    7.80
   6   2   1   87.59    6.80
   6   2   1   69.19    7.40
   6   2   1   72.49    6.90
   6   2   1   84.49    9.50
   6   2   1   80.89    7.10
   6   2   1   81.89    7.50
  -7  -2  -1  217.78    9.70
  -7  -2  -1  239.58   13.00
  -7  -2  -1  238.98   14.60
  -7  -2  -1  230.98   13.10
  -7  -2  -1  214.88   15.00
   7   2   1  229.48   12.60
   7   2   1  244.48   14.10
   7   2   1  245.38   13.00
   7   2   1  244.18   13.30
   7   2   1  253.07   17.30
   7   2   1  231.88   12.20
  -8  -2  -1  154.98   11.70
  -8  -2  -1  159.18   11.70
  -8  -2  -1  147.69   12.50
  -8  -2  -1  152.18    8.60
  -8  -2  -1  155.38   14.00
   8   2   1  164.28   15.90
   8   2   1  161.88   12.60
   8   2   1  159.08   12.60
   8   2   1  141.39   11.00
   8   2   1  168.08   11.80
  -9  -2  -1    4.70    3.60
  -9  -2  -1   -1.00    3.30
  -9  -2  -1   -4.10    4.10
  -9  -2  -1    4.50    4.70
  -9  -2  -1   -2.80    3.00
   9   2   1    2.70    3.90
   9   2   1   -2.10    5.40
   9   2   1    2.10    2.70
   9   2   1    0.90    3.50
   9   2   1    4.00    3.80
 -10  -2  -1    8.60    5.30
 -10  -2  -1   15.20    6.00
 -10  -2  -1   23.70    6.70
 -10  -2  -1    8.60    5.10
 -10  -2  -1   15.10    6.90
  10   2   1   12.50    5.40
  10   2   1   10.40    5.30
  10   2   1   -2.70    9.10
  10   2   1   28.10    7.50
  10   2   1   11.70    5.20
   8  -3  -1   24.90    7.60
   8  -3  -1   52.79   23.50
   8  -3  -1   32.70    7.80
   8  -3  -1   49.40    9.10
   8  -3  -1   49.99    9.50
  -8   3   1   43.20    8.70
  -8   3   1   35.10    6.20
  -8   3   1   28.40    8.90
  -8   3   1   46.10    9.80
  -8   3   1   42.80    8.80
   7  -3  -1    0.70    3.90
   7  -3  -1    1.20    3.10
   7  -3  -1   -2.60    3.30
   7  -3  -1    2.50    2.90
   7  -3  -1   -2.90    6.00
   7  -3  -1    1.70    4.30
  -7   3   1    3.50    4.20
  -7   3   1    0.90    3.80
  -7   3   1   -0.60    2.70
  -7   3   1    0.90    3.00
  -7   3   1    1.20    3.50
  -7   3   1    1.00    3.50
   6  -3  -1    2.60    2.90
   6  -3  -1    2.90    2.60
   6  -3  -1    0.30    3.30
   6  -3  -1    4.60    5.20
   6  -3  -1   -1.60    3.00
   6  -3  -1    0.40    2.70
  -6   3   1   -0.30    4.40
  -6   3   1   -2.00    3.40
  -6   3   1    4.10    3.80
  -6   3   1    3.20    3.30
  -6   3   1    4.50    2.90
  -6   3   1    3.20    3.40
  -6   3   1    4.80    3.10
   5  -3  -1   18.30    4.70
   5  -3  -1   25.90    6.80
   5  -3  -1   31.40    5.90
   5  -3  -1   25.10    7.10
   5  -3  -1   25.90    6.80
  -5   3   1   30.30    5.70
  -5   3   1   26.30    6.10
  -5   3   1   31.90    6.10
  -5   3   1   18.00    6.50
  -5   3   1   32.30    6.00
  -5   3   1   18.00    5.30
  -5   3   1   26.70    6.00
   4  -3  -1  158.58   12.60
   4  -3  -1  143.09   10.60
   4  -3  -1  130.29    8.80
   4  -3  -1  129.79   10.70
   4  -3  -1  140.09    9.00
   4  -3  -1  139.69    9.60
  -4   3   1  136.39    9.10
  -4   3   1  133.19    9.90
  -4   3   1  136.39    9.70
  -4   3   1  150.48   11.10
  -4   3   1  136.59   11.20
  -4   3   1  133.89    8.60
   3  -3  -1  278.97   12.20
   3  -3  -1  281.77   11.30
   3  -3  -1  252.67   13.90
   3  -3  -1  282.27   11.80
   3  -3  -1  294.67   14.40
  -3   3   1  266.07   13.60
  -3   3   1  272.87   11.70
  -3   3   1  267.27   11.30
  -3   3   1  272.77   12.40
  -3   3   1  280.67   11.80
   2  -3  -1  406.56   12.30
   2  -3  -1  385.76   12.50
   2  -3  -1  389.56   13.00
   2  -3  -1  394.96   15.40
   2  -3  -1  369.16   14.80
   2  -3  -1  386.46   13.10
  -2   3   1  366.26   13.10
  -2   3   1  385.76   14.80
  -2   3   1  370.76   12.10
  -2   3   1  389.46   12.90
  -2   3   1  382.76   12.80
  -2   3   1  378.46   14.80
   1  -3  -1  777.72   19.90
   1  -3  -1  744.33   15.40
   1  -3  -1  758.42   17.40
   1  -3  -1  770.72   17.40
   1  -3  -1  720.23   18.60
  -1   3   1  759.32   17.30
  -1   3   1  764.62   17.10
  -1   3   1  761.32   15.90
  -1   3   1  731.43   18.70
   0  -3  -1  101.19    6.80
   0  -3  -1  102.79    6.30
   0  -3  -1   98.29    5.80
   0  -3  -1   96.79    5.00
   0  -3  -1  101.09    5.90
   0   3   1   96.69    5.30
   0   3   1   95.19    6.30
   0   3   1  102.49    5.70
   0   3   1  103.49    6.00
   0   3   1  104.69    6.90
   0   3   1  104.39    6.50
  -1  -3  -1  150.88    8.00
  -1  -3  -1  133.79    6.60
  -1  -3  -1  136.99    5.50
  -1  -3  -1  141.49    6.30
   1   3   1  135.39    7.00
   1   3   1  140.49    6.30
   1   3   1  133.89    6.30
   1   3   1  147.09    7.20
   1   3   1  139.69    6.60
   1   3   1  142.59    6.10
  -2  -3  -1  227.18    6.70
  -2  -3  -1  230.48    7.70
  -2  -3  -1  237.78    7.50
  -2  -3  -1  239.38   10.20
  -2  -3  -1  229.68    8.70
  -2  -3  -1  232.18   10.10
   2   3   1  245.78    9.50
   2   3   1  231.18    9.00
   2   3   1  240.88    7.70
   2   3   1  241.08    8.00
   2   3   1  238.08    9.80
  -3  -3  -1  312.97    8.00
  -3  -3  -1  296.77   10.80
  -3  -3  -1  298.67   12.20
  -3  -3  -1  307.27   10.90
  -3  -3  -1  316.07    8.20
  -3  -3  -1  317.57    8.70
   3   3   1  300.77    9.80
   3   3   1  311.67   12.20
   3   3   1  301.17    9.50
   3   3   1  308.17    8.20
   3   3   1  318.17   11.30
   3   3   1  325.07   11.50
  -4  -3  -1  281.37    7.90
  -4  -3  -1  259.27    8.90
  -4  -3  -1  283.87   11.90
  -4  -3  -1  284.47   11.40
  -4  -3  -1  274.37   12.70
   4   3   1  265.27   10.70
   4   3   1  285.77    9.90
   4   3   1  255.07   12.70
   4   3   1  278.97   12.00
   4   3   1  271.17   11.30
  -5  -3  -1  338.47   14.10
  -5  -3  -1  323.27   14.60
  -5  -3  -1  312.97   10.80
  -5  -3  -1  327.37   10.20
  -5  -3  -1  336.57   13.30
   5   3   1  327.37   12.80
   5   3   1  327.87   11.60
   5   3   1  324.97   13.20
   5   3   1  327.37   13.30
   5   3   1  348.47   14.30
  -6  -3  -1  530.05   12.60
  -6  -3  -1  524.45   19.90
  -6  -3  -1  532.15   15.70
  -6  -3  -1  534.15   19.20
  -6  -3  -1  521.45   18.00
   6   3   1  498.25   18.50
   6   3   1  549.74   22.10
   6   3   1  520.75   17.90
   6   3   1  529.45   17.70
   6   3   1  528.05   17.90
   6   3   1  509.55   16.00
  -7  -3  -1  289.27   10.00
  -7  -3  -1  298.57   12.80
  -7  -3  -1  302.37   16.00
  -7  -3  -1  296.57   15.60
  -7  -3  -1  285.47   14.50
   7   3   1  302.57   14.70
   7   3   1  300.67   13.60
   7   3   1  297.57   15.40
   7   3   1  305.37   14.70
   7   3   1  313.97   18.60
   7   3   1  294.57   14.30
  -8  -3  -1  274.37   13.20
  -8  -3  -1  275.17   16.20
  -8  -3  -1  262.97   15.10
  -8  -3  -1  278.57   10.60
  -8  -3  -1  268.37   17.60
  -8  -3  -1  295.67   16.90
   8   3   1  266.37   14.30
   8   3   1  275.37   19.20
   8   3   1  250.07   14.60
   8   3   1  277.77   15.60
   8   3   1  257.17   14.00
   8   3   1  267.27   14.80
  -9  -3  -1  110.49   11.20
  -9  -3  -1  120.19   12.20
  -9  -3  -1  112.99    9.50
  -9  -3  -1  125.29   13.60
  -9  -3  -1  119.59   11.00
   9   3   1  113.39   10.10
   9   3   1  104.09   10.20
   9   3   1  120.79   11.00
   9   3   1  126.79   11.60
   9   3   1  118.29   10.50
   9   3   1  107.89   14.80
 -10  -3  -1    9.00    5.80
 -10  -3  -1    3.40    4.00
 -10  -3  -1   -2.50    2.30
 -10  -3  -1    5.30    4.50
  10   3   1    5.50    3.60
  10   3   1    8.60    4.20
  10   3   1    7.90    5.00
  10   3   1   -8.50    6.20
  10   3   1    5.10    5.00
   7  -4  -1    6.10    5.40
   7  -4  -1   10.80    5.10
   7  -4  -1    7.20    5.40
   7  -4  -1   -1.50    3.90
  -7   4   1   19.80    5.10
  -7   4   1    0.40    3.90
  -7   4   1   -8.40    5.10
  -7   4   1    5.00    3.60
  -7   4   1    3.50    4.50
   6  -4  -1   27.80    5.40
   6  -4  -1   40.70    7.40
   6  -4  -1   44.90    8.50
   6  -4  -1   36.60    8.30
   6  -4  -1   51.99   10.00
   6  -4  -1   53.59   12.30
  -6   4   1   33.70    6.60
  -6   4   1   64.49   12.50
  -6   4   1   36.00    7.20
  -6   4   1   48.70    8.50
  -6   4   1   43.40    7.60
  -6   4   1   40.70    7.80
  -6   4   1   47.70   10.10
   5  -4  -1    5.70    4.50
   5  -4  -1    2.40    3.90
   5  -4  -1   17.00    6.00
   5  -4  -1    5.00    2.90
   5  -4  -1    4.20    3.40
   5  -4  -1   13.20    4.80
  -5   4   1   12.80    4.30
  -5   4   1    5.20    3.40
  -5   4   1   10.50    5.40
  -5   4   1   11.50    4.30
  -5   4   1   14.20    5.50
  -5   4   1   14.30    4.50
   4  -4  -1   68.79    8.70
   4  -4  -1   76.09    7.40
   4  -4  -1   76.89    7.80
   4  -4  -1   91.89   10.90
   4  -4  -1   76.29    7.90
   4  -4  -1   78.79    7.50
  -4   4   1   68.39    7.40
  -4   4   1   74.29    9.50
  -4   4   1   69.89    8.10
  -4   4   1   83.49    9.10
  -4   4   1   80.79    7.60
  -4   4   1   81.49    7.90
   3  -4  -1    1.20    2.70
   3  -4  -1   11.90    4.40
   3  -4  -1    6.00    2.90
   3  -4  -1    3.90    2.40
   3  -4  -1    5.00    2.80
   3  -4  -1    4.80    2.90
  -3   4   1    5.70    2.90
  -3   4   1    3.20    2.90
  -3   4   1    4.20    2.60
  -3   4   1    5.40    3.00
  -3   4   1    3.40    2.40
  -3   4   1    6.10    3.60
   2  -4  -1  226.98   10.70
   2  -4  -1  236.48   10.20
   2  -4  -1  244.28   13.30
   2  -4  -1  243.28   11.70
   2  -4  -1  250.57   13.60
   2  -4  -1  237.18   11.40
  -2   4   1  244.28   13.10
  -2   4   1  237.78   11.10
  -2   4   1  249.18   11.60
  -2   4   1  249.48   10.90
  -2   4   1  216.58   11.00
   1  -4  -1 1149.58   26.50
   1  -4  -1 1106.99   26.80
   1  -4  -1 1195.08   24.40
   1  -4  -1 1177.78   24.90
   1  -4  -1 1140.69   21.60
  -1   4   1 1197.98   25.00
  -1   4   1 1167.28   26.30
  -1   4   1 1139.49   23.70
  -1   4   1 1175.18   22.50
   0  -4  -1 1972.50   30.70
   0  -4  -1 1905.31   32.30
   0  -4  -1 1950.20   27.30
   0  -4  -1 1914.51   31.60
   0   4   1 1966.00   31.70
   0   4   1 1986.60   33.40
   0   4   1 1895.61   29.60
   0   4   1 1929.01   33.00
   0   4   1 1932.41   29.10
   0   4   1 1976.20   30.20
  -1  -4  -1   31.20    4.10
  -1  -4  -1   34.00    5.40
  -1  -4  -1   31.40    4.10
  -1  -4  -1   31.20    3.40
   1   4   1   28.00    4.10
   1   4   1   30.40    5.00
   1   4   1   32.20    4.20
   1   4   1   31.40    4.90
   1   4   1   29.20    3.80
   1   4   1   30.70    3.90
  -2  -4  -1  920.81   19.10
  -2  -4  -1  875.41   19.10
  -2  -4  -1  909.41   22.20
  -2  -4  -1  906.61   18.40
  -2  -4  -1  901.81   15.10
  -2  -4  -1  925.91   17.20
   2   4   1  922.51   20.70
   2   4   1  909.61   20.40
   2   4   1  885.91   18.30
   2   4   1  894.11   17.80
   2   4   1  918.81   20.50
  -3  -4  -1  717.13   15.10
  -3  -4  -1  718.43   17.20
  -3  -4  -1  699.43   19.80
  -3  -4  -1  718.93   13.50
  -3  -4  -1  685.13   17.70
   3   4   1  727.83   18.70
   3   4   1  717.83   18.40
   3   4   1  706.33   19.00
   3   4   1  729.83   16.50
   3   4   1  709.03   16.20
   3   4   1  717.23   15.30
  -4  -4  -1   43.60    5.10
  -4  -4  -1   42.50    5.10
  -4  -4  -1   36.10    3.40
  -4  -4  -1   41.40    3.30
  -4  -4  -1   45.00    6.10
   4   4   1   39.40    3.80
   4   4   1   46.40    5.40
   4   4   1   36.80    5.20
   4   4   1   46.10    6.10
   4   4   1   47.30    4.80
   4   4   1   44.00    5.50
  -5  -4  -1  246.98   12.80
  -5  -4  -1  235.68   11.70
  -5  -4  -1  240.38   11.60
  -5  -4  -1  243.38    8.20
   5   4   1  243.38   10.20
   5   4   1  243.08   13.30
   5   4   1  236.38   10.80
   5   4   1  249.08   12.20
   5   4   1  234.48   11.70
   5   4   1  230.28   11.90
  -6  -4  -1   21.80    4.80
  -6  -4  -1   15.70    4.00
  -6  -4  -1   17.80    2.80
  -6  -4  -1   14.20    4.70
  -6  -4  -1   18.20    3.20
   6   4   1   15.10    4.40
   6   4   1   16.50    4.30
   6   4   1   13.40    5.00
   6   4   1   19.70    4.40
   6   4   1   19.60    4.90
   6   4   1   19.70    4.60
  -7  -4  -1   92.69    8.60
  -7  -4  -1  107.29   11.40
  -7  -4  -1  106.49    9.90
   7   4   1  110.89    9.40
   7   4   1  117.79   11.10
   7   4   1   96.99    8.80
   7   4   1  100.29    8.20
   7   4   1  101.19    9.10
   7   4   1   91.89    8.70
  -8  -4  -1   76.49    9.20
  -8  -4  -1   58.09   10.00
  -8  -4  -1   59.39    7.90
   8   4   1   42.70   10.50
   8   4   1   61.09    7.90
   8   4   1   64.89    8.00
   8   4   1   49.70    8.40
   8   4   1   56.89    9.20
   8   4   1   60.89   10.80
  -9  -4  -1   89.79    9.70
  -9  -4  -1   76.79   11.20
  -9  -4  -1   90.79   10.40
   9   4   1   72.69    8.80
   9   4   1   87.59    9.50
   9   4   1   96.59   10.00
   9   4   1   91.39    9.00
   9   4   1   94.39   15.80
   9   4   1   92.79    9.50
 -10  -4  -1   13.60    6.20
 -10  -4  -1   15.60    5.30
 -10  -4  -1    6.60    5.00
  10   4   1   12.80    5.10
  10   4   1    9.70    4.90
  10   4   1    5.70    8.50
  10   4   1   20.20    5.30
  10   4   1   11.30    5.30
  10   4   1    4.00    4.00
 -11  -4  -1   -6.70    4.00
 -11  -4  -1   -2.30    9.10
  11   4   1    2.40   10.20
  11   4   1   -0.90    4.30
  11   4   1    6.70    5.10
  11   4   1   11.80    8.10
  11   4   1    5.30    5.10
   6  -5  -1    8.10    4.70
   6  -5  -1   17.40    5.60
   6  -5  -1    9.20    3.30
   6  -5  -1   10.30    5.30
   6  -5  -1   11.30    9.10
   6  -5  -1   23.20    6.90
  -6   5   1   15.70    6.60
  -6   5   1    2.30    3.90
  -6   5   1   17.10    6.00
  -6   5   1    8.50    4.70
  -6   5   1   11.50    5.10
  -6   5   1   19.10    6.80
  -6   5   1   22.30    6.40
   5  -5  -1    1.60    3.50
   5  -5  -1    5.60    4.00
   5  -5  -1    6.70    4.70
   5  -5  -1    6.70    3.40
   5  -5  -1    4.80    3.00
   5  -5  -1    0.30    2.80
  -5   5   1   10.50    4.60
  -5   5   1   -0.70    2.90
  -5   5   1    1.70    4.30
  -5   5   1    4.30    3.50
  -5   5   1    3.80    3.10
  -5   5   1   -2.00    4.10
   4  -5  -1   65.09    7.70
   4  -5  -1   63.19    7.50
   4  -5  -1   68.29    7.70
   4  -5  -1   64.59   10.70
   4  -5  -1   64.69    8.00
   4  -5  -1   67.59   12.30
  -4   5   1   76.89    8.30
  -4   5   1   63.99    7.80
  -4   5   1   66.99    7.90
  -4   5   1   73.39    9.10
  -4   5   1   66.29   10.50
  -4   5   1   60.39    9.20
   3  -5  -1   28.80    6.60
   3  -5  -1   20.90    5.00
   3  -5  -1   18.20    4.50
   3  -5  -1   28.60    6.30
   3  -5  -1   24.60    6.30
  -3   5   1   29.20    6.40
  -3   5   1   22.50    6.70
  -3   5   1   25.50    6.70
  -3   5   1   25.70    5.50
  -3   5   1   20.00    5.70
  -3   5   1   25.20    6.50
   2  -5  -1   19.00    5.10
   2  -5  -1    9.10    3.60
   2  -5  -1   21.20    4.60
   2  -5  -1   17.80    5.00
   2  -5  -1   10.60    3.90
  -2   5   1   16.70    5.20
  -2   5   1   21.30    5.10
  -2   5   1   21.30    5.80
  -2   5   1   18.60    5.30
  -2   5   1   15.70    4.90
  -2   5   1   16.80    4.10
   1  -5  -1    3.00    2.70
   1  -5  -1    3.80    2.40
   1  -5  -1    2.70    2.20
   1  -5  -1    5.40    2.40
   1  -5  -1    8.20    2.90
  -1   5   1    7.40    3.00
  -1   5   1    6.90    3.30
  -1   5   1   10.20    4.10
  -1   5   1   10.70    3.50
  -1   5   1    3.70    2.70
  -1   5   1    2.80    2.60
   0  -5  -1    1.30    1.70
   0  -5  -1    2.00    1.90
   0  -5  -1    0.80    2.30
   0  -5  -1    3.90    2.00
   0  -5  -1    3.40    2.10
   0   5   1    3.50    2.20
   0   5   1    1.40    2.10
   0   5   1    2.70    2.10
   0   5   1    4.70    2.60
   0   5   1    1.30    1.80
   0   5   1    3.10    2.50
  -1  -5  -1   33.20    6.10
  -1  -5  -1   27.60    3.40
  -1  -5  -1   27.20    5.10
  -1  -5  -1   25.10    4.50
  -1  -5  -1   31.70    5.00
   1   5   1   23.30    5.00
   1   5   1   33.00    5.50
   1   5   1   23.80    4.20
   1   5   1   27.70    4.50
   1   5   1   29.20    4.90
   1   5   1   27.50    4.40
  -2  -5  -1    3.40    1.70
  -2  -5  -1    1.60    1.90
  -2  -5  -1   -1.00    2.00
  -2  -5  -1   -1.50    1.30
   2   5   1   -0.30    1.80
   2   5   1    0.50    1.80
   2   5   1    0.10    2.00
   2   5   1    3.60    2.70
   2   5   1    2.80    1.90
  -3  -5  -1 1986.10   34.10
  -3  -5  -1 2023.60   32.50
  -3  -5  -1 2036.70   27.20
  -3  -5  -1 2089.99   38.60
  -3  -5  -1 2033.70   31.60
   3   5   1 2022.40   34.90
   3   5   1 2085.09   35.70
   3   5   1 2020.90   31.20
   3   5   1 2063.89   31.80
   3   5   1 2000.80   35.60
   3   5   1 2110.69   31.30
  -4  -5  -1  558.34   17.50
  -4  -5  -1  576.24   19.70
  -4  -5  -1  562.84   14.40
  -4  -5  -1  550.54   16.20
   4   5   1  552.74   15.20
   4   5   1  589.04   18.90
   4   5   1  527.55   17.90
   4   5   1  548.65   14.40
   4   5   1  579.64   18.00
   4   5   1  588.74   15.90
  -5  -5  -1   20.70    5.20
  -5  -5  -1   12.70    3.70
  -5  -5  -1   18.50    3.20
  -5  -5  -1   17.20    5.10
   5   5   1   16.50    3.90
   5   5   1   15.40    3.00
   5   5   1   17.70    4.60
   5   5   1    9.70    3.50
   5   5   1   19.20    5.20
   5   5   1   17.40    3.90
  -6  -5  -1    2.90    3.00
  -6  -5  -1   12.00    4.30
  -6  -5  -1   11.90    3.60
   6   5   1    8.40    3.60
   6   5   1    7.70    3.20
   6   5   1    9.60    3.80
   6   5   1   13.70    4.40
   6   5   1    9.50    4.10
   6   5   1    7.00    3.80
  -7  -5  -1   23.40    5.80
  -7  -5  -1   17.00    4.90
  -7  -5  -1   27.70    6.70
   7   5   1   28.00    5.60
   7   5   1   32.50    5.70
   7   5   1   28.70    6.70
   7   5   1   31.50    6.10
   7   5   1   18.90    5.30
   7   5   1   23.20    6.00
  -8  -5  -1    8.70    4.30
  -8  -5  -1    4.60    4.60
  -8  -5  -1    5.70    3.90
   8   5   1   13.40    4.20
   8   5   1   10.60    4.20
   8   5   1   10.90    4.40
   8   5   1    5.40    4.90
   8   5   1   11.90    4.20
  -9  -5  -1   65.79   10.50
  -9  -5  -1   67.19    8.60
  -9  -5  -1   70.69    9.20
   9   5   1   51.89    8.20
   9   5   1   61.99    9.80
   9   5   1   67.49   11.70
   9   5   1   59.99    8.10
   9   5   1   71.79    9.00
   9   5   1   58.19    8.70
 -10  -5  -1    9.40    5.40
 -10  -5  -1    5.00    5.30
 -10  -5  -1   12.20    5.50
  10   5   1   31.50    8.40
  10   5   1    3.90    4.00
  10   5   1    8.20    4.70
  10   5   1    7.00    4.20
  10   5   1    4.20    3.90
  10   5   1    0.90    4.00
 -11  -5  -1   26.00    7.10
  11   5   1   25.60    6.70
  11   5   1   27.40    8.20
  11   5   1   16.40    6.10
  11   5   1   21.50    6.50
  11   5   1   23.80    9.30
  11   5   1   13.40    5.30
   5  -6  -1    6.90    7.90
   5  -6  -1    0.00    4.10
   5  -6  -1    0.70    3.00
   5  -6  -1    2.90    4.50
   5  -6  -1    2.40    3.90
  -5   6   1    3.00    3.40
  -5   6   1   -1.30    3.00
  -5   6   1    0.50    4.00
  -5   6   1    5.80    5.10
  -5   6   1   -7.80    3.40
  -5   6   1    8.30    5.50
   4  -6  -1   -1.60    2.90
   4  -6  -1   -0.20    3.70
   4  -6  -1   -2.40    2.80
   4  -6  -1    1.00    3.50
   4  -6  -1   -1.20    2.80
  -4   6   1   -2.10    2.50
  -4   6   1   -3.10    2.30
  -4   6   1   -4.00    2.80
  -4   6   1    3.20    3.20
  -4   6   1    2.00    4.00
  -4   6   1   -0.60    2.60
   3  -6  -1   29.00    5.90
   3  -6  -1   23.40    7.60
   3  -6  -1   36.30    8.00
   3  -6  -1   12.20    6.60
   3  -6  -1   24.30    6.10
  -3   6   1   16.60    5.20
  -3   6   1   18.10    4.80
  -3   6   1   24.50    5.30
  -3   6   1   24.40    6.90
  -3   6   1   15.70    4.90
  -3   6   1   22.20    6.00
   2  -6  -1  184.08   13.90
   2  -6  -1  179.08   13.80
   2  -6  -1  178.48   10.40
   2  -6  -1  197.68   12.80
   2  -6  -1  186.48   12.10
  -2   6   1  173.38   10.90
  -2   6   1  190.58   12.60
  -2   6   1  186.48   12.40
  -2   6   1  183.28   12.30
  -2   6   1  191.18   13.80
   1  -6  -1   26.60    5.90
   1  -6  -1   42.30    7.20
   1  -6  -1   54.79    6.50
   1  -6  -1   51.89    5.80
   1  -6  -1   36.50    6.40
  -1   6   1   49.99    7.70
  -1   6   1   42.80    6.60
  -1   6   1   36.10    7.00
  -1   6   1   31.50    6.30
  -1   6   1   43.10    5.60
  -1   6   1   47.60    7.70
   0  -6  -1  309.37   14.60
   0  -6  -1  277.77   11.00
   0  -6  -1  312.37   14.90
   0  -6  -1  300.17   16.00
   0  -6  -1  293.67   13.20
   0   6   1  299.57   13.30
   0   6   1  303.47   13.60
   0   6   1  298.47   13.10
   0   6   1  296.87   14.70
   0   6   1  309.07   14.30
   0   6   1  283.77   14.50
   0   6   1  297.27   12.70
  -1  -6  -1    4.10    2.00
  -1  -6  -1    3.60    2.50
  -1  -6  -1    1.40    2.30
  -1  -6  -1    3.40    2.60
  -1  -6  -1   10.40    4.10
   1   6   1    1.30    2.60
   1   6   1    5.10    2.70
   1   6   1    1.50    1.90
   1   6   1    2.00    2.00
   1   6   1    3.60    2.70
   1   6   1    2.50    2.30
  -2  -6  -1   35.80    4.60
  -2  -6  -1   38.20    7.00
  -2  -6  -1   36.70    5.90
  -2  -6  -1   35.00    3.60
  -2  -6  -1   33.20    5.50
   2   6   1   27.10    4.60
   2   6   1   36.80    6.00
   2   6   1   37.90    4.80
   2   6   1   33.30    5.60
   2   6   1   37.60    6.60
   2   6   1   42.90    5.40
  -3  -6  -1   81.89    8.40
  -3  -6  -1   89.99    5.60
  -3  -6  -1   83.49    6.70
  -3  -6  -1   82.49    6.80
  -3  -6  -1   81.39    4.40
   3   6   1   81.49    7.50
   3   6   1   91.09    8.00
   3   6   1   95.39    6.90
   3   6   1   78.49    6.60
   3   6   1   84.19    8.20
   3   6   1   94.09    6.80
  -4  -6  -1   55.79    5.60
  -4  -6  -1   63.29    6.60
  -4  -6  -1   61.19    5.60
  -4  -6  -1   47.60    7.50
   4   6   1   53.89    5.50
   4   6   1   52.59    6.10
   4   6   1   53.19    5.60
   4   6   1   53.99    5.70
   4   6   1   54.99    6.00
   4   6   1   53.49    6.60
  -5  -6  -1   77.09    6.70
  -5  -6  -1   87.69    7.70
  -5  -6  -1   77.59    6.00
  -5  -6  -1   81.09    8.40
   5   6   1   93.29    7.30
   5   6   1   84.09    7.90
   5   6   1   91.49    7.00
   5   6   1   81.59    7.70
   5   6   1   85.39    8.30
   5   6   1   92.19    6.60
  -6  -6  -1   38.50    6.10
  -6  -6  -1   30.30    6.40
  -6  -6  -1   39.10    7.60
  -6  -6  -1   37.40    4.10
   6   6   1   38.20    4.40
   6   6   1   47.70    6.10
   6   6   1   40.40    7.40
   6   6   1   35.10    6.60
   6   6   1   38.90    7.00
   6   6   1   34.50    6.60
   6   6   1   39.10    6.10
  -7  -6  -1  274.87   14.90
  -7  -6  -1  291.67   15.50
   7   6   1  303.17   15.40
   7   6   1  269.97   18.70
   7   6   1  261.87   15.10
   7   6   1  254.97   13.60
   7   6   1  263.47   18.80
   7   6   1  285.47   13.40
  -8  -6  -1   17.60    5.30
  -8  -6  -1   15.40    5.60
  -8  -6  -1   11.30    4.80
   8   6   1   11.30    4.40
   8   6   1   12.10    4.50
   8   6   1   15.70    4.90
   8   6   1   14.80    5.10
   8   6   1   14.50    5.60
   8   6   1    8.60    6.50
  -9  -6  -1   -3.30    3.30
  -9  -6  -1    2.50    3.60
  -9  -6  -1    3.90    3.80
   9   6   1    1.50    3.20
   9   6   1    4.30    3.90
   9   6   1   14.60    6.40
   9   6   1    4.20    3.70
   9   6   1    3.10    3.20
 -10  -6  -1    9.00    5.50
 -10  -6  -1    6.40    4.70
 -10  -6  -1   11.20    4.50
  10   6   1    4.00    4.40
  10   6   1   16.50    7.30
  10   6   1   10.50    5.80
  10   6   1   11.10    4.30
  10   6   1   10.60    4.60
  10   6   1    0.60    3.20
 -11  -6  -1   -2.80    5.70
 -11  -6  -1    9.10    5.20
 -11  -6  -1   -1.10    6.10
  11   6   1    6.50    7.70
  11   6   1    8.20    5.90
  11   6   1    7.40    4.90
  11   6   1   22.40    8.90
  11   6   1   14.40    6.00
  11   6   1   15.90    6.70
   4  -7  -1   35.00    7.90
   4  -7  -1   31.50    7.70
   4  -7  -1   54.69   12.20
   4  -7  -1   28.80    6.70
   4  -7  -1   25.90    7.90
  -4   7   1   28.20    7.40
  -4   7   1   26.00    7.10
  -4   7   1   16.50    5.40
  -4   7   1   19.60    8.90
  -4   7   1   30.10    8.00
  -4   7   1   17.10    7.00
   3  -7  -1   35.50    7.70
   3  -7  -1   25.20    6.50
   3  -7  -1   38.40    9.60
   3  -7  -1   41.70    8.60
   3  -7  -1   32.70    6.70
  -3   7   1   31.20    7.20
  -3   7   1   46.50    9.10
  -3   7   1   29.70    8.40
  -3   7   1   35.40    7.90
  -3   7   1   40.60    9.00
  -3   7   1   28.50    6.90
   2  -7  -1   21.20    6.20
   2  -7  -1   23.90    5.60
   2  -7  -1   20.50    5.60
   2  -7  -1   23.80    7.00
   2  -7  -1   24.00    7.50
  -2   7   1   28.80    6.70
  -2   7   1   23.10    5.60
  -2   7   1   19.40    5.30
  -2   7   1   25.20    7.70
  -2   7   1   22.90    6.40
  -2   7   1   21.90    5.30
   1  -7  -1   14.40    5.10
   1  -7  -1   14.70    4.40
   1  -7  -1   23.90    5.10
   1  -7  -1   21.50    6.00
   1  -7  -1   13.50    4.50
  -1   7   1   15.60    4.80
  -1   7   1   24.80    6.10
  -1   7   1   17.10    4.50
  -1   7   1   26.60    5.90
  -1   7   1   30.70    6.60
  -1   7   1   19.20    5.50
   0  -7  -1  195.58   10.10
   0  -7  -1  213.28   14.80
   0  -7  -1  187.38   12.80
   0  -7  -1  194.78   13.10
   0  -7  -1  219.58   12.30
   0   7   1  205.78   11.40
   0   7   1  198.28   11.90
   0   7   1  201.58   13.20
   0   7   1  176.48   14.30
   0   7   1  194.88   12.10
   0   7   1  200.08   12.00
   0   7   1  190.08   12.90
  -1  -7  -1   43.00    4.80
  -1  -7  -1   55.39    7.00
  -1  -7  -1   47.40    6.80
  -1  -7  -1   37.30    6.60
  -1  -7  -1   64.29   10.40
   1   7   1   45.90    7.50
   1   7   1   43.80    6.80
   1   7   1   50.19    6.20
   1   7   1   50.19    6.60
   1   7   1   55.79    6.40
   1   7   1   51.59    6.90
   1   7   1   55.49    7.50
  -2  -7  -1  211.28    8.50
  -2  -7  -1  216.78   10.50
  -2  -7  -1  206.48   12.20
  -2  -7  -1  196.68   13.60
  -2  -7  -1  212.78   11.80
   2   7   1  201.18   10.80
   2   7   1  196.48   11.80
   2   7   1  210.18   11.20
   2   7   1  188.58   12.10
   2   7   1  203.38   12.00
   2   7   1  201.98   12.60
  -3  -7  -1  136.39    7.40
  -3  -7  -1  140.39    9.70
  -3  -7  -1  145.59   11.70
  -3  -7  -1  131.89    9.00
  -3  -7  -1  139.09    6.10
   3   7   1  134.39    9.50
   3   7   1  129.69   10.20
   3   7   1  136.29    8.90
   3   7   1  115.69    9.50
   3   7   1  141.79    9.00
   3   7   1  135.89    9.50
  -4  -7  -1    2.00    2.60
  -4  -7  -1    2.10    1.90
  -4  -7  -1    3.00    3.10
   4   7   1    3.00    2.50
   4   7   1    2.10    2.60
   4   7   1    0.70    2.10
   4   7   1    2.30    2.70
   4   7   1    3.90    3.20
   4   7   1    3.70    3.00
  -5  -7  -1    0.70    2.50
  -5  -7  -1   -0.80    1.80
  -5  -7  -1    2.20    2.40
  -5  -7  -1    0.50    3.10
   5   7   1    4.60    2.60
   5   7   1    3.40    3.00
   5   7   1    1.30    2.70
   5   7   1    3.60    2.70
   5   7   1    0.70    2.40
   5   7   1    1.50    2.20
  -6  -7  -1  504.85   17.60
  -6  -7  -1  496.95   15.80
  -6  -7  -1  494.45   19.60
  -6  -7  -1  509.35   21.00
   6   7   1  518.75   18.20
   6   7   1  509.85   17.40
   6   7   1  514.25   19.70
   6   7   1  500.85   21.20
   6   7   1  517.85   16.00
  -7  -7  -1  338.37   15.00
  -7  -7  -1  352.86   17.40
  -7  -7  -1  327.37   11.80
  -7  -7  -1  346.27   17.00
   7   7   1  358.96   18.50
   7   7   1  356.96   12.40
   7   7   1  341.07   17.30
   7   7   1  332.27   15.50
   7   7   1  327.77   16.40
   7   7   1  334.57   21.90
   7   7   1  367.96   15.70
  -8  -7  -1   55.59    9.10
  -8  -7  -1   46.10    7.90
  -8  -7  -1   56.49    7.40
   8   7   1   37.90    7.10
   8   7   1   53.19    8.00
   8   7   1   39.90    7.20
   8   7   1   49.20    9.00
   8   7   1   25.60    6.40
  -9  -7  -1    4.10    3.20
  -9  -7  -1    6.50    4.30
  -9  -7  -1   -3.00    3.70
   9   7   1   -0.40    4.20
   9   7   1   -8.30    4.20
   9   7   1    1.90    3.00
   9   7   1    4.80    3.90
   9   7   1    5.00    3.90
 -10  -7  -1    9.30    4.90
 -10  -7  -1    9.80    5.50
 -10  -7  -1   12.80    5.10
  10   7   1    6.50    6.10
  10   7   1   -5.10    4.10
  10   7   1    5.50    4.10
  10   7   1   -3.80    3.90
  10   7   1    2.20    4.50
  10   7   1    5.70    4.00
   3  -8  -1   57.19    9.30
   3  -8  -1   54.29   10.60
   3  -8  -1   50.89    9.30
   3  -8  -1   38.10    9.50
  -3   8   1   66.19   11.30
  -3   8   1   28.90    9.10
  -3   8   1   32.10    9.00
  -3   8   1   64.09   18.20
  -3   8   1   58.09   10.70
   2  -8  -1    2.70    3.70
   2  -8  -1    7.30    5.30
   2  -8  -1    3.70    3.00
   2  -8  -1   11.80    5.50
  -2   8   1    0.70    4.50
  -2   8   1    0.60    3.30
  -2   8   1    7.60    4.60
  -2   8   1    7.30    5.40
  -2   8   1   10.60    6.50
  -2   8   1    5.40    4.00
   1  -8  -1   12.00    5.30
   1  -8  -1    8.60    3.60
   1  -8  -1    5.50    3.80
   1  -8  -1    4.50    3.90
   1  -8  -1    8.80    4.50
  -1   8   1    0.90    2.70
  -1   8   1    9.00    4.80
  -1   8   1    4.90    3.70
  -1   8   1    1.40    2.40
  -1   8   1    0.40    2.80
  -1   8   1    6.10    4.50
  -1   8   1    2.30    3.50
   0  -8  -1   57.59    6.50
   0  -8  -1   69.19    7.80
   0  -8  -1   62.19    9.90
   0  -8  -1   48.20    8.90
   0  -8  -1   57.09   10.40
   0   8   1   61.29    9.70
   0   8   1   56.99    7.10
   0   8   1   66.49    8.20
   0   8   1   46.10    8.30
   0   8   1   77.49    8.50
   0   8   1   67.79    8.50
   0   8   1   60.59    9.20
  -1  -8  -1  295.37   16.50
  -1  -8  -1  293.17   16.10
  -1  -8  -1  321.07   14.80
  -1  -8  -1  320.77   12.40
  -1  -8  -1  333.07   19.40
   1   8   1  323.37   15.60
   1   8   1  332.97   17.80
   1   8   1  300.67   16.30
   1   8   1  329.07   16.90
   1   8   1  319.67   14.90
   1   8   1  306.47   16.70
  -2  -8  -1   -2.10    3.70
  -2  -8  -1   -0.70    1.90
  -2  -8  -1    3.90    2.30
  -2  -8  -1    7.40    3.20
  -2  -8  -1    9.10    4.50
   2   8   1    7.20    3.20
   2   8   1    2.80    2.90
   2   8   1    5.20    3.40
   2   8   1    4.20    4.20
   2   8   1    3.40    3.50
   2   8   1    2.00    2.90
  -3  -8  -1    4.60    4.00
  -3  -8  -1    3.80    4.30
  -3  -8  -1    9.90    3.70
   3   8   1    5.00    3.00
   3   8   1    6.70    6.00
   3   8   1    2.80    3.20
   3   8   1    0.20    2.50
   3   8   1    7.30    3.20
   3   8   1   11.50    4.10
  -4  -8  -1  101.19   11.00
  -4  -8  -1  100.69   11.80
  -4  -8  -1  102.89    8.40
   4   8   1  106.49    8.50
   4   8   1  106.19   10.30
   4   8   1  100.89   12.10
   4   8   1   92.29    8.00
   4   8   1  107.29    9.70
   4   8   1  106.79    9.00
  -5  -8  -1    0.70    2.50
  -5  -8  -1   -1.20    2.10
  -5  -8  -1    3.90    3.90
   5   8   1    2.00    2.80
   5   8   1    0.70    2.50
   5   8   1    2.70    3.50
   5   8   1    1.70    2.60
   5   8   1   -1.50    2.30
   5   8   1    3.30    3.10
  -6  -8  -1    6.00    4.40
  -6  -8  -1    2.50    2.90
  -6  -8  -1    0.30    2.70
  -6  -8  -1    3.60    2.70
   6   8   1    1.00    2.60
   6   8   1    8.30    4.10
   6   8   1    2.00    3.20
   6   8   1    4.30    3.50
   6   8   1   -2.20    3.00
   6   8   1    2.10    3.10
  -7  -8  -1  210.78   14.10
  -7  -8  -1  211.98   11.00
  -7  -8  -1  228.18   14.70
  -7  -8  -1  208.08   11.50
   7   8   1  198.08   13.80
   7   8   1  215.28   15.40
   7   8   1  201.08   13.20
   7   8   1  200.98   14.70
   7   8   1  215.78   13.00
   7   8   1  224.08   11.10
   7   8   1  202.58   12.50
  -8  -8  -1   37.20    7.70
  -8  -8  -1   42.90    5.30
  -8  -8  -1   42.50    8.10
  -8  -8  -1   24.80    5.60
   8   8   1   32.10    6.70
   8   8   1   30.50    7.20
   8   8   1   34.10    6.70
   8   8   1   52.79    7.30
   8   8   1   49.80    9.90
   8   8   1   28.10    6.30
  -9  -8  -1   -1.60    3.20
  -9  -8  -1    3.40    4.50
   9   8   1    9.70    4.50
   9   8   1    3.70    4.50
   9   8   1    5.90    4.10
   9   8   1    1.60    3.70
   9   8   1    5.70    3.40
   9   8   1   -4.50    4.60
 -10  -8  -1   61.09    9.50
 -10  -8  -1   74.69   10.50
 -10  -8  -1   66.09    8.30
  10   8   1   72.99    9.60
  10   8   1   60.09   10.60
  10   8   1   58.09    9.20
  10   8   1   66.09   11.90
  10   8   1   47.40    9.10
  10   8   1   41.40    8.40
   2  -9  -1   12.10    5.00
   2  -9  -1   12.80    5.40
   2  -9  -1   18.30    7.60
  -2   9   1   10.50    6.00
  -2   9   1   40.50    9.50
  -2   9   1    8.90    5.30
  -2   9   1   16.80    5.80
  -2   9   1   16.30    6.30
   1  -9  -1   15.40    4.60
   1  -9  -1   11.80    5.20
   1  -9  -1   12.90    5.50
   1  -9  -1   12.80    6.40
   1  -9  -1    9.80    4.40
  -1   9   1   10.00    5.40
  -1   9   1    7.20    5.60
  -1   9   1   14.30    5.40
  -1   9   1   11.00    4.40
  -1   9   1    0.40    4.90
  -1   9   1    7.90    4.70
  -1   9   1   24.40    7.30
   0  -9  -1   10.10    6.00
   0  -9  -1    4.30    3.30
   0  -9  -1    2.80    6.00
   0   9   1    5.30    4.20
   0   9   1    9.70    4.90
   0   9   1    2.00    4.30
   0   9   1    3.80    4.30
   0   9   1    2.00    3.50
   0   9   1   -1.40    2.50
   0   9   1    5.90    3.50
  -1  -9  -1  146.99   12.80
  -1  -9  -1  124.09   13.30
  -1  -9  -1  114.59   11.60
  -1  -9  -1  134.19   10.40
   1   9   1  154.38   12.70
   1   9   1  136.99   12.80
   1   9   1  131.39   10.70
   1   9   1  142.69   12.30
   1   9   1  147.59   12.60
   1   9   1  148.69   11.50
   1   9   1  120.59   10.70
  -2  -9  -1   19.40    4.60
  -2  -9  -1   21.10    3.90
  -2  -9  -1   21.50    5.50
  -2  -9  -1   13.50    5.80
  -2  -9  -1   18.10    5.50
   2   9   1   22.70    6.30
   2   9   1   21.40    5.40
   2   9   1   10.00    4.80
   2   9   1   12.60    4.90
   2   9   1   23.20    5.70
   2   9   1   10.40    3.90
   2   9   1   16.70    5.00
  -3  -9  -1   21.80    6.30
  -3  -9  -1   23.60    5.40
  -3  -9  -1   26.40    7.30
   3   9   1   15.60    4.80
   3   9   1   37.20    8.00
   3   9   1   20.10    5.70
   3   9   1   24.90    6.50
   3   9   1   30.60    6.30
  -4  -9  -1    2.50    2.80
  -4  -9  -1    4.40    3.40
   4   9   1    8.30    3.70
   4   9   1    5.80    4.20
   4   9   1    6.50    4.20
   4   9   1    6.30    2.80
   4   9   1    1.80    3.30
   4   9   1    2.30    2.90
  -5  -9  -1   93.59   11.10
  -5  -9  -1   95.19    8.50
  -5  -9  -1  105.79    9.80
   5   9   1   94.39   11.40
   5   9   1   92.39   10.40
   5   9   1   91.59    8.90
   5   9   1  117.19    9.70
   5   9   1   68.19    9.00
  -6  -9  -1  109.79   11.40
  -6  -9  -1   98.79    8.30
  -6  -9  -1  100.39    9.40
   6   9   1   92.69   10.60
   6   9   1   94.39    8.70
   6   9   1  106.39    9.50
   6   9   1   99.39   10.40
  -7  -9  -1   58.49   10.50
  -7  -9  -1   42.80    6.60
  -7  -9  -1   43.20    7.20
   7   9   1   29.80    7.70
   7   9   1   45.10    7.70
   7   9   1   33.40    7.50
   7   9   1   32.20    7.40
   7   9   1   39.80    6.70
   7   9   1   43.60    6.70
  -8  -9  -1   -3.50    3.00
  -8  -9  -1    2.40    4.70
  -8  -9  -1   -2.90    3.20
  -8  -9  -1    3.80    3.20
   8   9   1    3.30    4.40
   8   9   1    7.30    3.30
   8   9   1    3.00    4.60
   8   9   1    2.40    3.40
   8   9   1   -1.80    3.30
   8   9   1    7.70    5.30
   8   9   1    4.50    3.60
  -9  -9  -1   -0.40    4.00
  -9  -9  -1   -3.60    3.30
  -9  -9  -1   -5.30    4.60
   9   9   1   -4.80    3.00
   9   9   1   -1.00    3.80
   9   9   1   -5.80    3.80
   9   9   1    6.70    5.10
   9   9   1    2.50    4.80
   9   9   1   -4.40    3.50
 -10  -9  -1   10.00    6.30
 -10  -9  -1    4.50    6.50
 -10  -9  -1    9.30    4.30
  10   9   1   10.20    5.70
  10   9   1   -1.20    6.30
  10   9   1    9.20    5.60
  10   9   1   13.00    5.60
   0 -10  -1    5.20    5.20
   0 -10  -1    7.10    6.20
   0 -10  -1   14.70    5.50
   0  10   1   10.80    6.50
   0  10   1   14.50    6.70
   0  10   1    0.00    4.80
   0  10   1   30.00    9.00
   0  10   1   10.90    5.60
  -1 -10  -1    0.60    3.50
  -1 -10  -1   -2.40    4.80
  -1 -10  -1   12.30    4.30
  -1 -10  -1    5.60    4.00
  -1 -10  -1    0.40    4.40
   1  10   1    0.90    3.60
   1  10   1   -0.60    3.30
   1  10   1   -0.60    3.50
   1  10   1   -4.00    3.90
   1  10   1    3.70    4.40
   1  10   1    4.00    4.50
   1  10   1   -1.00    5.00
  -2 -10  -1   81.89    7.70
  -2 -10  -1   94.29   11.10
  -2 -10  -1  103.59    7.70
  -2 -10  -1   90.49   12.10
  -2 -10  -1  102.09   15.70
   2  10   1   94.69   10.50
   2  10   1  112.29   10.30
   2  10   1  110.09   11.70
   2  10   1   94.89   10.00
   2  10   1  117.29   12.20
   2  10   1   88.39   10.50
   2  10   1   82.09   10.80
  -3 -10  -1    2.50    4.30
  -3 -10  -1    3.90    4.00
  -3 -10  -1    9.20    3.90
   3  10   1    2.70    4.00
   3  10   1   -0.30    2.90
   3  10   1    4.90    3.90
   3  10   1   12.00    4.40
   3  10   1    2.10    3.40
   3  10   1   -1.10    2.90
  -4 -10  -1    4.60    3.60
  -4 -10  -1   10.50    6.20
  -4 -10  -1    1.80    4.50
   4  10   1    3.50    3.50
   4  10   1    5.10    4.40
   4  10   1   12.20    5.50
   4  10   1   -4.00    3.20
   4  10   1    2.50    3.70
   4  10   1   -0.80    3.40
  -5 -10  -1   93.39    8.60
  -5 -10  -1   88.19   13.10
  -5 -10  -1   69.89    9.10
   5  10   1   69.29    8.30
   5  10   1   84.49    8.80
   5  10   1   60.69   11.40
   5  10   1   85.59    9.10
   5  10   1   76.79    8.90
   5  10   1   83.79   10.40
  -6 -10  -1   21.10    7.30
  -6 -10  -1    0.60    4.20
  -6 -10  -1    6.10    3.50
   6  10   1   18.90    5.50
   6  10   1    8.70    3.70
   6  10   1    7.80    5.30
   6  10   1    3.30    4.00
   6  10   1    7.60    4.60
   6  10   1    2.80    4.10
  -7 -10  -1   -2.30    4.50
  -7 -10  -1   -2.00    3.80
  -7 -10  -1   -3.70    2.60
   7  10   1   -4.70    3.10
   7  10   1    0.60    4.50
   7  10   1   -5.80    3.50
   7  10   1    0.10    3.90
   7  10   1   -5.80    3.20
   7  10   1    5.90    3.70
  -8 -10  -1   70.29    8.60
  -8 -10  -1   59.39   10.20
  -8 -10  -1   60.79    8.80
   8  10   1   44.00    8.40
   8  10   1   77.39    9.80
   8  10   1   42.20    8.30
   8  10   1   39.90    7.70
   8  10   1   58.09   10.90
   8  10   1   71.59    8.40
  -9 -10  -1   23.10    6.40
  -9 -10  -1   20.20    5.00
   9  10   1   24.40    6.60
   9  10   1   19.10    6.20
   9  10   1   12.30    6.60
   9  10   1   21.80    6.80
   9  10   1   20.70    6.20
   9  10   1    7.20    6.80
  -2 -11  -1   91.89   16.10
   2  11   1   71.19   12.10
   2  11   1   99.39   13.00
   2  11   1   70.49   13.40
   2  11   1   80.29   12.30
   2  11   1   63.49   11.70
  -3 -11  -1  124.29   20.70
  -3 -11  -1  137.99   14.10
  -3 -11  -1  162.78   16.70
   3  11   1  168.78   14.30
   3  11   1  114.79   12.90
   3  11   1  155.08   13.20
   3  11   1  163.28   18.40
  -4 -11  -1   -2.00    6.10
  -4 -11  -1    5.90    4.70
  -4 -11  -1  -10.60    4.40
   4  11   1    6.80    5.00
   4  11   1   -0.40    3.60
   4  11   1   -7.30    3.40
   4  11   1   11.90    4.90
   4  11   1   -1.40    4.40
   4  11   1    6.70    4.70
  -5 -11  -1    5.00    3.90
  -5 -11  -1   16.00   13.00
  -5 -11  -1    0.50    4.60
   5  11   1    2.20    4.60
   5  11   1    0.10    4.00
   5  11   1   -3.70    4.50
   5  11   1    2.10    4.50
   5  11   1   -0.70    3.40
   5  11   1   -5.30    3.60
  -6 -11  -1   27.90    9.60
  -6 -11  -1   35.80    8.80
   6  11   1   30.40    6.90
   6  11   1   30.10    8.00
   6  11   1   38.90    7.60
   6  11   1   34.80    8.30
   6  11   1   28.10    6.30
   6  11   1   35.50    7.00
  -7 -11  -1   22.20    9.10
  -7 -11  -1   19.70    6.30
  -7 -11  -1   25.40    6.40
   7  11   1   20.00    5.80
   7  11   1   20.30    8.70
   7  11   1    7.60    4.90
   7  11   1   18.10    7.80
   7  11   1   19.50    5.70
   7  11   1   29.70    6.40
   5  11  -2    2.90    4.40
   5  11  -2    1.40    3.60
   5  11  -2    2.00    3.90
   5  11  -2   10.60    4.50
   5  11  -2   -1.70    4.30
   4  11  -2   14.10    6.30
   4  11  -2   21.30    5.40
   4  11  -2   12.00    5.30
   4  11  -2   19.80    6.20
   4  11  -2    4.30    4.30
   4  11  -2    8.60    5.30
  -4 -11   2    1.10    9.60
  -4 -11   2   24.60    6.60
   8  10  -2   12.10    6.20
   8  10  -2   15.20    5.70
   8  10  -2   11.50    6.70
   7  10  -2   89.09    9.20
   7  10  -2  102.39   11.80
   7  10  -2  107.69   12.50
   6  10  -2   24.00    6.50
   6  10  -2   25.00    6.70
   6  10  -2   32.70    6.20
   5  10  -2   32.40    7.30
   5  10  -2   24.80    7.30
   5  10  -2   35.20    5.80
  -5 -10   2   22.50    5.90
   4  10  -2   86.39    8.50
   4  10  -2   76.19   10.20
   4  10  -2   73.09    9.20
   4  10  -2   78.39    8.50
   4  10  -2   91.29    8.20
  -4 -10   2   64.59   11.70
   3  10  -2    6.50    3.50
   3  10  -2    6.60    4.20
   3  10  -2    2.10    4.30
   3  10  -2    4.00    4.60
   3  10  -2   -5.70    3.90
   3  10  -2    9.40    3.40
   3  10  -2   -2.00    3.30
  -3 -10   2    4.60    4.30
  -3 -10   2    6.20    4.40
  -3 -10   2    1.50    4.40
   2  10  -2    7.70    4.70
   2  10  -2   14.60    5.20
   2  10  -2   13.80    5.30
   2  10  -2   10.80    5.30
   2  10  -2   18.10    7.00
   2  10  -2    3.50    4.90
   2  10  -2   10.90    4.60
  -2 -10   2    8.60    5.20
  -2 -10   2    2.80    5.20
   1  10  -2    9.60    5.40
   1  10  -2   19.20    5.10
   1  10  -2   14.00    5.40
   1  10  -2   14.10    8.20
   1  10  -2   10.20    6.00
   1  10  -2   19.00    7.00
   1  10  -2   12.50    5.10
  -1 -10   2   10.40    6.40
  -1 -10   2    7.50    5.90
   0  10  -2    8.40    4.80
   0  10  -2    1.60    6.50
   0 -10   2    3.30    6.00
   9   9  -2    2.10    5.30
   8   9  -2   15.20    6.10
   8   9  -2   16.80    4.40
   8   9  -2   22.60    6.60
   7   9  -2    7.70    3.40
   7   9  -2   -2.70    3.40
   7   9  -2   -0.30    4.00
   6   9  -2   -0.20    2.90
   6   9  -2   13.50    5.30
   6   9  -2    6.90    4.10
   5   9  -2    3.70    3.40
   5   9  -2    3.30    2.80
   5   9  -2    3.70    3.60
   5   9  -2    3.80    3.00
  -5  -9   2    4.60    4.20
   4   9  -2   88.19    6.90
   4   9  -2   84.19    7.00
   4   9  -2   71.49    8.30
   4   9  -2   85.69   10.00
   4   9  -2   80.09    7.50
  -4  -9   2   78.49    9.70
   3   9  -2   22.80    5.60
   3   9  -2   21.40    4.60
   3   9  -2   18.20    4.70
   3   9  -2   18.10    5.40
   3   9  -2   14.80    5.20
   3   9  -2   14.60    4.10
  -3  -9   2   19.20    5.10
  -3  -9   2   19.00    5.70
  -3  -9   2   16.00    5.30
   2   9  -2    1.90    3.00
   2   9  -2   -0.50    3.20
   2   9  -2    2.20    3.30
   2   9  -2    0.20    2.90
   2   9  -2    2.80    5.90
   2   9  -2    2.50    3.40
  -2  -9   2   -4.10    3.50
  -2  -9   2    5.80    3.90
  -2  -9   2    5.10    3.50
   1   9  -2    1.80    2.70
   1   9  -2   -0.40    2.60
   1   9  -2    5.20    4.00
   1   9  -2    1.00    3.10
   1   9  -2    0.80    3.10
   1   9  -2   -0.70    2.80
   1   9  -2    3.90    3.30
  -1  -9   2    4.90    4.00
  -1  -9   2   -0.10    3.60
   0   9  -2    6.40    4.50
   0   9  -2   -3.30    4.40
   0   9  -2    7.00    3.70
   0   9  -2    3.80    4.40
   0   9  -2    1.10    3.30
   0   9  -2   -0.50    4.30
   0  -9   2    4.10    5.10
   0  -9   2   15.20    5.70
   0  -9   2    2.90    3.60
  -1   9  -2   23.00    7.40
  -1   9  -2   37.20    9.20
  -1   9  -2   39.80    7.80
  -1   9  -2   52.19   10.70
  -1   9  -2   40.70    9.70
   1  -9   2   39.20   11.10
   1  -9   2   39.10    9.30
   1  -9   2   31.90    5.70
   1  -9   2   48.00    8.00
   9   8  -2   11.10    4.80
   9   8  -2    8.80    4.40
   8   8  -2   25.60    6.70
   8   8  -2    5.10    4.60
   7   8  -2   33.80    5.40
   7   8  -2   28.90    7.20
   7   8  -2   33.50    7.10
   6   8  -2    0.60    2.30
   6   8  -2    1.90    3.30
   6   8  -2    4.30    3.50
   5   8  -2   57.89    6.90
   5   8  -2   45.70    8.50
   4   8  -2   18.90    3.70
   4   8  -2   11.80    4.50
   4   8  -2   19.80    3.90
   4   8  -2   21.40    5.10
   4   8  -2    9.50    3.00
  -4  -8   2   19.10    5.50
   3   8  -2  200.78   10.00
   3   8  -2  195.38   14.10
   3   8  -2  204.38   11.00
   3   8  -2  209.38   13.70
   3   8  -2  216.28   10.00
   3   8  -2  215.08   10.60
  -3  -8   2  206.88   13.80
  -3  -8   2  210.78   14.60
   2   8  -2   15.40    3.80
   2   8  -2   19.00    5.40
   2   8  -2    8.80    4.40
   2   8  -2   19.50    4.40
   2   8  -2   22.10    5.40
  -2  -8   2   11.60    4.40
  -2  -8   2   14.90    4.70
  -2  -8   2   19.80    5.20
   1   8  -2    2.10    2.90
   1   8  -2   -3.20    2.40
   1   8  -2   -0.70    2.80
   1   8  -2   -1.80    2.80
  -1  -8   2   -1.50    3.40
  -1  -8   2    0.10    2.10
  -1  -8   2   -5.50    3.10
   0   8  -2    1.40    2.80
   0   8  -2    4.10    3.80
   0   8  -2    1.00    2.80
   0   8  -2   -0.30    3.20
   0   8  -2    5.00    3.40
   0  -8   2   -3.20    3.00
   0  -8   2   -5.90    2.70
   0  -8   2   -1.80    2.40
  -1   8  -2   29.90    6.60
  -1   8  -2   31.80    6.70
  -1   8  -2   40.70    8.10
  -1   8  -2   39.00    6.50
  -1   8  -2   42.40    8.40
   1  -8   2   38.10    6.00
   1  -8   2   27.10    6.90
   1  -8   2   39.60    6.40
   1  -8   2   41.60    8.20
   1  -8   2   36.70    7.80
  -2   8  -2    7.60    4.50
  -2   8  -2   25.10    6.90
  -2   8  -2    8.90    6.10
  -2   8  -2    5.90    5.40
  -2   8  -2   25.00    6.70
   2  -8   2   15.30    5.20
   2  -8   2   17.40    7.10
   2  -8   2    1.60    3.30
   2  -8   2   14.50    4.80
  -3   8  -2   28.80    7.50
  -3   8  -2   30.80    7.90
  -3   8  -2   25.40    6.80
  -3   8  -2   22.00    6.80
  -3   8  -2   21.00    9.90
   3  -8   2   27.80    6.30
   3  -8   2   35.90    7.00
   3  -8   2   16.10    5.90
  10   7  -2    6.10    5.00
  10   7  -2    0.40    4.30
  10   7  -2   -6.20    4.40
   9   7  -2    8.50    4.40
   9   7  -2   11.10    4.10
   9   7  -2    7.20    4.10
   8   7  -2   -6.30    3.40
   8   7  -2    3.20    3.90
   7   7  -2  107.79   10.00
   7   7  -2  102.09   10.20
   6   7  -2   21.20    4.60
   6   7  -2   22.10    5.90
   6   7  -2   18.10    5.10
   5   7  -2    9.50    3.20
   5   7  -2    6.60    3.80
   5   7  -2   15.60    5.50
   4   7  -2   25.90    5.70
   4   7  -2   30.80    5.90
  -4  -7   2   30.90    6.40
   3   7  -2  372.66   16.20
   3   7  -2  357.16   12.10
   3   7  -2  359.06   13.10
   3   7  -2  388.96   17.30
   3   7  -2  377.76   12.20
  -3  -7   2  369.66   12.80
  -3  -7   2  354.16   17.10
   2   7  -2  379.16   16.90
   2   7  -2  373.76   16.80
   2   7  -2  349.77   13.60
   2   7  -2  373.36   13.10
   2   7  -2  350.06   13.90
  -2  -7   2  379.36   15.30
  -2  -7   2  347.67   17.60
  -2  -7   2  362.16   14.70
   1   7  -2  122.49    8.50
   1   7  -2  122.59    9.20
   1   7  -2  122.19    7.70
   1   7  -2  110.59    8.00
   1   7  -2  118.99   10.50
   1   7  -2   96.99    9.40
  -1  -7   2  128.39   10.20
  -1  -7   2  133.49   11.50
  -1  -7   2  118.49    9.60
   0   7  -2   73.19   11.30
   0   7  -2   65.29    7.60
   0   7  -2   63.49    6.50
   0   7  -2   66.49   10.30
   0   7  -2   52.49    6.70
   0  -7   2   59.49    7.70
   0  -7   2   48.20    8.30
   0  -7   2   47.70    8.20
  -1   7  -2  204.58   14.40
  -1   7  -2  210.68   13.50
  -1   7  -2  221.68   14.50
  -1   7  -2  200.48   13.50
  -1   7  -2  211.28   11.70
  -1   7  -2  203.88   11.40
   1  -7   2  220.78   11.40
   1  -7   2  197.38   14.90
   1  -7   2  216.38   15.80
   1  -7   2  210.98   10.80
   1  -7   2  227.58   14.80
  -2   7  -2   31.20    5.80
  -2   7  -2   10.60    5.50
  -2   7  -2   18.50    5.70
  -2   7  -2   29.10    5.60
  -2   7  -2   27.50    7.00
  -2   7  -2   24.80    6.70
   2  -7   2   22.30    7.90
   2  -7   2   13.70    5.20
   2  -7   2   28.20    5.70
   2  -7   2   21.30    5.00
  -3   7  -2    6.70    4.20
  -3   7  -2   -2.00    5.10
  -3   7  -2    4.60    4.00
  -3   7  -2   12.00    6.10
   3  -7   2    1.30    4.00
   3  -7   2    4.70    4.50
   3  -7   2    1.00    4.70
   3  -7   2   -2.50    3.20
   3  -7   2   -7.00    4.60
  -4   7  -2    4.50    4.70
  -4   7  -2    6.40    6.20
  -4   7  -2   -0.60    3.20
   4  -7   2   -2.30    4.40
   4  -7   2    8.10    4.50
   4  -7   2   -3.30    4.50
   4  -7   2   -4.40    3.20
  10   6  -2   41.10    6.10
  10   6  -2   37.70    6.40
  10   6  -2   33.90    9.20
  10   6  -2   50.99    8.20
  10   6  -2   35.50    7.90
  10   6  -2   43.80    7.80
 -10  -6   2   48.90    8.50
   9   6  -2    3.20    3.50
   9   6  -2    4.80    3.90
   9   6  -2   15.20    4.30
   9   6  -2    8.20    3.90
  -9  -6   2    7.00    5.10
   8   6  -2   -3.90    2.00
   8   6  -2    3.20    3.30
   7   6  -2   97.59    8.90
   7   6  -2   90.59   11.10
   6   6  -2  494.05   19.80
   6   6  -2  480.45   18.80
   6   6  -2  494.35   13.70
   5   6  -2   22.30    4.30
   5   6  -2   16.40    4.80
   5   6  -2   14.40    4.50
   4   6  -2   67.19    6.40
   4   6  -2   52.19    6.50
   3   6  -2   95.89    7.80
   3   6  -2   95.49    5.40
   3   6  -2   91.79    7.90
  -3  -6   2   77.89    7.60
   2   6  -2  340.97   10.10
   2   6  -2  341.97   14.70
   2   6  -2  347.97   12.10
   2   6  -2  345.57   10.90
   2   6  -2  348.97   14.80
   2   6  -2  347.27   12.00
  -2  -6   2  345.67   12.90
  -2  -6   2  325.57   12.20
   1   6  -2   65.99    5.80
   1   6  -2   79.69    5.70
   1   6  -2   80.29    6.80
   1   6  -2   71.79    7.40
   1   6  -2   80.29    6.70
  -1  -6   2   85.39    7.60
  -1  -6   2   86.59    7.30
  -1  -6   2   51.69    8.50
   0   6  -2   35.20    6.10
   0   6  -2   43.10    5.70
   0   6  -2   48.70    6.00
   0   6  -2   37.80    4.80
   0   6  -2   43.30    5.10
   0   6  -2   25.70    5.10
   0  -6   2   31.30    6.10
   0  -6   2   43.00    7.00
   0  -6   2   30.90    4.50
   0  -6   2   31.30    6.60
   0  -6   2   44.10    4.50
  -1   6  -2   31.70    5.10
  -1   6  -2   24.00    8.40
  -1   6  -2   33.80    6.40
  -1   6  -2   38.90    5.80
  -1   6  -2   26.50    6.10
  -1   6  -2   26.40    5.90
   1  -6   2   26.00    4.80
   1  -6   2   28.10    6.30
   1  -6   2   30.40    5.10
   1  -6   2   37.00    7.60
   1  -6   2   35.60    6.60
  -2   6  -2  326.77   15.20
  -2   6  -2  312.97   16.60
  -2   6  -2  322.27   18.20
  -2   6  -2  294.47   15.80
  -2   6  -2  307.07   16.60
  -2   6  -2  320.47   13.70
   2  -6   2  316.27   19.30
   2  -6   2  314.27   13.90
   2  -6   2  328.17   14.40
   2  -6   2  337.57   17.90
  -3   6  -2  190.38   13.40
  -3   6  -2  192.08   14.00
  -3   6  -2  198.98   12.00
  -3   6  -2  197.08   18.40
  -3   6  -2  224.58   12.70
  -3   6  -2  207.58   14.70
   3  -6   2  215.28   14.80
   3  -6   2  216.78   12.70
   3  -6   2  232.38   18.00
   3  -6   2  217.28   15.60
   3  -6   2  226.68   15.60
  -4   6  -2   23.40    7.60
  -4   6  -2   25.80    6.50
  -4   6  -2   23.80    7.70
  -4   6  -2   20.30    5.00
  -4   6  -2   22.90    6.00
   4  -6   2   24.00    5.60
   4  -6   2   30.90    7.60
   4  -6   2   17.50    6.00
   4  -6   2   27.50    6.10
  -5   6  -2    1.50    4.10
  -5   6  -2   14.70   11.70
  -5   6  -2   10.80    5.00
  -5   6  -2    4.80    4.60
  -5   6  -2    3.60    6.90
   5  -6   2    4.50    8.10
   5  -6   2    8.10    4.00
   5  -6   2    7.00    4.80
   5  -6   2   10.10    5.80
  10   5  -2    1.30    2.90
  10   5  -2    1.80    3.60
  10   5  -2    1.90    3.90
  10   5  -2    3.40    3.80
  10   5  -2    4.30    4.90
 -10  -5   2    0.60    4.50
 -10  -5   2    2.80    4.20
   9   5  -2   24.50    7.30
   9   5  -2   42.60    7.10
   9   5  -2   43.30    8.00
   9   5  -2   47.00    5.80
   9   5  -2   42.20    7.00
   9   5  -2   29.50    7.10
  -9  -5   2   33.70    6.30
  -9  -5   2   36.80    6.90
   8   5  -2  134.99    8.30
   8   5  -2  146.29    9.50
   8   5  -2  149.09   11.00
   8   5  -2  166.48    8.90
   8   5  -2  146.69   10.60
   8   5  -2  142.99   11.30
  -8  -5   2  153.58   10.10
   7   5  -2    8.80    2.60
   7   5  -2   11.80    4.10
   7   5  -2    4.80    3.00
  -7  -5   2    5.50    3.10
   6   5  -2  276.07   14.00
   6   5  -2  287.17   13.60
  -6  -5   2  269.37   12.00
   5   5  -2  223.58   12.10
   5   5  -2  214.08   11.30
   5   5  -2  216.88    8.70
   4   5  -2  188.78    8.80
   4   5  -2  197.28   10.60
   4   5  -2  179.48   10.10
   3   5  -2   18.60    3.80
   3   5  -2   24.60    4.50
  -3  -5   2   27.80    5.40
   2   5  -2 1297.97   21.00
   2   5  -2 1225.98   20.70
   2   5  -2 1324.77   27.30
   2   5  -2 1242.38   26.20
  -2  -5   2 1261.07   28.50
  -2  -5   2 1242.68   21.40
   1   5  -2    4.60    1.90
   1   5  -2    7.20    2.80
   1   5  -2    1.80    1.80
   1   5  -2    3.70    2.10
   1   5  -2    3.80    2.10
  -1  -5   2    1.60    1.80
  -1  -5   2    0.50    1.90
  -1  -5   2   -0.10    1.60
   0   5  -2   39.80    4.30
   0   5  -2   41.30    4.40
   0   5  -2   38.00    4.70
   0   5  -2   51.19    7.60
   0   5  -2   41.90    5.00
   0   5  -2   32.90    5.50
   0  -5   2   34.80    6.00
   0  -5   2   31.90    6.70
   0  -5   2   35.30    6.90
   0  -5   2   38.50    5.80
   0  -5   2   35.60    3.80
  -1   5  -2   53.19    6.40
  -1   5  -2   48.40    6.20
  -1   5  -2   43.20    4.70
  -1   5  -2   42.90    5.60
  -1   5  -2   47.70    5.10
  -1   5  -2   44.80    6.90
   1  -5   2   39.70    4.70
   1  -5   2   53.09    7.10
   1  -5   2   37.70    6.00
   1  -5   2   45.10    4.90
   1  -5   2   34.60    6.40
  -2   5  -2    5.80    4.00
  -2   5  -2    8.70    4.10
  -2   5  -2    1.40    2.70
  -2   5  -2    2.40    2.50
  -2   5  -2    4.30    3.50
  -2   5  -2    5.70    2.80
   2  -5   2    8.40    4.40
   2  -5   2    6.90    3.10
   2  -5   2    7.70    3.30
   2  -5   2    5.20    3.10
   2  -5   2   14.00    4.80
  -3   5  -2  112.59   11.50
  -3   5  -2  100.19   10.70
  -3   5  -2   72.49    8.60
  -3   5  -2   95.59    9.00
  -3   5  -2   84.79    8.00
  -3   5  -2   70.89    8.70
   3  -5   2   96.39    8.20
   3  -5   2   73.89    7.80
   3  -5   2   92.29   11.40
   3  -5   2   89.19    9.70
   3  -5   2   79.09    9.20
  -4   5  -2  168.08   15.10
  -4   5  -2  179.58   11.60
  -4   5  -2  190.58   11.70
  -4   5  -2  200.28   14.70
  -4   5  -2  174.58   12.50
  -4   5  -2  175.98   13.50
   4  -5   2  191.38   14.60
   4  -5   2  193.78   12.70
   4  -5   2  181.88   14.00
   4  -5   2  200.48   17.20
   4  -5   2  188.58   12.20
  -5   5  -2    6.60    3.60
  -5   5  -2    1.40    4.70
  -5   5  -2   -1.60    2.80
  -5   5  -2   -1.90    4.70
  -5   5  -2    4.90    3.00
  -5   5  -2    1.60    3.20
   5  -5   2   10.40    6.60
   5  -5   2    2.40    3.10
   5  -5   2   -3.20    3.00
   5  -5   2    1.70    3.20
   5  -5   2    3.40    3.30
  -6   5  -2   -4.50    6.60
  -6   5  -2    3.30    4.70
  -6   5  -2    7.20    5.20
  -6   5  -2    1.70    4.80
  -6   5  -2   -0.60    3.30
   6  -5   2   11.20    4.50
   6  -5   2   11.90    5.50
   6  -5   2    2.80    4.00
   6  -5   2    0.00    3.50
   6  -5   2    9.40    7.60
  10   4  -2   59.49   17.60
  10   4  -2   37.50    6.70
  10   4  -2   48.60   10.80
  10   4  -2   48.70    7.90
 -10  -4   2   46.00    7.20
 -10  -4   2   52.99    8.70
   9   4  -2    5.60    3.20
   9   4  -2    3.90    3.70
   9   4  -2    4.10    3.80
   9   4  -2    1.60    3.70
   9   4  -2   13.30    5.80
   9   4  -2   10.50    4.10
  -9  -4   2   15.70    4.60
  -9  -4   2    9.10    3.00
   8   4  -2  143.89    8.80
   8   4  -2  130.49    8.80
   8   4  -2  143.99    9.80
   8   4  -2  148.69   12.00
   8   4  -2  128.89   10.80
   8   4  -2  139.69    9.60
  -8  -4   2  121.59    9.30
  -8  -4   2  130.09    8.20
  -8  -4   2  134.69    9.40
   7   4  -2  159.08    9.10
   7   4  -2  155.98    9.90
   7   4  -2  132.49   10.10
   7   4  -2  149.88   10.80
   7   4  -2  140.89    8.30
   7   4  -2  156.28    7.90
  -7  -4   2  141.09    8.70
  -7  -4   2  141.19    8.90
   6   4  -2  116.19    8.00
   6   4  -2  106.09    7.80
   6   4  -2  117.49    9.00
  -6  -4   2  113.79    7.50
   5   4  -2   71.79    6.60
   5   4  -2   73.79    6.30
  -5  -4   2   74.99    5.90
   4   4  -2   22.80    4.50
   4   4  -2   16.60    3.30
   4   4  -2   20.40    4.50
   3   4  -2   74.59    5.60
   3   4  -2   95.39    6.60
   2   4  -2   64.89    5.70
   2   4  -2   65.89    5.40
  -2  -4   2   61.59    6.00
   1   4  -2  772.82   16.30
   1   4  -2  830.62   16.10
   1   4  -2  811.22   13.60
   1   4  -2  790.72   14.30
   1   4  -2  818.62   20.00
  -1  -4   2  788.12   21.00
  -1  -4   2  811.22   17.60
  -1  -4   2  794.62   16.10
   0   4  -2  102.19    7.70
   0   4  -2   94.49    6.80
   0   4  -2  109.39    5.80
   0   4  -2  110.19    5.80
   0   4  -2  102.29    6.20
   0   4  -2  106.99    6.90
   0  -4   2  111.29    5.40
   0  -4   2   94.69    5.10
   0  -4   2  100.49    7.60
   0  -4   2  102.69    6.80
  -1   4  -2   31.60    4.60
  -1   4  -2   26.10    4.70
  -1   4  -2   23.20    4.50
  -1   4  -2   26.40    5.20
  -1   4  -2   23.20    4.70
  -1   4  -2   29.80    3.60
   1  -4   2   22.80    3.70
   1  -4   2   25.90    5.40
   1  -4   2   31.30    5.50
   1  -4   2   29.40    4.30
   1  -4   2   36.00    6.60
  -2   4  -2   20.60    3.70
  -2   4  -2   22.60    4.80
  -2   4  -2    9.50    3.60
  -2   4  -2   18.70    4.70
  -2   4  -2   17.30    3.90
  -2   4  -2   15.30    4.60
   2  -4   2    7.30    3.50
   2  -4   2    9.30    3.40
   2  -4   2   12.40    3.40
   2  -4   2   19.10    4.10
   2  -4   2   15.10    4.40
  -3   4  -2    1.10    2.30
  -3   4  -2   -0.20    1.90
  -3   4  -2    6.10    5.30
  -3   4  -2    1.00    2.60
  -3   4  -2    1.80    2.40
  -3   4  -2    1.20    2.30
   3  -4   2   -1.20    3.20
   3  -4   2    1.40    2.80
   3  -4   2    2.00    2.00
   3  -4   2    4.10    2.90
   3  -4   2    1.00    1.70
   3  -4   2    0.70    2.10
  -4   4  -2   43.00    7.80
  -4   4  -2   45.40    7.20
  -4   4  -2   33.40    6.00
  -4   4  -2   27.80    7.10
  -4   4  -2   44.60    7.00
   4  -4   2   40.10    7.20
   4  -4   2   51.79    8.10
   4  -4   2   31.10    7.60
   4  -4   2   54.39    9.80
   4  -4   2   43.10    5.60
   4  -4   2   46.90    7.10
  -5   4  -2  131.99   12.10
  -5   4  -2  116.49    9.90
  -5   4  -2  138.29   10.90
  -5   4  -2  116.59   11.50
  -5   4  -2  104.19   12.50
  -5   4  -2  133.89   10.00
   5  -4   2  124.09    9.40
   5  -4   2  126.99   10.50
   5  -4   2  121.29   14.60
   5  -4   2  122.29   10.50
  -6   4  -2   -4.60    2.60
  -6   4  -2   -2.60    4.10
  -6   4  -2    3.60    3.40
  -6   4  -2    2.60    3.30
  -6   4  -2   -1.00    3.30
  -6   4  -2   -4.50    4.90
   6  -4   2    2.20    3.40
   6  -4   2    5.10    3.20
   6  -4   2   -8.30    3.30
   6  -4   2    3.50    6.00
   6  -4   2    1.10    2.30
  -7   4  -2   31.70   11.30
  -7   4  -2   49.50    7.90
  -7   4  -2   38.60   10.00
  -7   4  -2   60.99   10.20
  -7   4  -2   57.59   10.10
   7  -4   2   48.40    8.60
   7  -4   2   47.30   10.20
   7  -4   2   52.79   14.00
   7  -4   2   67.59   15.80
   7  -4   2   53.49   15.80
  10   3  -2    4.30    3.60
  10   3  -2    2.00    3.20
  10   3  -2    1.00    3.20
  10   3  -2   -1.10    3.50
  10   3  -2   -3.50    6.40
 -10  -3   2    3.40    4.50
 -10  -3   2   -3.00    3.20
 -10  -3   2    4.70    6.00
   9   3  -2   28.20    7.60
   9   3  -2   28.20    7.10
   9   3  -2   52.99    6.90
   9   3  -2   35.40    6.80
   9   3  -2   25.80    5.50
  -9  -3   2   44.40    7.00
  -9  -3   2   31.90    5.90
  -9  -3   2   35.70    8.10
  -9  -3   2   31.10    8.90
   8   3  -2   33.70    9.20
   8   3  -2   33.60    5.80
   8   3  -2   24.80    5.70
   8   3  -2   37.00    6.00
   8   3  -2   45.20    6.20
   8   3  -2   38.30    6.90
  -8  -3   2   34.70    5.80
  -8  -3   2   49.00    9.30
  -8  -3   2   41.70    6.50
  -8  -3   2   31.10    6.80
   7   3  -2  128.49   10.40
   7   3  -2  108.19    9.20
   7   3  -2  127.09    8.60
   7   3  -2  116.59    7.30
   7   3  -2  123.59    8.40
   7   3  -2  120.09    8.10
  -7  -3   2  122.19    8.20
  -7  -3   2   96.99    9.00
  -7  -3   2  126.19    8.10
  -7  -3   2  111.49   10.30
   6   3  -2   15.10    4.20
   6   3  -2    8.30    2.80
   6   3  -2   12.70    3.80
   6   3  -2    9.90    3.30
   6   3  -2    6.90    3.00
   6   3  -2   11.70    2.80
  -6  -3   2   11.60    2.80
  -6  -3   2    8.20    3.30
  -6  -3   2    9.60    4.10
  -6  -3   2    7.70    2.80
   5   3  -2   13.60    3.20
   5   3  -2    7.40    2.80
   5   3  -2   17.80    3.00
   5   3  -2   18.20    3.70
  -5  -3   2   18.80    3.60
  -5  -3   2   12.30    2.60
  -5  -3   2   10.80    3.40
   4   3  -2  809.52   18.40
   4   3  -2  802.12   14.50
   4   3  -2  804.12   19.20
  -4  -3   2  773.72   16.40
   3   3  -2  128.89    7.10
   3   3  -2  118.99    6.20
   3   3  -2  122.09    7.10
   2   3  -2  277.37   10.50
   1   3  -2    1.00    1.20
   1   3  -2    0.90    1.30
   1   3  -2    3.00    2.20
   0   3  -2  443.96   14.00
   0   3  -2  425.16   12.50
   0   3  -2  445.96   10.20
   0   3  -2  412.66   10.50
   0   3  -2  441.96   12.20
   0   3  -2  445.56   10.00
   0  -3   2  434.46   11.80
   0  -3   2  430.66   13.50
   0  -3   2  440.26   14.60
  -1   3  -2  220.78    8.30
  -1   3  -2  223.58    9.40
  -1   3  -2  209.88   10.50
  -1   3  -2  220.18    7.50
  -1   3  -2  224.88   10.60
  -1   3  -2  218.38   10.30
   1  -3   2  232.28   11.20
   1  -3   2  200.18   10.40
   1  -3   2  227.88   10.20
   1  -3   2  217.88    8.30
   1  -3   2  209.48   11.20
  -2   3  -2   80.59    7.40
  -2   3  -2   82.89    6.80
  -2   3  -2   81.19    7.30
  -2   3  -2   87.59    6.00
  -2   3  -2   84.09    5.50
  -2   3  -2   81.19    6.80
   2  -3   2   82.69    8.40
   2  -3   2   93.49    6.40
   2  -3   2   88.59    6.30
   2  -3   2   84.59    5.40
   2  -3   2   82.69    7.20
   2  -3   2   76.89    7.00
  -3   3  -2   -0.60    1.90
  -3   3  -2    7.00    3.20
  -3   3  -2    5.80    2.80
  -3   3  -2    5.30    2.50
  -3   3  -2    2.70    2.10
  -3   3  -2    5.00    2.90
   3  -3   2    3.30    2.00
   3  -3   2    1.20    1.90
   3  -3   2    8.60    4.60
   3  -3   2    2.60    2.20
   3  -3   2    3.80    2.50
   3  -3   2    3.00    2.70
  -4   3  -2    0.30    2.00
  -4   3  -2   -3.50    2.80
  -4   3  -2   -2.30    2.00
  -4   3  -2   -0.50    1.80
  -4   3  -2   -2.40    2.70
  -4   3  -2   -0.20    1.80
   4  -3   2   -1.70    2.20
   4  -3   2    1.20    3.00
   4  -3   2    0.30    2.00
   4  -3   2    5.50    2.90
   4  -3   2    0.70    3.60
   4  -3   2   -2.10    1.50
  -5   3  -2  126.69   11.90
  -5   3  -2  135.99    9.90
  -5   3  -2  123.19    9.20
  -5   3  -2  124.09   11.20
  -5   3  -2  136.39    9.60
  -5   3  -2  135.69   13.40
  -5   3  -2  138.39   11.10
   5  -3   2  127.29    9.00
   5  -3   2  120.39   13.80
   5  -3   2  128.29   11.60
   5  -3   2  127.49   10.20
  -6   3  -2  115.99   11.10
  -6   3  -2  113.39   13.70
  -6   3  -2  127.29   12.30
  -6   3  -2  118.29   11.80
  -6   3  -2  129.69   11.00
  -6   3  -2  112.29    9.60
  -6   3  -2  125.69    9.70
   6  -3   2  115.29   11.90
   6  -3   2  127.39   10.70
   6  -3   2  124.59    9.60
   6  -3   2  127.49   15.60
   6  -3   2  139.79   11.40
  -7   3  -2   63.19   10.50
  -7   3  -2   51.49   11.20
  -7   3  -2   74.49   16.90
  -7   3  -2   49.60    9.20
  -7   3  -2   56.39   10.50
  -7   3  -2   40.10    7.30
  -7   3  -2   34.80    7.90
   7  -3   2   44.60    8.70
   7  -3   2   37.40    7.60
   7  -3   2   60.29   11.90
   7  -3   2   40.70   11.30
   7  -3   2   42.00    7.30
  -8   3  -2   63.19    7.60
  -8   3  -2   36.90    9.20
  -8   3  -2   44.10   13.20
  -8   3  -2   57.09   10.50
   8  -3   2   47.80    9.80
   8  -3   2   70.59   14.90
   8  -3   2   33.20    7.60
  10   2  -2   67.69   12.20
  10   2  -2   74.99   14.40
  10   2  -2   84.59   10.20
  10   2  -2   99.69   10.50
 -10  -2   2   91.09   17.90
 -10  -2   2   81.69   10.00
 -10  -2   2   89.49   10.70
   9   2  -2    4.40    3.30
   9   2  -2    0.00    3.00
   9   2  -2   -1.70    3.10
   9   2  -2    0.60    2.90
  -9  -2   2   -3.00    3.00
  -9  -2   2   -8.60    3.50
  -9  -2   2    1.60    4.40
  -9  -2   2   -0.20    2.90
   8   2  -2   28.30    6.20
   8   2  -2   26.60    7.70
   8   2  -2   24.40    5.20
   8   2  -2   22.00    5.40
   8   2  -2   34.80    5.70
  -8  -2   2   38.70    6.00
  -8  -2   2   26.60    6.90
  -8  -2   2   31.90    7.30
   7   2  -2    7.90    3.00
   7   2  -2    2.50    2.50
   7   2  -2    4.00    2.70
   7   2  -2   -4.30    1.70
   7   2  -2   -0.50    3.30
   7   2  -2    0.40    2.10
  -7  -2   2   -1.10    2.10
  -7  -2   2    1.20    2.80
  -7  -2   2    0.40    2.10
  -7  -2   2    2.00    3.30
   6   2  -2  100.19    6.40
   6   2  -2   95.09    7.20
   6   2  -2   97.39    6.20
   6   2  -2  104.29    9.00
   6   2  -2  100.89    7.90
   6   2  -2  102.99    7.50
  -6  -2   2  110.39    7.50
  -6  -2   2  112.19    9.40
  -6  -2   2  105.09    8.30
  -6  -2   2  101.19    6.70
   5   2  -2  141.79    7.60
   5   2  -2  141.49    8.80
   5   2  -2  150.38    7.50
   5   2  -2  147.29    8.70
   5   2  -2  146.09    6.30
   5   2  -2  134.29    7.20
  -5  -2   2  145.59    8.30
  -5  -2   2  143.49    7.30
  -5  -2   2  155.28    9.80
  -5  -2   2  143.79    7.10
   4   2  -2 1992.00   27.00
   4   2  -2 2027.50   26.80
   4   2  -2 2001.70   31.30
   4   2  -2 2009.30   29.60
  -4  -2   2 1885.11   26.00
  -4  -2   2 1991.70   33.20
  -4  -2   2 1966.50   27.70
   3   2  -2  491.85   11.20
   3   2  -2  496.75   15.40
  -3  -2   2  516.45   13.80
  -3  -2   2  487.55   10.50
   2   2  -2  311.87    8.80
   2   2  -2  297.57    8.00
   1   2  -2 1345.97   22.10
   0   2  -2 2087.39   23.70
   0   2  -2 2107.19   30.70
   0   2  -2 2107.39   27.70
   0   2  -2 2116.29   27.60
   0   2  -2 2125.39   24.10
   0  -2   2 2127.29   29.60
   0  -2   2 2075.79   26.00
  -1   2  -2  126.09    7.50
  -1   2  -2  131.59    6.00
  -1   2  -2  136.19    7.50
  -1   2  -2  139.29    7.80
  -1   2  -2  140.99    6.80
  -1   2  -2  130.99    5.10
   1  -2   2  133.19    7.10
   1  -2   2  130.59    6.10
   1  -2   2  140.59    6.00
   1  -2   2  128.99    8.20
   1  -2   2  126.29    4.90
  -2   2  -2  535.25   15.40
  -2   2  -2  510.25   14.80
  -2   2  -2  511.25   12.00
  -2   2  -2  522.05   17.20
  -2   2  -2  509.45   16.90
  -2   2  -2  528.15   13.50
   2  -2   2  504.05   18.10
   2  -2   2  521.95   18.40
   2  -2   2  516.85   14.00
   2  -2   2  540.85   14.10
  -3   2  -2   10.90    3.10
  -3   2  -2    6.10    3.20
  -3   2  -2    9.00    2.70
  -3   2  -2   12.30    4.40
  -3   2  -2   10.70    3.80
  -3   2  -2   10.80    2.90
   3  -2   2    5.90    2.70
   3  -2   2    4.30    2.80
   3  -2   2    8.40    4.70
   3  -2   2    6.20    2.70
   3  -2   2    7.70    2.60
  -4   2  -2   14.50    3.60
  -4   2  -2    8.90    3.10
  -4   2  -2   15.50    4.40
  -4   2  -2    8.50    3.40
  -4   2  -2   16.40    4.40
  -4   2  -2   19.50    4.40
  -4   2  -2   19.00    5.90
   4  -2   2   10.00    4.80
   4  -2   2   18.00    4.50
   4  -2   2   18.50    4.60
   4  -2   2   13.40    3.80
   4  -2   2   18.20    3.70
  -5   2  -2    6.40    3.00
  -5   2  -2    6.00    4.70
  -5   2  -2    1.10    2.40
  -5   2  -2    5.10    3.10
  -5   2  -2   -1.50    2.50
  -5   2  -2    3.00    2.90
  -5   2  -2    3.30    2.20
   5  -2   2    4.10    2.80
   5  -2   2    1.90    2.60
   5  -2   2    7.60    4.10
   5  -2   2    3.70    2.60
   5  -2   2    1.50    2.50
  -6   2  -2   70.59    7.00
  -6   2  -2   75.19    7.50
  -6   2  -2   74.29    9.20
  -6   2  -2   78.09    8.80
  -6   2  -2   78.29    9.80
  -6   2  -2   71.19   11.60
  -6   2  -2   89.19    9.00
   6  -2   2   74.59    8.50
   6  -2   2   65.79    7.20
   6  -2   2   83.69    8.90
   6  -2   2   85.89   14.80
  -7   2  -2    1.30    2.60
  -7   2  -2   -0.50    2.60
  -7   2  -2    0.00    3.40
  -7   2  -2    1.10    5.40
  -7   2  -2    5.40    4.30
  -7   2  -2   -8.30    3.70
  -7   2  -2    1.10    4.20
   7  -2   2   -1.00    5.10
   7  -2   2    8.30    4.90
   7  -2   2    2.60    3.40
   7  -2   2    8.20    3.90
   7  -2   2    4.10    3.80
  -8   2  -2    5.80    3.90
  -8   2  -2   -0.50    5.40
  -8   2  -2    1.10    3.40
  -8   2  -2   -1.40    2.60
  -8   2  -2    4.30    5.60
  -8   2  -2    2.10    3.70
   8  -2   2    7.10    4.70
   8  -2   2   -2.00    3.80
   8  -2   2   17.70    7.80
   8  -2   2    4.50    3.70
   8  -2   2   -8.60    3.20
   9   1  -2  146.99   12.10
   9   1  -2  185.08   17.70
   9   1  -2  136.49   12.00
   9   1  -2  158.38   13.40
  -9  -1   2  187.98   15.50
  -9  -1   2  179.38   13.40
  -9  -1   2  182.28   11.30
  -9  -1   2  213.88   17.10
   8   1  -2    0.90    5.00
   8   1  -2   -2.70    2.80
   8   1  -2    1.60    2.70
   8   1  -2    3.10    3.30
   8   1  -2   -4.30    2.30
  -8  -1   2   -2.60    2.40
  -8  -1   2    0.30    2.60
  -8  -1   2    5.80    4.50
  -8  -1   2    5.30    4.10
   7   1  -2   13.60    5.00
   7   1  -2   14.00    4.50
   7   1  -2   14.50    5.10
  -7  -1   2   15.60    4.40
  -7  -1   2   13.50    4.70
  -7  -1   2   11.40    3.20
  -7  -1   2    6.00    4.00
   6   1  -2   17.00    4.30
   6   1  -2   16.70    4.40
   6   1  -2   19.50    5.80
   6   1  -2   17.30    3.80
   6   1  -2   12.20    3.40
  -6  -1   2   22.70    6.00
  -6  -1   2    9.80    3.80
  -6  -1   2   16.80    4.30
  -6  -1   2   15.90    3.50
  -6  -1   2   19.70    4.00
   5   1  -2   48.00    6.00
   5   1  -2   54.29    5.60
   5   1  -2   60.49    4.80
   5   1  -2   66.99    5.80
   5   1  -2   63.29    5.90
  -5  -1   2   61.09    5.60
  -5  -1   2   55.39    6.00
  -5  -1   2   62.69    6.50
   4   1  -2  133.09    5.90
   4   1  -2  134.69    6.90
   4   1  -2  135.19    7.60
   4   1  -2  130.09    5.50
   4   1  -2  129.09    7.90
   4   1  -2  136.59    7.30
  -4  -1   2  126.29    7.90
  -4  -1   2  128.09    6.90
  -4  -1   2  123.09    5.50
  -4  -1   2  127.79    7.30
   3   1  -2   76.89    5.20
   3   1  -2   78.59    3.90
   3   1  -2   76.69    5.00
   3   1  -2   76.89    4.40
   3   1  -2   85.09    5.00
   3   1  -2   72.19    3.80
  -3  -1   2   81.19    5.70
  -3  -1   2   75.89    4.70
  -3  -1   2   75.49    4.50
  -3  -1   2   75.39    3.60
   2   1  -2   73.09    3.60
   2   1  -2   75.09    3.40
   2   1  -2   79.09    4.20
  -2  -1   2   72.59    3.40
  -2  -1   2   76.69    5.50
   1   1  -2 2379.16   25.30
   1   1  -2 2455.75   24.00
  -1  -1   2 2430.06   24.50
   0   1  -2 1466.45   20.30
   0   1  -2 1440.26   17.30
   0   1  -2 1416.86   16.90
   0   1  -2 1439.26   21.00
   0  -1   2 1447.16   21.40
   0  -1   2 1441.76   19.60
  -1   1  -2   74.09    5.40
  -1   1  -2   83.49    3.20
  -1   1  -2   82.89    4.50
  -1   1  -2   74.09    5.70
   1  -1   2   85.49    6.30
   1  -1   2   86.89    5.40
   1  -1   2   83.79    4.70
   1  -1   2   85.89    3.10
   1  -1   2   79.39    4.40
  -2   1  -2  137.89    7.40
  -2   1  -2  163.28    7.80
  -2   1  -2  157.28    9.10
  -2   1  -2  154.18    6.80
  -2   1  -2  152.28    6.00
  -2   1  -2  156.88    9.00
   2  -1   2  168.68    9.90
   2  -1   2  153.98    8.30
   2  -1   2  148.09    5.50
   2  -1   2  154.58    7.20
  -3   1  -2  853.91   18.10
  -3   1  -2  885.31   20.60
  -3   1  -2  877.01   21.10
  -3   1  -2  872.71   17.60
  -3   1  -2  883.01   23.80
  -3   1  -2  859.01   23.50
  -3   1  -2  886.81   19.20
   3  -1   2  848.52   19.10
   3  -1   2  895.51   25.90
   3  -1   2  882.51   19.90
   3  -1   2  883.21   16.80
   3  -1   2  872.41   22.40
  -4   1  -2  197.38    9.20
  -4   1  -2  203.28   11.30
  -4   1  -2  195.28   12.40
  -4   1  -2  199.78    9.60
  -4   1  -2  190.38   10.50
  -4   1  -2  207.08   12.60
  -4   1  -2  194.68    9.20
   4  -1   2  188.08   10.20
   4  -1   2  206.08   11.90
   4  -1   2  210.08   14.00
   4  -1   2  209.08    9.10
   4  -1   2  187.68    9.80
  -5   1  -2   -1.70    1.50
  -5   1  -2    0.40    2.30
  -5   1  -2    2.90    3.10
  -5   1  -2    0.40    1.80
  -5   1  -2    2.30    2.50
  -5   1  -2    0.00    2.20
  -5   1  -2   -1.60    2.10
   5  -1   2    1.10    2.40
   5  -1   2    3.50    2.40
   5  -1   2    1.60    2.30
   5  -1   2   -2.00    1.60
   5  -1   2    1.40    2.40
  -6   1  -2    4.10    3.30
  -6   1  -2   -3.30    2.50
  -6   1  -2    0.10    3.20
  -6   1  -2   -4.40    2.70
  -6   1  -2    1.90    2.30
  -6   1  -2   -0.50    1.80
  -6   1  -2   -3.30    1.90
   6  -1   2   -0.70    2.20
   6  -1   2   -1.20    2.00
   6  -1   2    0.90    3.90
   6  -1   2   -3.80    2.20
   6  -1   2   -0.60    2.40
  -7   1  -2   55.19   10.60
  -7   1  -2   48.30    8.80
  -7   1  -2   59.09   12.60
  -7   1  -2   51.29    5.70
  -7   1  -2   59.59    9.50
  -7   1  -2   50.69    6.30
  -7   1  -2   59.79   10.20
   7  -1   2   65.79    8.30
   7  -1   2   44.50    8.00
   7  -1   2   39.50    9.50
   7  -1   2   47.60    7.60
   7  -1   2   35.30    7.20
  -8   1  -2    5.70    4.10
  -8   1  -2    0.50    2.60
  -8   1  -2    3.00    4.40
  -8   1  -2    1.60    4.30
  -8   1  -2    5.90    5.00
  -8   1  -2   -8.10    4.70
  -8   1  -2    2.70    3.00
   8  -1   2    3.10    3.30
   8  -1   2   -1.30    3.20
   8  -1   2    1.80    2.90
   8  -1   2    6.40    5.10
  -9   1  -2   26.00    6.30
  -9   1  -2   19.80    7.50
  -9   1  -2   38.80    5.80
  -9   1  -2   34.40   15.40
  -9   1  -2   33.00    8.50
   9  -1   2   32.50   13.80
   9  -1   2   33.80   11.10
   9  -1   2   19.40    6.90
   9  -1   2   33.40    6.90
   9   0  -2    8.40    4.00
   9   0  -2    5.20    4.60
   9   0  -2    6.70    6.80
   9   0  -2    0.30    2.80
   9   0  -2   -4.20    6.70
  -9   0   2    5.40    5.20
  -9   0   2    6.10    4.50
  -9   0   2    1.70    5.20
  -9   0   2    5.90    3.40
  -9   0   2    2.30    5.20
  -9   0   2    3.50    3.40
   8   0  -2   81.49    9.80
   8   0  -2   91.39    9.40
   8   0  -2   99.39    9.70
   8   0  -2  106.89   16.40
  -8   0   2  103.89    9.80
  -8   0   2   81.39   11.20
  -8   0   2   95.69    8.10
  -8   0   2   90.79    7.60
  -8   0   2   69.49   10.10
  -8   0   2   84.39    9.50
   7   0  -2  387.26   18.60
   7   0  -2  418.56   17.50
   7   0  -2  428.66   22.40
  -7   0   2  396.16   18.40
  -7   0   2  398.86   19.10
  -7   0   2  397.36   20.20
  -7   0   2  407.86   14.70
  -7   0   2  415.86   14.70
  -7   0   2  384.06   16.20
   6   0  -2  128.69   10.00
   6   0  -2  139.79   11.60
   6   0  -2  145.39    8.90
   6   0  -2  135.39    9.50
   6   0  -2  133.39    9.40
  -6   0   2  143.09   10.40
  -6   0   2  133.29   10.20
  -6   0   2  116.79   10.20
  -6   0   2  126.69    8.80
  -6   0   2  128.69    8.00
  -6   0   2  133.59    7.80
   5   0  -2    3.10    2.40
   5   0  -2    2.30    1.80
   5   0  -2    6.50    2.80
   5   0  -2    3.80    2.80
   5   0  -2    3.90    2.40
  -5   0   2    5.60    2.50
  -5   0   2    2.70    2.50
  -5   0   2    4.00    2.20
  -5   0   2    4.30    2.70
  -5   0   2   -0.90    1.50
   4   0  -2   83.59    6.70
   4   0  -2   83.39    5.30
   4   0  -2   74.69    6.90
   4   0  -2   69.59    4.80
   4   0  -2   75.69    5.90
   4   0  -2   82.39    6.10
  -4   0   2   74.59    6.50
  -4   0   2   66.29    5.40
  -4   0   2   73.29    4.60
  -4   0   2   74.99    6.20
  -4   0   2   76.39    5.90
  -4   0   2   80.49    6.50
   3   0  -2   15.50    3.20
   3   0  -2   11.30    2.90
   3   0  -2   12.10    3.10
   3   0  -2   13.00    2.50
  -3   0   2    7.50    2.20
  -3   0   2   11.20    3.00
  -3   0   2   13.50    2.90
  -3   0   2   16.40    3.80
  -3   0   2   10.90    2.70
   2   0  -2   15.80    2.40
   2   0  -2   15.30    2.50
   2   0  -2   17.80    2.60
   2   0  -2   12.00    2.10
   2   0  -2   13.80    2.40
   2   0  -2   16.30    2.80
  -2   0   2   15.00    2.30
  -2   0   2   18.60    2.90
  -2   0   2   17.70    2.50
  -2   0   2   16.60    2.60
   1   0  -2  859.31   13.50
   1   0  -2  861.61   12.00
   1   0  -2  859.31   11.70
   1   0  -2  866.31   14.90
   1   0  -2  839.22   12.80
  -1   0   2  850.01   14.00
  -1   0   2  852.61   14.00
  -1   0   2  853.01   11.10
  -1   0   2  849.22   12.10
   0   0  -2  841.02   14.50
   0   0  -2  835.12   13.00
   0   0  -2  850.41   11.60
   0   0  -2  834.62   12.40
   0   0  -2  816.72   15.50
   0   0   2  837.72   15.30
   0   0   2  850.91   12.50
   0   0   2  829.32   11.70
   0   0   2  836.52   14.60
  -1   0  -2 1328.67   18.80
  -1   0  -2 1334.17   23.40
  -1   0  -2 1311.17   18.70
  -1   0  -2 1357.96   19.90
  -1   0  -2 1350.36   14.50
   1   0   2 1304.57   13.90
   1   0   2 1334.37   23.60
   1   0   2 1340.07   21.90
   1   0   2 1338.07   18.90
   1   0   2 1287.87   18.80
  -2   0  -2   82.59    4.30
  -2   0  -2   84.59    5.00
  -2   0  -2   82.39    6.40
  -2   0  -2   76.29    6.50
   2   0   2   83.29    6.00
   2   0   2   79.49    7.00
   2   0   2   82.39    5.40
   2   0   2   91.99    6.40
   2   0   2   85.39    4.00
  -3   0  -2  712.93   15.50
  -3   0  -2  738.93   15.60
  -3   0  -2  707.93   17.90
  -3   0  -2  692.43   17.20
  -3   0  -2  721.93   15.70
  -3   0  -2  724.23   20.50
  -3   0  -2  718.83   21.00
   3   0   2  689.63   14.80
   3   0   2  717.13   16.60
   3   0   2  710.53   17.20
   3   0   2  688.93   21.50
  -4   0  -2  135.39   10.10
  -4   0  -2  135.49    7.40
  -4   0  -2  131.59    6.90
  -4   0  -2  134.39   10.00
  -4   0  -2  135.79    9.00
  -4   0  -2  124.89    7.50
  -4   0  -2  140.99    8.80
   4   0   2  134.29   11.00
   4   0   2  132.69    7.20
   4   0   2  136.29    8.10
   4   0   2  135.19    9.60
   4   0   2  138.19    8.60
  -5   0  -2    5.90    2.70
  -5   0  -2   -0.30    2.10
  -5   0  -2    0.80    1.70
  -5   0  -2    2.70    2.70
  -5   0  -2   -1.10    1.40
  -5   0  -2    0.40    2.00
  -5   0  -2   -1.00    2.50
   5   0   2    0.30    2.10
   5   0   2    2.90    3.40
   5   0   2    2.10    2.50
   5   0   2    1.50    2.20
   5   0   2    2.20    2.10
  -6   0  -2  252.07   15.60
  -6   0  -2  237.28   12.80
  -6   0  -2  230.18    9.50
  -6   0  -2  251.87   11.40
  -6   0  -2  257.37   13.80
  -6   0  -2  252.77   14.30
   6   0   2  264.27   18.50
   6   0   2  244.38   14.80
   6   0   2  231.28   13.10
   6   0   2  241.88   11.80
   6   0   2  242.68   16.60
  -7   0  -2  111.19   10.10
  -7   0  -2  113.79    6.90
  -7   0  -2  115.49   13.00
  -7   0  -2  110.99   10.40
  -7   0  -2  127.69    8.90
  -7   0  -2  107.99   11.40
  -7   0  -2  100.39   10.50
   7   0   2  110.69   10.90
   7   0   2   96.79   16.60
   7   0   2   91.99   10.90
   7   0   2  114.89   10.40
   7   0   2  109.39    9.80
  -8   0  -2  357.86   20.70
  -8   0  -2  355.46   15.40
  -8   0  -2  380.96   19.40
  -8   0  -2  351.76   11.90
  -8   0  -2  381.96   23.70
  -8   0  -2  383.36   19.60
  -8   0  -2  350.86   19.60
   8   0   2  373.36   17.20
   8   0   2  346.47   18.40
   8   0   2  353.96   18.10
   8   0   2  365.66   25.30
   8   0   2  349.07   20.00
  -9   0  -2   14.30    6.40
  -9   0  -2    5.70    4.60
  -9   0  -2   14.40    4.40
  -9   0  -2   17.10    7.40
  -9   0  -2   20.50    7.20
  -9   0  -2   21.80    7.70
   9   0   2    7.10    5.00
   9   0   2    1.30    8.70
   9   0   2    8.70    5.10
   9   0   2   15.10    4.70
   9   0   2   26.30    7.20
   9  -1  -2   19.00    9.70
   9  -1  -2    6.10    5.10
   9  -1  -2   11.80    5.40
   9  -1  -2   14.10    5.10
  -9   1   2   11.50    6.30
  -9   1   2    5.00    5.60
  -9   1   2   15.00    6.20
  -9   1   2    8.20    3.90
   8  -1  -2    1.10    2.30
   8  -1  -2    3.40    3.50
   8  -1  -2   -7.60    5.40
   8  -1  -2    0.40    2.70
   8  -1  -2    4.80    3.80
  -8   1   2   -0.50    3.60
  -8   1   2   -0.80    4.10
  -8   1   2   -4.20    4.00
  -8   1   2   -5.50    3.20
  -8   1   2   -1.30    2.80
   7  -1  -2   35.70    6.60
   7  -1  -2   45.20    5.40
   7  -1  -2   39.80    7.40
   7  -1  -2   17.60    5.50
   7  -1  -2   44.90    9.30
   7  -1  -2   33.10    5.70
  -7   1   2   47.40    8.80
  -7   1   2   24.70    6.90
  -7   1   2   32.30    5.50
  -7   1   2   36.80    6.10
  -7   1   2   42.20    7.20
  -7   1   2   37.00    8.20
   6  -1  -2  339.17   15.40
   6  -1  -2  357.86   12.00
   6  -1  -2  321.37   13.90
   6  -1  -2  335.07   19.10
  -6   1   2  354.06   12.40
  -6   1   2  352.16   14.30
  -6   1   2  348.47   13.00
  -6   1   2  331.97   15.30
  -6   1   2  356.86   16.90
  -6   1   2  351.66   17.30
  -6   1   2  341.47   18.10
   5  -1  -2  175.98   10.00
   5  -1  -2  178.18    9.30
   5  -1  -2  174.18   10.10
   5  -1  -2  167.38    7.90
   5  -1  -2  165.28   11.20
   5  -1  -2  180.48   12.40
  -5   1   2  168.68    9.40
  -5   1   2  174.58   11.20
  -5   1   2  165.78   10.50
  -5   1   2  178.08    8.40
  -5   1   2  174.08   10.20
  -5   1   2  162.68   11.20
  -5   1   2  174.08    8.40
   4  -1  -2   23.70    4.20
   4  -1  -2   26.30    5.90
   4  -1  -2   19.00    3.30
   4  -1  -2   16.30    4.20
   4  -1  -2   21.80    3.90
   4  -1  -2   20.10    4.00
  -4   1   2   24.20    5.00
  -4   1   2   17.10    4.00
  -4   1   2   14.00    3.90
  -4   1   2   18.40    4.20
  -4   1   2   19.70    3.90
  -4   1   2   18.80    4.00
  -4   1   2   21.10    3.70
   3  -1  -2 1105.89   19.80
   3  -1  -2 1124.69   19.20
   3  -1  -2 1145.19   24.60
   3  -1  -2 1143.79   21.80
   3  -1  -2 1148.99   21.30
  -3   1   2 1103.59   21.90
  -3   1   2 1110.09   20.00
  -3   1   2 1118.99   20.70
  -3   1   2 1121.99   16.80
  -3   1   2 1139.69   21.40
  -3   1   2 1118.59   23.70
  -3   1   2 1137.29   24.00
   2  -1  -2 1114.19   21.80
   2  -1  -2 1100.09   18.30
   2  -1  -2 1077.69   23.50
   2  -1  -2 1115.29   18.40
   2  -1  -2 1101.89   18.50
  -2   1   2 1065.19   20.50
  -2   1   2 1090.59   20.50
  -2   1   2 1093.69   18.90
  -2   1   2 1155.28   19.10
  -2   1   2 1075.29   20.90
  -2   1   2 1121.09   18.90
   1  -1  -2 1875.91   24.60
   1  -1  -2 1902.21   22.70
   1  -1  -2 1894.91   27.80
   1  -1  -2 1892.01   24.30
   1  -1  -2 1877.91   25.70
  -1   1   2 1904.41   26.70
  -1   1   2 1956.50   25.00
  -1   1   2 1925.21   26.90
   0  -1  -2  479.55   10.60
   0  -1  -2  472.05   11.30
   0  -1  -2  472.25    8.20
   0  -1  -2  470.75   10.30
   0  -1  -2  487.15   13.00
   0   1   2  470.75   11.70
   0   1   2  477.75    8.40
   0   1   2  494.35   10.80
   0   1   2  454.25   12.00
   0   1   2  479.95    8.20
  -1  -1  -2  365.26    9.80
  -1  -1  -2  364.16    9.40
  -1  -1  -2  356.66   11.90
  -1  -1  -2  371.46    9.00
  -1  -1  -2  364.46   10.90
   1   1   2  364.86    8.80
   1   1   2  367.46    9.30
   1   1   2  376.06   11.10
   1   1   2  355.96   11.70
   1   1   2  358.26    9.60
  -2  -1  -2 2057.19   33.80
  -2  -1  -2 2141.49   32.20
  -2  -1  -2 2045.40   27.10
  -2  -1  -2 2146.99   29.30
  -2  -1  -2 2116.59   28.40
   2   1   2 2099.09   29.00
   2   1   2 2100.09   28.20
   2   1   2 2054.59   32.00
   2   1   2 2109.99   25.50
   2   1   2 2072.69   27.90
  -3  -1  -2 3293.37   41.80
  -3  -1  -2 3301.57   39.10
  -3  -1  -2 3277.87   47.30
  -3  -1  -2 3347.36   42.90
  -3  -1  -2 3171.38   44.80
  -3  -1  -2 3263.47   48.50
   3   1   2 3283.07   40.20
   3   1   2 3198.98   46.20
   3   1   2 3284.17   42.00
   3   1   2 3266.47   38.10
   3   1   2 3346.57   41.50
  -4  -1  -2  679.73   18.80
  -4  -1  -2  716.93   18.80
  -4  -1  -2  700.83   17.70
  -4  -1  -2  716.93   22.10
  -4  -1  -2  695.93   16.00
  -4  -1  -2  662.53   21.80
   4   1   2  705.93   23.40
   4   1   2  693.43   18.70
   4   1   2  677.13   17.90
   4   1   2  679.63   16.50
   4   1   2  676.83   17.30
  -5  -1  -2   14.90    3.30
  -5  -1  -2    8.40    3.50
  -5  -1  -2   14.80    3.20
  -5  -1  -2   13.80    2.80
  -5  -1  -2   14.20    4.50
  -5  -1  -2   14.30    4.20
  -5  -1  -2   22.40    5.30
   5   1   2   13.70    3.80
   5   1   2   18.50    3.80
   5   1   2   18.70    4.50
   5   1   2   10.20    4.80
   5   1   2   15.60    4.60
   5   1   2   10.10    3.90
  -6  -1  -2   27.30    5.90
  -6  -1  -2   37.90    7.50
  -6  -1  -2   40.50    5.80
  -6  -1  -2   31.50    6.00
  -6  -1  -2   43.80    7.70
  -6  -1  -2   42.50    7.60
   6   1   2   39.80    6.40
   6   1   2   36.60    6.10
   6   1   2   23.10    5.90
   6   1   2   30.40    4.90
   6   1   2   29.70    7.10
  -7  -1  -2    4.70    2.70
  -7  -1  -2    1.10    3.90
  -7  -1  -2    3.50    2.70
  -7  -1  -2    1.20    3.40
  -7  -1  -2   -2.90    3.70
   7   1   2    1.70    2.80
   7   1   2    1.20    2.80
   7   1   2    1.10    3.70
   7   1   2    2.60    2.20
   7   1   2   -0.10    2.90
  -8  -1  -2  348.17   18.10
  -8  -1  -2  314.27   14.20
  -8  -1  -2  304.37   17.40
  -8  -1  -2  317.97   17.90
  -8  -1  -2  308.47   19.00
  -8  -1  -2  326.17   21.50
   8   1   2  312.47   18.30
   8   1   2  326.57   17.40
   8   1   2  348.57   16.30
   8   1   2  302.37   16.60
  -9  -1  -2  130.59   12.60
  -9  -1  -2   92.39   18.40
  -9  -1  -2  153.28   16.50
  -9  -1  -2  148.59   10.10
  -9  -1  -2  118.19   12.00
   9   1   2  124.29   11.10
   9   1   2  158.88   13.30
   9   1   2  134.39   18.40
   9   1   2  116.89   12.70
 -10  -1  -2   -2.40    6.40
 -10  -1  -2    6.00    5.80
 -10  -1  -2   26.10   11.30
 -10  -1  -2   14.10    4.40
  10   1   2    8.00    8.80
  10   1   2    8.30    4.50
  10   1   2    4.50    4.10
   8  -2  -2    4.90    3.30
   8  -2  -2    6.30    4.70
   8  -2  -2   23.70    5.80
   8  -2  -2   15.40    6.80
   8  -2  -2   30.80   10.20
   8  -2  -2    8.70    7.90
  -8   2   2   16.20    8.30
  -8   2   2    3.00    3.80
  -8   2   2   24.30   11.80
  -8   2   2    3.20    5.10
  -8   2   2   16.20    5.60
  -8   2   2   16.00    5.20
   7  -2  -2   -2.90    3.10
   7  -2  -2    0.40    2.40
   7  -2  -2   -2.40    4.70
   7  -2  -2    1.90    2.90
   7  -2  -2   -1.80    3.50
   7  -2  -2   -1.60    2.50
  -7   2   2   -4.30    2.60
  -7   2   2    0.40    2.30
  -7   2   2   -3.60    2.50
  -7   2   2    3.00    3.20
  -7   2   2    7.50    3.90
  -7   2   2    1.50    4.10
  -7   2   2    0.30    2.50
   6  -2  -2   71.59   12.10
   6  -2  -2   76.29    7.00
   6  -2  -2   78.89    7.70
   6  -2  -2   54.69    9.20
   6  -2  -2   72.09    7.80
   6  -2  -2   46.10    7.30
  -6   2   2   65.69    6.60
  -6   2   2   72.69    9.40
  -6   2   2   67.89    6.90
  -6   2   2   62.59    9.10
  -6   2   2   62.49    7.90
  -6   2   2   67.39    7.40
  -6   2   2   88.19    9.40
   5  -2  -2  192.48   13.70
   5  -2  -2  182.48   11.30
   5  -2  -2  174.68   10.10
   5  -2  -2  174.28    9.30
   5  -2  -2  182.58   10.70
   5  -2  -2  182.28   12.80
  -5   2   2  170.28   11.00
  -5   2   2  195.48   11.00
  -5   2   2  194.48    9.90
  -5   2   2  188.78   13.20
  -5   2   2  206.88   12.10
  -5   2   2  192.08   12.80
  -5   2   2  193.68    9.40
   4  -2  -2   37.50    6.30
   4  -2  -2   30.80    6.80
   4  -2  -2   34.70    5.30
   4  -2  -2   31.00    4.80
   4  -2  -2   36.40    6.90
   4  -2  -2   32.80    5.40
  -4   2   2   34.50    4.50
  -4   2   2   34.90    4.20
  -4   2   2   46.40    7.60
  -4   2   2   29.20    5.70
  -4   2   2   32.10    6.20
  -4   2   2   34.60    5.70
  -4   2   2   47.30    7.20
   3  -2  -2  698.03   18.30
   3  -2  -2  679.53   16.70
   3  -2  -2  670.73   20.40
   3  -2  -2  670.83   16.90
   3  -2  -2  678.43   20.80
   3  -2  -2  678.53   16.30
  -3   2   2  691.83   18.20
  -3   2   2  697.33   20.40
  -3   2   2  686.53   17.80
  -3   2   2  669.63   16.80
  -3   2   2  656.63   19.90
  -3   2   2  683.03   17.60
   2  -2  -2 4372.86   48.90
   2  -2  -2 4368.96   55.69
   2  -2  -2 4292.17   50.19
   2  -2  -2 4409.86   48.70
  -2   2   2 4352.36   50.19
  -2   2   2 4254.57   48.50
  -2   2   2 4361.06   49.90
  -2   2   2 4277.77   54.19
  -2   2   2 4346.87   50.09
  -2   2   2 4357.66   54.49
   1  -2  -2  296.37    9.30
   1  -2  -2  287.67   11.30
   1  -2  -2  294.87    9.40
   1  -2  -2  291.17   12.20
   1  -2  -2  296.77    9.60
   1  -2  -2  290.97    9.80
  -1   2   2  314.57    9.10
  -1   2   2  299.97   11.50
  -1   2   2  288.17    9.40
  -1   2   2  285.57   10.70
  -1   2   2  281.37   10.10
   0  -2  -2 1957.70   23.20
   0  -2  -2 1949.70   31.10
   0  -2  -2 2008.70   27.70
   0  -2  -2 1941.41   29.40
   0  -2  -2 1962.80   26.80
   0   2   2 1942.91   29.60
   0   2   2 1956.90   29.30
   0   2   2 2014.20   24.40
   0   2   2 1965.10   24.00
   0   2   2 1941.11   27.00
   0   2   2 1973.90   26.70
   0   2   2 1961.80   27.00
  -1  -2  -2  994.50   16.90
  -1  -2  -2  980.90   22.30
  -1  -2  -2  970.10   21.20
  -1  -2  -2  987.10   16.50
  -1  -2  -2  995.80   17.70
  -1  -2  -2  995.00   17.30
   1   2   2  970.00   21.10
   1   2   2  969.80   19.90
   1   2   2 1015.10   17.40
   1   2   2  977.60   16.60
   1   2   2 1020.30   18.10
   1   2   2 1007.90   17.40
  -2  -2  -2   84.59    5.30
  -2  -2  -2   92.29    6.60
  -2  -2  -2   75.99    4.80
  -2  -2  -2   80.39    6.90
  -2  -2  -2   83.19    5.30
  -2  -2  -2   83.39    5.30
   2   2   2   91.79    5.60
   2   2   2   87.49    5.70
   2   2   2   83.29    5.30
   2   2   2   88.49    7.10
   2   2   2   76.89    6.10
  -3  -2  -2   40.20    4.50
  -3  -2  -2   40.50    4.60
  -3  -2  -2   42.20    6.70
  -3  -2  -2   34.70    5.30
  -3  -2  -2   43.30    4.30
   3   2   2   41.80    6.10
   3   2   2   41.20    4.40
   3   2   2   42.60    6.30
   3   2   2   39.90    6.30
   3   2   2   39.10    4.40
   3   2   2   41.50    4.70
  -4  -2  -2 1020.70   19.30
  -4  -2  -2 1014.50   22.10
  -4  -2  -2  989.60   24.40
  -4  -2  -2  992.30   22.40
  -4  -2  -2 1001.70   26.60
   4   2   2 1009.70   21.10
   4   2   2  997.40   24.90
   4   2   2 1008.60   22.40
   4   2   2  992.50   27.60
   4   2   2 1022.30   21.30
   4   2   2 1014.00   22.80
  -5  -2  -2  153.08    9.30
  -5  -2  -2  145.89   10.90
  -5  -2  -2  150.28    9.30
  -5  -2  -2  169.48   11.80
  -5  -2  -2  154.18    7.70
  -5  -2  -2  155.48    9.70
   5   2   2  143.69   11.80
   5   2   2  163.98    9.70
   5   2   2  158.88    8.90
   5   2   2  157.98    9.70
   5   2   2  146.89   10.30
   5   2   2  148.99    8.80
  -6  -2  -2  368.36   18.50
  -6  -2  -2  376.56   12.50
  -6  -2  -2  359.36   15.60
  -6  -2  -2  362.26   18.00
  -6  -2  -2  370.66   15.70
  -6  -2  -2  379.76   16.10
   6   2   2  387.76   17.50
   6   2   2  365.46   15.70
   6   2   2  387.26   15.40
   6   2   2  379.96   20.10
   6   2   2  356.96   14.60
   6   2   2  373.16   14.80
  -7  -2  -2  160.48   13.10
  -7  -2  -2  157.78   11.40
  -7  -2  -2  136.19   10.80
  -7  -2  -2  131.39   12.50
  -7  -2  -2  137.29   11.00
  -7  -2  -2  154.48    8.70
   7   2   2  139.89   13.90
   7   2   2  146.99   10.20
   7   2   2  150.78   10.70
   7   2   2  142.39   11.10
   7   2   2  155.98   11.80
   7   2   2  150.78   11.90
  -8  -2  -2   42.20    8.00
  -8  -2  -2   53.29    9.30
  -8  -2  -2   47.80    5.60
  -8  -2  -2   42.30    7.70
  -8  -2  -2   55.19   10.40
  -8  -2  -2   39.90    8.80
   8   2   2   45.70    7.70
   8   2   2   42.60    6.90
   8   2   2   44.10    8.50
   8   2   2   61.59   13.50
   8   2   2   46.90    8.40
  -9  -2  -2   96.59   10.70
  -9  -2  -2   92.09   11.00
  -9  -2  -2   88.19   11.90
  -9  -2  -2   86.49   13.60
  -9  -2  -2   91.89   11.60
  -9  -2  -2   75.99   12.90
   9   2   2   79.89   13.90
   9   2   2   81.79   10.20
   9   2   2   94.09   10.80
   9   2   2   78.99    8.80
   9   2   2   98.89   10.70
 -10  -2  -2   31.40   12.10
 -10  -2  -2   57.59    9.70
 -10  -2  -2   49.20    7.00
 -10  -2  -2   21.00    8.00
 -10  -2  -2   36.20   10.50
  10   2   2   46.20    9.40
  10   2   2   39.40   13.80
  10   2   2   32.00    6.90
  10   2   2   70.49   16.30
  10   2   2   35.90    7.40
   8  -3  -2   26.10   11.50
   8  -3  -2   19.20    6.40
   8  -3  -2    9.70    5.00
   8  -3  -2   12.80    5.20
   8  -3  -2   16.50    6.70
  -8   3   2   18.60    5.00
  -8   3   2   24.00    6.10
  -8   3   2   23.00    7.00
  -8   3   2    9.20    7.80
  -8   3   2   14.90    6.80
   7  -3  -2    8.30    4.30
   7  -3  -2    7.30    4.10
   7  -3  -2   10.30    7.20
   7  -3  -2   12.30    4.60
   7  -3  -2    8.30    5.00
  -7   3   2   14.40    4.10
  -7   3   2   14.40    6.60
  -7   3   2   21.00    6.70
  -7   3   2    9.90    5.40
  -7   3   2    7.80    4.00
  -7   3   2   11.90    5.00
  -7   3   2    6.40    5.50
   6  -3  -2    4.40    3.10
   6  -3  -2    1.40    2.70
   6  -3  -2    3.00    3.20
   6  -3  -2    4.60    3.50
   6  -3  -2    8.10    5.80
   6  -3  -2    2.90    3.80
  -6   3   2    3.00    3.00
  -6   3   2    7.40    3.60
  -6   3   2    4.50    3.00
  -6   3   2    2.00    3.90
  -6   3   2    7.10    4.10
  -6   3   2   -1.70    2.40
  -6   3   2    1.90    3.60
   5  -3  -2  267.07   13.50
   5  -3  -2  260.97   17.40
   5  -3  -2  263.37   13.00
   5  -3  -2  250.27   16.10
   5  -3  -2  258.37   13.50
   5  -3  -2  251.07   14.10
  -5   3   2  268.37   16.10
  -5   3   2  262.37   14.40
  -5   3   2  262.07   16.40
  -5   3   2  271.17   14.60
  -5   3   2  253.77   12.00
  -5   3   2  264.37   13.80
  -5   3   2  274.37   13.00
   4  -3  -2    2.10    2.20
   4  -3  -2   -1.90    2.80
   4  -3  -2    2.30    2.40
   4  -3  -2    0.20    2.10
   4  -3  -2    1.00    1.90
   4  -3  -2    0.00    2.40
  -4   3   2    5.40    2.90
  -4   3   2    0.60    2.50
  -4   3   2    2.20    2.70
  -4   3   2    2.00    2.70
  -4   3   2    3.50    2.40
  -4   3   2    6.50    3.10
   3  -3  -2    3.40    2.40
   3  -3  -2   -1.50    1.80
   3  -3  -2    1.50    2.00
   3  -3  -2   -2.30    1.30
   3  -3  -2   -0.40    1.60
   3  -3  -2    3.60    2.10
  -3   3   2   -0.80    1.80
  -3   3   2    2.20    2.30
  -3   3   2    1.00    2.10
  -3   3   2   -1.80    1.40
  -3   3   2    2.50    1.90
   2  -3  -2 1382.76   29.80
   2  -3  -2 1381.06   27.00
   2  -3  -2 1373.76   30.40
   2  -3  -2 1373.96   25.80
   2  -3  -2 1320.47   24.30
   2  -3  -2 1419.86   25.70
  -2   3   2 1399.46   26.70
  -2   3   2 1380.96   26.70
  -2   3   2 1401.16   29.60
  -2   3   2 1379.96   25.20
  -2   3   2 1370.76   26.50
  -2   3   2 1364.46   29.60
   1  -3  -2 5156.98   61.59
   1  -3  -2 5190.08   64.79
   1  -3  -2 5232.48   58.79
   1  -3  -2 5180.78   57.79
  -1   3   2 5255.57   59.09
  -1   3   2 5052.99   54.79
  -1   3   2 5179.68   57.69
  -1   3   2 5205.48   62.49
  -1   3   2 5237.68   62.69
  -1   3   2 5087.39   57.59
   0  -3  -2  366.96   12.40
   0  -3  -2  371.16   11.80
   0  -3  -2  364.96   11.50
   0  -3  -2  381.96   11.10
   0   3   2  374.06   11.70
   0   3   2  368.96   12.90
   0   3   2  371.76   11.50
   0   3   2  384.26   10.70
   0   3   2  369.06   11.90
   0   3   2  366.96   12.90
   0   3   2  391.36   10.80
  -1  -3  -2  632.44   18.60
  -1  -3  -2  646.84   18.00
  -1  -3  -2  638.84   17.10
  -1  -3  -2  621.74   13.90
  -1  -3  -2  652.53   16.20
   1   3   2  626.44   17.90
   1   3   2  621.64   18.30
   1   3   2  645.54   14.80
   1   3   2  638.74   19.80
   1   3   2  626.64   14.60
   1   3   2  639.04   17.40
  -2  -3  -2   75.79    5.40
  -2  -3  -2   76.09    5.20
  -2  -3  -2   87.49    6.40
  -2  -3  -2   82.89    6.00
  -2  -3  -2   82.49    7.30
  -2  -3  -2   84.59    5.70
   2   3   2   71.09    6.70
   2   3   2   82.59    6.60
   2   3   2   78.39    5.20
   2   3   2   78.59    5.50
  -3  -3  -2  127.89    8.30
  -3  -3  -2  133.19    7.00
  -3  -3  -2  150.98   10.00
  -3  -3  -2  132.69    7.10
  -3  -3  -2  138.39    6.20
  -3  -3  -2  144.09    7.90
   3   3   2  140.39    7.90
   3   3   2  141.39    8.10
   3   3   2  132.49   11.00
   3   3   2  136.29    8.50
   3   3   2  126.39    7.30
  -4  -3  -2  412.36   15.80
  -4  -3  -2  408.36   11.60
  -4  -3  -2  411.16   17.10
  -4  -3  -2  381.96   12.70
  -4  -3  -2  400.96   14.10
   4   3   2  396.36   14.20
   4   3   2  415.96   13.40
   4   3   2  387.46   17.10
   4   3   2  399.66   13.80
   4   3   2  403.56   14.00
   4   3   2  405.16   16.00
  -5  -3  -2  138.59    5.60
  -5  -3  -2  149.69    8.70
  -5  -3  -2  142.09    7.10
  -5  -3  -2  126.29    9.70
  -5  -3  -2  148.49    9.50
  -5  -3  -2  132.69   12.50
   5   3   2  144.99    9.30
   5   3   2  141.59   11.40
   5   3   2  146.59    9.30
   5   3   2  155.08   10.60
   5   3   2  142.29    8.90
   5   3   2  132.39    8.40
  -6  -3  -2    5.40    3.40
  -6  -3  -2    1.10    1.80
  -6  -3  -2    8.60    3.20
  -6  -3  -2    3.50    3.70
  -6  -3  -2    0.50    2.60
   6   3   2    2.00    2.30
   6   3   2    2.20    3.00
   6   3   2    2.70    2.90
   6   3   2    2.40    2.70
   6   3   2   -1.60    2.20
   6   3   2    0.80    2.40
  -7  -3  -2    1.90    1.90
  -7  -3  -2    0.60    3.20
  -7  -3  -2    0.50    3.30
  -7  -3  -2   -1.00    2.50
  -7  -3  -2    4.20    3.10
   7   3   2    1.50    2.10
   7   3   2    6.20    3.50
   7   3   2    3.80    3.50
   7   3   2    0.00    2.70
   7   3   2    1.50    3.20
   7   3   2    0.00    2.60
  -8  -3  -2   15.00    3.50
  -8  -3  -2   16.70    5.70
  -8  -3  -2   26.00    6.00
  -8  -3  -2   19.50    5.70
  -8  -3  -2   21.30    5.70
   8   3   2   22.80    8.10
   8   3   2   22.40    5.70
   8   3   2   29.90    6.80
   8   3   2   16.70    4.90
   8   3   2   16.30    4.80
  -9  -3  -2   87.89   10.40
  -9  -3  -2   94.49   10.00
  -9  -3  -2  124.29   12.30
  -9  -3  -2  106.69    7.70
  -9  -3  -2  101.99   10.80
   9   3   2   92.79    9.50
   9   3   2  104.49   10.70
   9   3   2  102.09   10.80
   9   3   2  111.89   15.00
   9   3   2   79.39   10.00
   9   3   2   88.99    9.70
 -10  -3  -2   49.99    9.00
 -10  -3  -2   34.70    5.60
 -10  -3  -2   40.40    7.70
 -10  -3  -2   44.20    9.50
 -10  -3  -2   43.80    8.70
  10   3   2   36.00    8.70
  10   3   2   38.40    8.70
  10   3   2   34.00    6.80
  10   3   2   51.39   11.70
  10   3   2   46.20   12.40
   7  -4  -2   55.69    9.60
   7  -4  -2   32.80    7.20
   7  -4  -2   36.60   13.20
   7  -4  -2   50.99   10.10
  -7   4   2   55.89   10.00
  -7   4   2   39.70    7.80
  -7   4   2   57.19    9.60
  -7   4   2   43.00    9.00
  -7   4   2   55.99    8.40
   6  -4  -2   16.20    5.20
   6  -4  -2   15.70    5.40
   6  -4  -2   17.10    6.90
   6  -4  -2   16.80    5.50
   6  -4  -2   17.60    5.70
   6  -4  -2   25.70    8.30
  -6   4   2   13.70    4.70
  -6   4   2    7.40    4.90
  -6   4   2    9.90    6.30
  -6   4   2   17.50    5.40
  -6   4   2    9.60    4.90
   5  -4  -2   17.30    5.30
   5  -4  -2   17.10    6.00
   5  -4  -2   16.40    4.90
   5  -4  -2   11.10    4.70
   5  -4  -2   17.40    5.50
   5  -4  -2   10.90    4.90
  -5   4   2   13.20    4.30
  -5   4   2    8.20    4.70
  -5   4   2   11.10    3.90
  -5   4   2   21.60    9.60
  -5   4   2   16.20    5.00
  -5   4   2    8.40    4.40
   4  -4  -2    3.00    2.30
   4  -4  -2    4.10    2.60
   4  -4  -2    4.80    3.80
   4  -4  -2    4.40    2.80
   4  -4  -2    4.90    3.70
   4  -4  -2    8.00    3.50
  -4   4   2    0.00    2.90
  -4   4   2    2.40    3.00
  -4   4   2    2.80    2.80
  -4   4   2    7.30    3.50
  -4   4   2    2.10    3.10
  -4   4   2    3.20    3.10
   3  -4  -2  628.94   23.60
   3  -4  -2  615.24   20.40
   3  -4  -2  604.74   19.40
   3  -4  -2  614.94   23.30
   3  -4  -2  623.94   19.20
  -3   4   2  615.14   19.80
  -3   4   2  634.24   22.90
  -3   4   2  595.24   22.00
  -3   4   2  523.05   28.90
  -3   4   2  620.24   20.20
  -3   4   2  616.24   23.20
   2  -4  -2   50.19    5.50
   2  -4  -2   57.39    5.90
   2  -4  -2   48.20    6.30
   2  -4  -2   51.59    6.00
   2  -4  -2   51.59    6.70
   2  -4  -2   49.60    5.30
  -2   4   2   47.20    5.30
  -2   4   2   42.50    5.40
  -2   4   2   49.90    5.90
  -2   4   2   52.59    6.60
  -2   4   2   50.99    6.30
  -2   4   2   56.19    6.10
   1  -4  -2  482.15   15.60
   1  -4  -2  489.45   18.60
   1  -4  -2  466.95   13.80
   1  -4  -2  479.75   17.00
  -1   4   2  473.05   14.10
  -1   4   2  474.05   15.30
  -1   4   2  482.25   17.30
  -1   4   2  454.45   14.90
  -1   4   2  464.95   17.00
  -1   4   2  473.55   15.80
   0  -4  -2  556.84   16.00
   0  -4  -2  554.14   19.30
   0  -4  -2  555.34   14.70
   0  -4  -2  577.54   16.30
   0  -4  -2  550.44   17.10
   0   4   2  572.24   16.60
   0   4   2  553.44   14.90
   0   4   2  555.94   15.90
   0   4   2  571.34   14.80
   0   4   2  546.35   17.80
   0   4   2  546.85   15.40
   0   4   2  542.25   17.60
  -1  -4  -2   23.90    4.00
  -1  -4  -2   34.60    5.20
  -1  -4  -2   24.00    4.60
  -1  -4  -2   30.40    4.60
   1   4   2   30.80    5.40
   1   4   2   24.20    4.20
   1   4   2   33.10    5.60
   1   4   2   34.60    5.20
   1   4   2   27.20    4.40
   1   4   2   30.60    4.40
  -2  -4  -2    0.10    1.60
  -2  -4  -2    2.00    1.90
  -2  -4  -2   -1.70    2.70
  -2  -4  -2   -0.20    1.70
  -2  -4  -2   -0.10    1.80
  -2  -4  -2   -1.00    1.60
   2   4   2    2.50    2.20
   2   4   2    1.20    2.50
   2   4   2    2.10    2.20
   2   4   2    1.20    2.00
   2   4   2   -1.50    1.80
   2   4   2   -2.00    1.60
  -3  -4  -2   70.39    5.80
  -3  -4  -2   65.79    6.00
  -3  -4  -2   72.99    7.80
  -3  -4  -2   61.49    4.90
  -3  -4  -2   68.69    6.40
  -3  -4  -2   66.19    5.10
   3   4   2   62.79    5.40
   3   4   2   65.49    6.10
   3   4   2   57.59    6.80
   3   4   2   72.79    7.00
   3   4   2   67.59    6.00
   3   4   2   69.29    5.90
  -4  -4  -2  730.03   16.10
  -4  -4  -2  704.63   22.90
  -4  -4  -2  728.53   20.00
  -4  -4  -2  722.13   20.80
  -4  -4  -2  726.73   15.10
  -4  -4  -2  726.03   16.60
   4   4   2  727.03   18.50
   4   4   2  752.62   23.50
   4   4   2  767.62   20.80
   4   4   2  743.13   19.30
   4   4   2  748.03   21.40
  -5  -4  -2   24.20    5.10
  -5  -4  -2   26.50    5.00
  -5  -4  -2   30.10    3.20
  -5  -4  -2   43.00    7.80
  -5  -4  -2   30.70    4.20
  -5  -4  -2   35.70    5.30
   5   4   2   19.70    6.10
   5   4   2   25.70    5.00
   5   4   2   32.00    5.50
   5   4   2   34.90    5.70
   5   4   2   29.10    5.40
   5   4   2   26.70    5.70
  -6  -4  -2   30.30    3.80
  -6  -4  -2   26.40    5.30
  -6  -4  -2   31.10    8.00
  -6  -4  -2   33.80    5.50
  -6  -4  -2   25.60    5.60
   6   4   2   29.20    6.40
   6   4   2   28.90    7.40
   6   4   2   26.90    6.00
   6   4   2   23.50    5.40
   6   4   2   23.10    4.80
   6   4   2   25.90    5.50
  -7  -4  -2   78.49    8.40
  -7  -4  -2  104.59   10.30
  -7  -4  -2  114.09    6.70
  -7  -4  -2  101.79    8.00
   7   4   2  104.59   11.60
   7   4   2  112.79    9.80
   7   4   2  133.79   11.10
   7   4   2  115.29    9.80
   7   4   2  108.59    9.00
   7   4   2  115.69    9.50
  -8  -4  -2   16.40    5.60
  -8  -4  -2   20.70    6.70
  -8  -4  -2   10.70    4.90
  -8  -4  -2   15.10    4.50
  -8  -4  -2   15.70    3.40
   8   4   2   17.80    5.80
   8   4   2    5.20    3.60
   8   4   2   15.70    5.40
   8   4   2    8.80    5.50
   8   4   2   14.40    5.10
   8   4   2   14.20    4.00
  -9  -4  -2  107.19    9.10
  -9  -4  -2   79.99   10.40
  -9  -4  -2   60.09   10.10
  -9  -4  -2   67.19    5.90
  -9  -4  -2   61.09    9.70
   9   4   2   89.69    9.80
   9   4   2   70.39    8.70
   9   4   2   65.59   13.20
   9   4   2   76.29    9.30
   9   4   2   83.69    9.00
   9   4   2   75.59   12.00
 -10  -4  -2   48.40    9.70
 -10  -4  -2   57.89    9.90
 -10  -4  -2   69.29    5.90
 -10  -4  -2   76.99   10.30
  10   4   2   52.19    8.50
  10   4   2   58.39   10.10
  10   4   2   59.29   10.60
  10   4   2   81.79   14.30
  10   4   2   47.90    8.90
  10   4   2   50.19    9.10
 -11  -4  -2   -6.90    4.40
 -11  -4  -2   -1.40    5.50
 -11  -4  -2    2.20    5.00
  11   4   2   -2.30    3.80
  11   4   2    3.60    4.20
  11   4   2    5.70    5.30
  11   4   2    0.20    9.10
   6  -5  -2   55.39    9.60
   6  -5  -2   60.09   11.70
   6  -5  -2   49.90   13.00
   6  -5  -2   61.69   18.60
  -6   5   2   48.60   10.20
  -6   5   2   60.39   10.30
  -6   5   2   47.40    8.40
  -6   5   2   48.00    8.10
  -6   5   2   67.89    9.80
   5  -5  -2   10.80    5.40
   5  -5  -2   10.70    5.00
   5  -5  -2    8.80    3.60
   5  -5  -2    3.20    4.40
   5  -5  -2   20.10    7.60
   5  -5  -2   12.40    4.70
  -5   5   2   13.70    4.40
  -5   5   2   10.90    4.50
  -5   5   2    8.00    4.80
  -5   5   2   -2.40    3.80
  -5   5   2   13.80    5.30
  -5   5   2   13.60    4.90
   4  -5  -2   87.39    9.40
   4  -5  -2   98.59   11.10
   4  -5  -2   89.89   11.60
   4  -5  -2  102.79    9.80
   4  -5  -2   91.29    8.80
   4  -5  -2  100.69    8.90
  -4   5   2   90.79    9.90
  -4   5   2   93.09   10.30
  -4   5   2   85.59   10.60
  -4   5   2   88.09   10.80
  -4   5   2   93.29    9.30
  -4   5   2   93.39    9.30
   3  -5  -2    5.80    4.00
   3  -5  -2   -0.90    1.90
   3  -5  -2    0.90    2.30
   3  -5  -2    0.20    2.50
  -3   5   2    0.80    2.20
  -3   5   2    3.50    3.10
  -3   5   2    1.20    2.70
  -3   5   2   -0.20    3.10
  -3   5   2   -1.90    2.30
   2  -5  -2   81.99    7.80
   2  -5  -2   90.89    9.20
   2  -5  -2   79.09    9.10
   2  -5  -2   90.19    8.30
  -2   5   2   77.59    7.90
  -2   5   2   93.99    8.30
  -2   5   2   85.29    8.90
  -2   5   2   97.09    9.40
  -2   5   2   77.69    7.60
  -2   5   2   95.29    8.00
   1  -5  -2    0.90    1.90
   1  -5  -2    3.30    3.00
   1  -5  -2    1.40    1.90
   1  -5  -2   -0.50    1.60
   1  -5  -2    4.30    2.30
  -1   5   2    0.60    1.90
  -1   5   2    0.80    2.00
  -1   5   2    2.70    2.40
  -1   5   2    3.40    2.50
  -1   5   2    1.30    2.30
  -1   5   2    4.80    2.80
  -1   5   2   -1.60    1.40
   0  -5  -2   66.99    6.80
   0  -5  -2   67.19    6.40
   0  -5  -2   62.69    7.70
   0  -5  -2   59.99    5.30
   0  -5  -2   65.99    6.40
   0   5   2   61.49    6.20
   0   5   2   66.79    5.80
   0   5   2   74.49    6.30
   0   5   2   64.49    6.50
   0   5   2   68.09    7.10
   0   5   2   65.19    7.10
   0   5   2   64.39    6.20
  -1  -5  -2  206.78   10.20
  -1  -5  -2  196.78   10.50
  -1  -5  -2  198.28   10.10
  -1  -5  -2  184.48   12.10
   1   5   2  193.08   11.20
   1   5   2  195.08   10.30
   1   5   2  179.68    9.50
   1   5   2  197.58   10.10
   1   5   2  201.88   10.10
   1   5   2  199.68   11.00
  -2  -5  -2   96.59    6.90
  -2  -5  -2  100.39    7.10
  -2  -5  -2  103.19    7.50
  -2  -5  -2   94.19    6.00
  -2  -5  -2   84.39    6.50
   2   5   2   93.29    7.00
   2   5   2   97.19    7.20
   2   5   2   95.69    8.00
   2   5   2   99.89    8.20
   2   5   2  103.69    7.70
   2   5   2   88.49    6.70
  -3  -5  -2   57.19    7.50
  -3  -5  -2   52.49    5.90
  -3  -5  -2   53.09    4.50
  -3  -5  -2   46.40    5.20
  -3  -5  -2   51.59    5.00
  -3  -5  -2   52.39    5.10
   3   5   2   49.20    5.20
   3   5   2   59.29    6.70
   3   5   2   53.59    5.60
   3   5   2   53.39    5.80
   3   5   2   56.19    6.20
  -4  -5  -2 1010.80   28.90
  -4  -5  -2 1039.90   25.10
  -4  -5  -2  999.60   19.80
  -4  -5  -2 1018.90   19.30
  -4  -5  -2 1013.60   24.90
  -4  -5  -2 1038.20   20.70
   4   5   2 1034.90   23.20
   4   5   2 1030.00   25.80
   4   5   2 1014.40   28.20
   4   5   2 1042.50   27.00
   4   5   2 1019.30   23.60
   4   5   2 1049.99   21.60
  -5  -5  -2  303.77   10.00
  -5  -5  -2  310.07   10.50
  -5  -5  -2  297.37   14.00
  -5  -5  -2  325.57   16.50
  -5  -5  -2  313.47   14.60
  -5  -5  -2  305.37   10.20
   5   5   2  298.57   14.30
   5   5   2  307.87   13.30
   5   5   2  317.47   14.70
   5   5   2  306.77   12.90
  -6  -5  -2   45.90    4.30
  -6  -5  -2   43.50    7.50
  -6  -5  -2   42.80    4.80
  -6  -5  -2   52.19    9.10
  -6  -5  -2   65.19    9.60
   6   5   2   44.60    8.20
   6   5   2   47.90    7.00
   6   5   2   45.80    7.90
   6   5   2   55.89    8.90
   6   5   2   41.20    6.80
   6   5   2   49.90    6.60
  -7  -5  -2    8.40    2.50
  -7  -5  -2   16.00    5.10
  -7  -5  -2    6.30    2.90
  -7  -5  -2    7.20    4.10
  -7  -5  -2    9.10    4.50
   7   5   2    9.00    4.20
   7   5   2   18.10    5.30
   7   5   2   12.70    5.80
   7   5   2    8.60    3.60
   7   5   2    6.40    4.10
   7   5   2   12.30    4.90
  -8  -5  -2   38.80    7.90
  -8  -5  -2   37.50    8.10
  -8  -5  -2   44.10    8.50
  -8  -5  -2   35.80    5.60
   8   5   2   50.29   13.90
   8   5   2   34.80    7.40
   8   5   2   34.40    7.00
   8   5   2   39.40    7.10
   8   5   2   32.40    5.90
   8   5   2   43.90    9.60
  -9  -5  -2   93.89   10.50
  -9  -5  -2   77.99    9.70
  -9  -5  -2   90.89   11.10
   9   5   2   89.19   10.00
   9   5   2  106.49   10.60
   9   5   2   79.79    9.40
   9   5   2   74.09   13.00
   9   5   2  100.19   10.40
   9   5   2   65.19   10.50
 -10  -5  -2  118.69   14.20
 -10  -5  -2  138.19   13.40
 -10  -5  -2  127.69   12.70
  10   5   2  128.99   13.00
  10   5   2  129.59   12.30
  10   5   2   84.49   14.90
  10   5   2   94.39   11.10
  10   5   2  141.09   12.10
 -11  -5  -2    3.00    5.50
 -11  -5  -2   -3.80    4.70
  11   5   2   -0.40    4.80
  11   5   2  -11.70    8.40
  11   5   2   -0.60    4.80
  11   5   2    4.30    4.30
  11   5   2    1.60    4.20
  11   5   2   -4.70    3.80
   5  -6  -2   30.20    7.10
   5  -6  -2   17.90    6.80
   5  -6  -2   37.60    7.80
   5  -6  -2   33.00    9.30
   5  -6  -2   23.80    6.40
  -5   6   2   48.40   10.20
  -5   6   2   22.10    5.90
  -5   6   2   24.30    7.00
  -5   6   2   31.00    9.70
  -5   6   2   35.00    7.40
  -5   6   2   31.60    8.30
   4  -6  -2   12.50    4.50
   4  -6  -2   16.20    5.50
   4  -6  -2   10.00    4.10
   4  -6  -2   18.90    7.40
   4  -6  -2   17.90    4.70
  -4   6   2   24.30    7.30
  -4   6   2   14.20    5.70
  -4   6   2   19.10    6.10
  -4   6   2   30.90    7.30
  -4   6   2   15.20    4.80
  -4   6   2   10.50    4.50
   3  -6  -2  109.29   12.00
   3  -6  -2   88.19    9.80
   3  -6  -2  107.99   10.00
   3  -6  -2   84.79   11.20
   3  -6  -2   87.39    8.40
  -3   6   2  101.69    9.90
  -3   6   2  106.79   10.40
  -3   6   2  106.19   11.20
  -3   6   2   90.99    9.10
  -3   6   2  109.19   11.60
  -3   6   2  116.69   10.40
   2  -6  -2   76.99    9.40
   2  -6  -2   85.09    8.90
   2  -6  -2   74.59    7.20
   2  -6  -2   77.99   12.80
   2  -6  -2   79.09   12.20
  -2   6   2   66.79    8.10
  -2   6   2   66.39    7.70
  -2   6   2   62.19    7.30
  -2   6   2   62.19    8.00
  -2   6   2   57.59    9.10
   1  -6  -2  148.39   10.80
   1  -6  -2  151.28   12.80
   1  -6  -2  142.89   11.50
   1  -6  -2  146.99   10.50
  -1   6   2  158.88   10.10
  -1   6   2  160.08   12.00
  -1   6   2  138.19    9.30
  -1   6   2  146.29   11.70
  -1   6   2  143.99   10.70
  -1   6   2  153.38   10.70
  -1   6   2  142.09   10.20
   0  -6  -2   74.99    7.40
   0  -6  -2   85.99    6.60
   0  -6  -2   89.59    9.80
   0  -6  -2   86.99    8.00
   0  -6  -2   83.79    8.20
   0   6   2   82.69    8.60
   0   6   2   94.79    8.10
   0   6   2   93.89    8.90
   0   6   2   95.49    7.80
   0   6   2   95.19    7.90
   0   6   2   83.59    8.00
   0   6   2   96.19    7.70
  -1  -6  -2  296.37   11.10
  -1  -6  -2  285.67   16.20
  -1  -6  -2  288.37   13.90
  -1  -6  -2  271.97   12.60
  -1  -6  -2  289.27   13.50
   1   6   2  303.97   13.10
   1   6   2  301.27   13.70
   1   6   2  280.37   14.70
   1   6   2  271.07   13.30
   1   6   2  284.27   14.30
   1   6   2  293.87   13.10
  -2  -6  -2    3.20    2.40
  -2  -6  -2    2.20    2.20
  -2  -6  -2    3.10    3.10
  -2  -6  -2    1.80    2.00
   2   6   2    1.80    2.70
   2   6   2    2.70    2.10
   2   6   2    3.90    2.50
   2   6   2    2.10    2.10
   2   6   2    3.20    2.50
   2   6   2    0.50    1.80
  -3  -6  -2   12.30    3.40
  -3  -6  -2   17.10    3.30
  -3  -6  -2   21.60    4.40
  -3  -6  -2   13.50    3.30
  -3  -6  -2   15.90    3.70
   3   6   2   18.20    4.30
   3   6   2   14.40    3.90
   3   6   2    8.40    3.40
   3   6   2   11.30    3.60
   3   6   2   18.30    4.60
   3   6   2   13.80    4.00
  -4  -6  -2  377.46   15.10
  -4  -6  -2  392.96   15.70
  -4  -6  -2  377.16   11.30
  -4  -6  -2  389.26   12.40
  -4  -6  -2  382.66   18.40
  -4  -6  -2  362.96   13.30
   4   6   2  372.56   13.90
   4   6   2  386.66   14.70
   4   6   2  371.96   16.30
   4   6   2  356.16   16.50
   4   6   2  377.86   14.80
   4   6   2  361.46   16.40
  -5  -6  -2  450.55   14.20
  -5  -6  -2  457.65   12.20
  -5  -6  -2  431.36   17.50
  -5  -6  -2  443.86   20.10
  -5  -6  -2  443.16   12.20
  -5  -6  -2  452.65   17.20
   5   6   2  466.75   17.10
   5   6   2  451.35   16.40
   5   6   2  455.75   14.90
   5   6   2  470.65   18.80
   5   6   2  465.85   19.00
  -6  -6  -2  102.49    9.00
  -6  -6  -2   91.59    6.10
  -6  -6  -2   77.89    9.50
   6   6   2  110.09   10.40
   6   6   2   91.59    9.40
   6   6   2   90.79    9.10
   6   6   2   94.69    8.40
   6   6   2  104.59    9.60
   6   6   2   88.59    8.60
  -7  -6  -2  248.38   18.30
  -7  -6  -2  247.08   14.70
  -7  -6  -2  272.07   15.20
   7   6   2  252.17   13.60
   7   6   2  276.97   20.10
   7   6   2  273.67   15.70
   7   6   2  259.67   14.50
   7   6   2  266.37   17.10
   7   6   2  276.17   16.00
  -8  -6  -2    2.10    3.40
  -8  -6  -2    1.80    3.50
  -8  -6  -2   -4.50    2.80
   8   6   2    0.60    3.20
   8   6   2    4.80    3.80
   8   6   2    3.10    3.40
   8   6   2    0.40    3.40
   8   6   2   -2.10    3.10
   8   6   2   -0.40    2.80
  -9  -6  -2    5.30    4.20
  -9  -6  -2   10.50    4.80
  -9  -6  -2   -3.80    2.90
   9   6   2   -0.20    2.90
   9   6   2   -3.80    4.30
   9   6   2   -4.40    2.80
   9   6   2    0.20    3.60
   9   6   2    1.50    3.10
   9   6   2    3.30    3.60
 -10  -6  -2    4.80    7.80
 -10  -6  -2   16.60    5.60
 -10  -6  -2   28.50    8.00
  10   6   2   17.80    5.50
  10   6   2    4.60    4.00
  10   6   2   12.90    8.00
  10   6   2   10.20    4.80
  10   6   2   11.20    4.90
  10   6   2   23.20    7.10
 -11  -6  -2   10.90    6.50
 -11  -6  -2   -5.90    5.10
  11   6   2    1.30    4.80
  11   6   2   10.60    5.10
  11   6   2    7.50    5.20
  11   6   2    4.70    4.40
  11   6   2   -3.70    4.70
  11   6   2   10.90    8.40
   4  -7  -2   66.99   10.00
   4  -7  -2   62.89   11.30
   4  -7  -2   65.49   10.70
   4  -7  -2   56.99   10.00
   4  -7  -2   68.39   13.50
  -4   7   2   59.29   10.90
  -4   7   2   79.99   13.00
  -4   7   2   42.80    9.80
  -4   7   2   75.89   13.00
  -4   7   2   63.49    9.90
  -4   7   2   87.79   12.90
   3  -7  -2   -2.00    2.60
   3  -7  -2   -1.30    4.50
   3  -7  -2    7.00    3.90
   3  -7  -2    7.20    4.70
   3  -7  -2   -3.30    2.80
  -3   7   2    7.00    3.60
  -3   7   2    6.00    3.50
  -3   7   2    6.30    4.40
  -3   7   2    0.80    4.40
  -3   7   2    5.30    6.10
   2  -7  -2   -1.10    2.60
   2  -7  -2   -1.30    2.30
   2  -7  -2    0.90    2.50
   2  -7  -2    3.80    4.50
   2  -7  -2    2.60    3.10
  -2   7   2    0.50    2.50
  -2   7   2   -1.60    2.80
  -2   7   2   -6.00    2.80
  -2   7   2   -5.00    2.60
  -2   7   2   -5.30    2.20
  -2   7   2    3.80    3.10
  -2   7   2    2.70    2.80
   1  -7  -2  277.37   18.10
   1  -7  -2  238.78   16.20
   1  -7  -2  287.47   19.50
   1  -7  -2  281.57   16.90
   1  -7  -2  257.27   12.70
  -1   7   2  275.77   14.80
  -1   7   2  247.28   14.50
  -1   7   2  264.27   14.30
  -1   7   2  259.97   15.40
  -1   7   2  259.17   13.60
  -1   7   2  270.87   17.30
  -1   7   2  247.98   16.40
   0  -7  -2  158.48   11.60
   0  -7  -2  168.98   12.40
   0  -7  -2  163.48   11.30
   0  -7  -2  162.18   12.30
   0  -7  -2  171.18   14.30
   0   7   2  164.38   11.20
   0   7   2  161.08   12.10
   0   7   2  161.18   17.20
   0   7   2  156.08   11.30
   0   7   2  159.08   11.10
   0   7   2  165.38   10.60
  -1  -7  -2    2.10    2.50
  -1  -7  -2   -0.80    2.50
  -1  -7  -2    2.20    3.60
  -1  -7  -2    4.60    3.60
  -1  -7  -2    0.20    1.90
   1   7   2    0.30    2.20
   1   7   2    3.20    3.00
   1   7   2    4.60    2.70
   1   7   2    1.00    2.20
   1   7   2    0.20    2.40
   1   7   2    1.20    3.00
   1   7   2    0.80    2.70
  -2  -7  -2   85.19    9.80
  -2  -7  -2   93.39   10.80
  -2  -7  -2  109.29    7.00
  -2  -7  -2  105.29    8.40
  -2  -7  -2  106.79   11.60
   2   7   2  107.49    9.40
   2   7   2   98.59    9.00
   2   7   2  105.79   10.00
   2   7   2   93.09    8.00
   2   7   2  111.29    9.20
   2   7   2  112.39    8.90
  -3  -7  -2   -0.20    1.60
  -3  -7  -2   -1.00    2.00
  -3  -7  -2   -1.30    2.10
  -3  -7  -2    1.60    3.50
  -3  -7  -2   -1.60    2.00
   3   7   2    2.30    2.30
   3   7   2    3.20    2.40
   3   7   2   -2.40    1.60
   3   7   2    0.20    2.50
   3   7   2    0.60    2.50
   3   7   2    1.80    2.60
  -4  -7  -2   23.20    6.50
  -4  -7  -2   16.70    4.40
  -4  -7  -2   21.70    4.10
  -4  -7  -2   15.10    4.00
   4   7   2   17.00    4.90
   4   7   2   22.30    5.60
   4   7   2   23.00    5.40
   4   7   2   14.60    4.50
   4   7   2   19.80    4.70
   4   7   2   17.40    5.00
  -5  -7  -2  141.99    9.00
  -5  -7  -2  126.89   10.00
  -5  -7  -2  142.39   12.70
   5   7   2  145.99   11.70
   5   7   2  132.99   10.00
   5   7   2  122.09    9.40
   5   7   2  134.69    9.10
   5   7   2  160.58   11.70
   5   7   2  126.19   10.80
  -6  -7  -2   83.09    6.70
  -6  -7  -2   80.59    8.00
  -6  -7  -2   66.39    7.80
  -6  -7  -2   71.79   11.10
   6   7   2   83.69    9.00
   6   7   2   85.69    8.10
   6   7   2   73.39    8.90
   6   7   2   75.29    8.00
   6   7   2   72.09    6.70
   6   7   2   72.29    8.80
  -7  -7  -2  129.39   10.70
  -7  -7  -2  143.99   12.90
  -7  -7  -2  150.08   11.70
  -7  -7  -2  133.89    7.70
   7   7   2  129.09   12.10
   7   7   2  132.69   11.80
   7   7   2  138.29   10.70
   7   7   2  131.69   11.70
   7   7   2  157.88   11.30
  -8  -7  -2  127.89   16.70
  -8  -7  -2  173.98   13.00
  -8  -7  -2  176.48   13.10
   8   7   2  175.08   13.70
   8   7   2  177.48   14.40
   8   7   2  173.48   13.50
   8   7   2  175.98   12.60
   8   7   2  194.38   13.20
   8   7   2  172.98   13.70
  -9  -7  -2    0.30    3.50
  -9  -7  -2    1.70    4.70
  -9  -7  -2   -5.00    3.40
   9   7   2    3.30    4.20
   9   7   2    9.20    4.40
   9   7   2    6.90    3.80
   9   7   2  -11.20    4.40
   9   7   2    3.10    4.10
   9   7   2    2.70    3.60
 -10  -7  -2    9.40    8.10
 -10  -7  -2    1.60    5.50
  10   7   2   10.60    4.60
  10   7   2   -8.50    5.10
  10   7   2    3.70    4.60
  10   7   2   -3.00    3.10
  10   7   2    1.10    3.50
  10   7   2  -10.70    4.50
  11   7   2   42.20    9.20
   3  -8  -2   28.20    8.20
   3  -8  -2   32.70    8.10
   3  -8  -2   36.20    8.00
   3  -8  -2   28.50    7.50
  -3   8   2   31.80    6.80
  -3   8   2   40.80   11.30
  -3   8   2   27.00    7.30
  -3   8   2    5.40    9.60
  -3   8   2   22.40    6.60
   2  -8  -2    2.60    4.20
   2  -8  -2   -4.10    4.80
   2  -8  -2    6.10    4.20
   2  -8  -2    9.80    5.10
   2  -8  -2    1.90    3.50
  -2   8   2    0.30    3.70
  -2   8   2   14.60    4.80
  -2   8   2    3.20    3.50
  -2   8   2    7.00    4.90
  -2   8   2    0.40    3.70
  -2   8   2    4.90    4.10
  -2   8   2   -0.90    3.50
   1  -8  -2    4.40    3.70
   1  -8  -2    2.60    3.10
   1  -8  -2    2.90    4.10
   1  -8  -2    5.40    4.90
   1  -8  -2    5.90    5.90
  -1   8   2    3.40    2.70
  -1   8   2    1.90    3.30
  -1   8   2    1.50    3.10
  -1   8   2   10.80    5.10
  -1   8   2    4.00    3.40
  -1   8   2    2.20    4.00
  -1   8   2    3.90    3.40
   0  -8  -2  304.57   17.50
   0  -8  -2  323.07   16.80
   0  -8  -2  289.67   13.40
   0  -8  -2  285.87   17.50
   0  -8  -2  289.67   19.60
   0   8   2  283.67   16.60
   0   8   2  289.17   17.90
   0   8   2  298.57   15.00
   0   8   2  318.87   16.80
   0   8   2  294.17   15.80
   0   8   2  291.97   16.10
  -1  -8  -2    3.20    3.50
  -1  -8  -2    3.60    3.20
  -1  -8  -2    7.90    4.30
  -1  -8  -2    3.70    3.50
   1   8   2    1.00    3.10
   1   8   2    8.70    3.50
   1   8   2    0.60    3.60
   1   8   2    6.70    3.50
   1   8   2    7.40    4.00
   1   8   2    4.00    3.30
   1   8   2    2.60    3.30
  -2  -8  -2   -0.30    1.90
  -2  -8  -2   -0.70    2.50
  -2  -8  -2    0.90    2.40
  -2  -8  -2   -1.70    2.30
  -2  -8  -2    2.30    4.00
   2   8   2    2.60    3.10
   2   8   2   -0.90    3.90
   2   8   2   -0.10    2.70
   2   8   2   -2.10    2.20
   2   8   2    4.60    3.30
   2   8   2   -0.40    2.20
  -3  -8  -2   49.90    6.20
  -3  -8  -2   62.39    5.30
  -3  -8  -2   59.79    7.20
  -3  -8  -2   60.89    7.40
  -3  -8  -2   60.99   10.60
   3   8   2   49.50    7.60
   3   8   2   51.09    8.10
   3   8   2   59.69    7.50
   3   8   2   61.29    7.40
  -4  -8  -2    0.20    2.40
  -4  -8  -2    4.70    2.60
  -4  -8  -2    2.40    1.80
  -4  -8  -2   -3.50    3.50
  -4  -8  -2    2.00    2.60
   4   8   2    1.10    2.50
   4   8   2   -2.30    2.60
   4   8   2    0.00    3.50
   4   8   2    2.40    2.80
   4   8   2    3.40    3.30
   4   8   2    4.40    2.50
  -5  -8  -2  133.49    9.80
  -5  -8  -2  149.79   10.20
   5   8   2  137.49   10.20
   5   8   2  147.29   12.10
   5   8   2  156.68   11.00
   5   8   2  135.09   10.70
   5   8   2  123.69   13.10
   5   8   2  134.49   10.20
  -6  -8  -2    6.10    3.40
  -6  -8  -2   11.60    5.60
  -6  -8  -2   23.00    5.30
  -6  -8  -2    4.00    3.30
   6   8   2   12.70    5.00
   6   8   2    8.00    4.10
   6   8   2    2.20    3.30
   6   8   2   17.60    5.00
   6   8   2   10.00    4.70
   6   8   2    6.40    3.50
  -7  -8  -2   20.00    5.40
  -7  -8  -2   35.90    8.70
  -7  -8  -2   30.10    6.20
  -7  -8  -2   29.90    5.40
   7   8   2   31.90    7.00
   7   8   2   23.90    6.80
   7   8   2   28.50    6.50
   7   8   2   24.50    5.10
   7   8   2   15.90    5.10
   7   8   2   25.70    7.00
  -8  -8  -2   15.20    5.10
  -8  -8  -2   21.50    4.20
  -8  -8  -2   12.50    4.70
  -8  -8  -2    9.90    5.60
   8   8   2   13.90    5.40
   8   8   2   10.40    4.70
   8   8   2    9.40    4.40
   8   8   2   18.10    6.40
   8   8   2   20.80    7.00
  -9  -8  -2    9.00    5.80
  -9  -8  -2   22.70    5.20
  -9  -8  -2    7.20    5.30
   9   8   2   21.60    6.80
   9   8   2    9.70    5.20
   9   8   2   17.50    5.70
   9   8   2   12.90    5.30
   9   8   2    3.30    5.10
   9   8   2   11.80    5.90
 -10  -8  -2   19.30    6.50
 -10  -8  -2   15.60    5.50
  10   8   2   15.30    6.70
  10   8   2   12.50    5.30
  10   8   2   21.40    7.00
  10   8   2   16.60    6.00
  10   8   2   25.80    7.30
  10   8   2   10.20    7.40
   2  -9  -2   18.20    6.70
   2  -9  -2   10.10    7.70
   2  -9  -2   16.90    6.00
  -2   9   2    6.70    5.60
  -2   9   2    0.50    4.20
  -2   9   2   11.00    5.50
  -2   9   2   13.10    6.70
   1  -9  -2    5.60    4.20
   1  -9  -2   10.50    5.10
   1  -9  -2    9.30    6.60
   1  -9  -2    5.60    3.70
   1  -9  -2    1.20    3.60
  -1   9   2    2.50    4.10
  -1   9   2    1.70    5.90
  -1   9   2   14.60    5.60
  -1   9   2   11.80    5.50
  -1   9   2    2.80    3.90
  -1   9   2   19.50    7.60
  -1   9   2   12.80    5.40
   0  -9  -2   11.60    7.40
   0  -9  -2    5.90    5.10
   0  -9  -2   12.50    4.70
   0  -9  -2    8.70    4.00
   0  -9  -2    6.00    5.10
   0   9   2   11.00    5.20
   0   9   2   10.50    4.90
   0   9   2   19.10    6.30
   0   9   2   -1.40    3.80
   0   9   2    9.80    5.50
   0   9   2    4.70    4.80
  -1  -9  -2   47.00    8.50
  -1  -9  -2   42.70    9.30
  -1  -9  -2   45.40    8.10
  -1  -9  -2   47.60    8.10
  -1  -9  -2   55.99    6.60
   1   9   2   50.89    9.40
   1   9   2   50.59    9.30
   1   9   2   48.40    7.90
   1   9   2   47.40    8.60
   1   9   2   44.90    8.10
   1   9   2   41.30    6.80
  -2  -9  -2   19.30    5.30
  -2  -9  -2    6.60    5.90
  -2  -9  -2   15.60    4.70
  -2  -9  -2   12.20    4.60
  -2  -9  -2   11.50    3.50
   2   9   2   16.90    5.00
   2   9   2   14.10    4.70
   2   9   2   22.60    5.90
   2   9   2   20.10    6.80
   2   9   2   24.20    6.40
   2   9   2   12.70    4.90
   2   9   2    9.90    4.90
  -3  -9  -2   74.59    7.10
  -3  -9  -2   57.09    5.60
  -3  -9  -2   59.89    7.80
  -3  -9  -2   90.69    9.50
  -3  -9  -2   65.29   12.00
   3   9   2   67.29   10.40
   3   9   2   74.79    8.50
   3   9   2   74.39    8.90
   3   9   2   89.59   10.20
   3   9   2   76.19    8.80
   3   9   2   67.59   11.20
  -4  -9  -2  170.58   12.60
  -4  -9  -2  182.98   12.30
  -4  -9  -2  179.78   15.90
   4   9   2  176.08   13.80
   4   9   2  169.98   11.70
   4   9   2  178.68   19.80
   4   9   2  181.08   14.30
   4   9   2  183.48   13.00
   4   9   2  163.38   12.20
  -5  -9  -2   82.49    8.60
  -5  -9  -2   82.39   12.50
  -5  -9  -2   97.49    9.00
   5   9   2   82.39    8.80
   5   9   2   77.49    9.90
   5   9   2   74.99    8.80
   5   9   2   71.69    8.80
   5   9   2   81.49    9.80
  -6  -9  -2    3.20    3.70
  -6  -9  -2   14.00    4.70
   6   9   2    8.20    4.10
   6   9   2    2.80    3.40
   6   9   2   15.60    5.00
   6   9   2   13.60    5.10
   6   9   2    7.90    4.40
   6   9   2   16.10    5.60
  -7  -9  -2    4.20    4.30
  -7  -9  -2   -1.00    2.70
  -7  -9  -2    1.00    4.90
  -7  -9  -2    5.50    3.90
   7   9   2    1.20    2.50
   7   9   2    4.80    4.00
   7   9   2    5.50    3.80
   7   9   2   -2.00    3.90
   7   9   2    6.90    4.30
   7   9   2    4.00    4.10
  -8  -9  -2    9.20    4.10
  -8  -9  -2    4.70    5.30
  -8  -9  -2   12.80    4.40
  -8  -9  -2   10.00    5.40
   8   9   2   12.20    5.30
   8   9   2    7.50    4.60
   8   9   2   15.70    6.20
   8   9   2    6.30    4.70
   8   9   2   15.00    5.40
   8   9   2   13.70    4.80
  -9  -9  -2    7.50    5.80
  -9  -9  -2   10.50    5.10
  -9  -9  -2    3.30    3.90
   9   9   2    3.90    5.00
   9   9   2    7.30    5.20
   9   9   2   -0.90    4.20
   9   9   2    1.00    4.60
   9   9   2    6.40    5.20
   9   9   2   10.60    4.60
 -10  -9  -2    5.30    4.60
 -10  -9  -2   15.90    6.60
  10   9   2    1.20    4.60
  10   9   2   13.90    6.30
  10   9   2    2.30    5.20
  10   9   2    4.90    4.10
  10   9   2    9.70    6.20
  10   9   2   -1.00    4.60
   0 -10  -2   28.60    6.40
   0 -10  -2   18.70    9.30
   0 -10  -2   17.90    6.10
   0  10   2   20.90    7.30
   0  10   2   13.70    6.10
   0  10   2   10.10    6.80
   0  10   2   20.30    6.70
   0  10   2   10.10    5.70
  -1 -10  -2    7.60    4.40
  -1 -10  -2   20.30    4.40
  -1 -10  -2    1.60    5.10
  -1 -10  -2    8.70    4.30
  -1 -10  -2    8.70    4.80
   1  10   2   11.90    5.30
   1  10   2   12.70    4.80
   1  10   2   16.00    6.90
   1  10   2   18.00    6.40
   1  10   2   19.40    5.70
   1  10   2   24.40    8.40
   1  10   2    9.10    5.00
  -2 -10  -2   38.60    6.80
  -2 -10  -2   27.20    8.10
  -2 -10  -2   23.50    6.80
  -2 -10  -2   31.90    7.90
  -2 -10  -2   32.00    5.30
   2  10   2   23.10    6.40
   2  10   2   31.70    7.90
   2  10   2   29.00    6.90
   2  10   2   11.80    6.20
   2  10   2   25.50    6.50
   2  10   2   41.00    8.50
  -3 -10  -2   13.70    3.90
  -3 -10  -2   12.60    5.10
  -3 -10  -2   15.10    5.10
  -3 -10  -2   13.30    3.60
  -3 -10  -2   10.20    6.00
   3  10   2   11.00    5.20
   3  10   2    5.10    4.10
   3  10   2   15.50    5.30
   3  10   2   15.30    5.20
   3  10   2    0.80    4.30
   3  10   2    8.70    4.70
  -4 -10  -2   -2.30    4.90
  -4 -10  -2    5.50    3.90
  -4 -10  -2   12.60    4.80
   4  10   2   11.60    5.00
   4  10   2    3.40    4.10
   4  10   2    5.70    4.10
   4  10   2    7.50    4.80
   4  10   2    4.20    4.00
   4  10   2    1.20    3.20
  -5 -10  -2  138.49   12.10
  -5 -10  -2  135.49   10.80
  -5 -10  -2  120.89   14.20
   5  10   2  108.69   12.30
   5  10   2  142.99   11.60
   5  10   2  145.39   12.10
   5  10   2  136.89   11.50
   5  10   2  140.19   11.20
   5  10   2  129.49   13.10
  -6 -10  -2  124.79   11.00
  -6 -10  -2  119.89   10.30
  -6 -10  -2  120.09   14.10
   6  10   2  114.69   10.60
   6  10   2  102.99   12.20
   6  10   2  141.79   11.90
   6  10   2  135.99   11.40
   6  10   2  138.29   13.90
   6  10   2  102.69   10.90
  -7 -10  -2   34.80    7.50
  -7 -10  -2   38.70    9.20
  -7 -10  -2   42.70    7.30
   7  10   2   29.40    7.70
   7  10   2   36.50    7.50
   7  10   2   49.40    8.70
   7  10   2   36.40    7.70
   7  10   2   34.10    7.10
   7  10   2   40.00    8.00
  -8 -10  -2   39.00    7.40
  -8 -10  -2   33.40    9.40
  -8 -10  -2   34.90    7.40
   8  10   2   29.10    7.60
   8  10   2   32.20    7.20
   8  10   2   27.20    7.70
   8  10   2   35.30    6.30
   8  10   2   28.80    9.10
   8  10   2   24.70    6.00
   8  10   2   25.90    7.50
  -9 -10  -2  104.29   10.00
  -9 -10  -2  106.19   11.30
  -9 -10  -2  122.59   15.00
   9  10   2  103.19   12.20
   9  10   2  106.69   12.90
   9  10   2   81.89   13.70
   9  10   2   87.29   11.50
   9  10   2   90.79   12.20
  -2 -11  -2   89.29    8.80
  -2 -11  -2   78.99   14.00
  -2 -11  -2   62.09   14.20
   2  11   2   71.29   12.40
   2  11   2   94.69   11.90
   2  11   2   54.89    9.60
   2  11   2   60.49   11.20
   2  11   2  119.19   13.80
  -3 -11  -2   12.90    7.10
   3  11   2    4.10    6.10
   3  11   2    9.80    5.40
   3  11   2   11.90    4.90
   3  11   2   10.70    9.00
   3  11   2    9.50    5.40
  -4 -11  -2   -6.50    3.50
  -4 -11  -2    0.70    4.30
  -4 -11  -2    6.00    6.50
   4  11   2   -6.50    7.10
   4  11   2    2.70    3.90
   4  11   2    0.40    4.10
   4  11   2   -4.60    3.30
   4  11   2   -1.70    3.70
  -5 -11  -2   16.90    8.20
  -5 -11  -2   13.70    5.10
  -5 -11  -2    5.20    4.70
   5  11   2   10.80    5.20
   5  11   2    9.00    5.30
   5  11   2   15.10    5.40
   5  11   2   10.00    5.70
   5  11   2    5.50    4.80
  -6 -11  -2   49.50    9.10
  -6 -11  -2   49.90   11.60
  -6 -11  -2   70.99    9.50
   6  11   2   55.99    9.40
   6  11   2   44.90   10.70
   6  11   2   80.89    9.80
   6  11   2   57.39    9.80
   6  11   2   44.90    8.90
   6  11   2   45.60    8.70
  -7 -11  -2   -4.20   11.80
  -7 -11  -2   11.60    5.50
  -7 -11  -2   -1.10    3.70
   7  11   2   -2.30    4.40
   7  11   2    8.10    4.40
   7  11   2    3.80    4.20
   7  11   2    1.20    4.60
   7  11   2   -1.70    3.50
   7  11   2   -2.00    4.10
  -8 -11  -2   -9.60    6.70
  -8 -11  -2    0.00    4.30
  -8 -11  -2   -8.70    4.50
   8  11   2   -4.50    5.20
   8  11   2    9.80    5.60
   8  11   2    0.50    5.40
   8  11   2   14.10    5.40
   8  11   2   -5.90    3.40
   7  10  -3  111.69   12.90
   7  10  -3   98.09   12.00
   7  10  -3  135.19   10.90
   6  10  -3    9.00    4.80
   6  10  -3   10.90    5.80
   6  10  -3   21.10    6.70
   5  10  -3   -0.70    3.50
   5  10  -3    3.10    2.90
   4  10  -3    1.80    3.80
   4  10  -3   -2.20    3.80
   4  10  -3    1.00    2.90
   4  10  -3    4.20    4.20
   3  10  -3    4.50    4.50
   3  10  -3   -3.10    3.10
   3  10  -3   -3.30    3.30
   3  10  -3    8.30    7.60
   3  10  -3   -6.60    3.60
   3  10  -3    6.90    3.30
  -3 -10   3    5.30    5.00
   2  10  -3    3.00    3.80
   2  10  -3   -2.20    3.20
   2  10  -3   -0.20    4.60
   2  10  -3    4.40    5.10
   2  10  -3    6.30    4.70
  -2 -10   3    3.10    4.40
   1  10  -3   -1.60    4.00
   1  10  -3   10.50    6.10
   1  10  -3    0.70    3.60
   1  10  -3    5.30    5.00
   1  10  -3   -0.50    4.20
  -1 -10   3    6.00    5.60
  -1 -10   3    2.70    6.60
   8   9  -3    3.50    3.90
   8   9  -3    9.90    5.00
   8   9  -3    3.60    3.40
   7   9  -3    5.80    4.30
   7   9  -3   -3.30    3.70
   7   9  -3    4.60    3.30
   6   9  -3   -0.90    3.20
   6   9  -3    5.40    4.90
   6   9  -3   -1.20    4.10
   5   9  -3    4.80    4.80
   5   9  -3   -5.10    3.10
   4   9  -3   14.60    4.10
   4   9  -3   10.10    4.50
   4   9  -3   27.60    7.80
   3   9  -3   76.39    7.20
   3   9  -3   59.99   10.50
   3   9  -3   86.59    7.00
   3   9  -3   71.59    7.30
   3   9  -3   69.39    9.20
   3   9  -3   67.69    7.30
  -3  -9   3   66.09    8.90
  -3  -9   3   67.29    7.90
   2   9  -3    5.10    3.50
   2   9  -3    2.90    3.40
   2   9  -3    0.80    3.30
   2   9  -3    4.90    3.90
   2   9  -3   -0.50    3.30
   2   9  -3   -0.30    3.00
  -2  -9   3   -3.60    3.20
  -2  -9   3   -2.60    4.40
   1   9  -3   15.40    5.20
   1   9  -3   15.40    4.40
   1   9  -3   11.40    4.10
   1   9  -3   17.20    6.30
   1   9  -3   12.90    5.60
   1   9  -3   17.60    5.50
  -1  -9   3   13.90    5.40
  -1  -9   3   11.90    6.20
  -1  -9   3    9.90    5.00
   0   9  -3    5.20    4.50
   0   9  -3    9.40    3.40
   0   9  -3    6.10    5.30
   0   9  -3    0.40    3.90
   0   9  -3    5.80    4.10
   0  -9   3   -2.20    5.10
   0  -9   3   -3.50    3.90
  -1   9  -3   14.50    6.00
  -1   9  -3   18.80    6.50
  -1   9  -3   26.70   10.30
  -1   9  -3   31.50    6.30
  -1   9  -3   40.10    8.50
   1  -9   3   29.70    8.50
   9   8  -3    3.40    4.30
   9   8  -3    2.40    4.40
   8   8  -3   -3.30    3.90
   8   8  -3    6.50    4.20
   7   8  -3   -6.40    3.60
   7   8  -3    6.80    3.20
   7   8  -3    3.30    3.90
   6   8  -3   -3.30    2.50
   6   8  -3   -0.30    2.60
   6   8  -3    0.40    3.10
   5   8  -3   14.30    4.40
   5   8  -3   18.90    5.70
   5   8  -3   11.70    4.70
   4   8  -3  104.69   11.70
   4   8  -3   93.09    9.80
   3   8  -3   68.99    6.40
   3   8  -3   73.59    6.50
   3   8  -3   88.99   12.80
   3   8  -3   71.49    6.30
   3   8  -3   72.09    8.40
   2   8  -3  144.69   11.60
   2   8  -3  148.19   10.20
   2   8  -3  134.69   10.80
   2   8  -3  153.08   12.20
   2   8  -3  143.09    8.40
   2   8  -3  139.99    9.60
   2   8  -3  162.98    9.70
  -2  -8   3  164.28   11.70
  -2  -8   3  156.48   10.50
   1   8  -3   73.69    7.40
   1   8  -3   87.19    7.30
   1   8  -3   79.39    7.90
   1   8  -3   80.29    9.40
   1   8  -3   88.99    8.70
  -1  -8   3   57.39   10.20
  -1  -8   3   84.29    8.80
  -1  -8   3   79.89   10.00
   0   8  -3  210.68   14.60
   0   8  -3  214.98   11.70
   0   8  -3  189.08   11.30
   0   8  -3  211.28   13.50
   0   8  -3  221.98   13.90
   0   8  -3  209.48   15.10
   0  -8   3  192.38   13.70
   0  -8   3  172.18   14.80
   0  -8   3  196.68   16.00
  -1   8  -3   20.40    5.70
  -1   8  -3   12.70    6.30
  -1   8  -3   29.00    6.30
  -1   8  -3   24.00    6.90
  -1   8  -3   17.20    6.00
  -1   8  -3   30.70    6.30
   1  -8   3   21.40    6.30
   1  -8   3   17.80    5.60
  -2   8  -3   46.40   10.00
  -2   8  -3   45.30    9.80
  -2   8  -3   50.29    8.40
  -2   8  -3   34.90    8.60
  -2   8  -3   41.40   11.80
  -2   8  -3   46.40    8.10
   2  -8   3   48.50   11.50
   2  -8   3   43.80    8.50
   2  -8   3   33.50    5.60
   2  -8   3   46.30    7.60
  -3   8  -3    5.30    4.90
  -3   8  -3    5.30    4.30
  -3   8  -3   -0.50    7.30
  -3   8  -3    4.10    4.50
   3  -8   3    2.30    4.50
   3  -8   3   10.00    5.70
   3  -8   3   -1.90    3.40
   9   7  -3    6.90    5.00
   9   7  -3   20.50    5.20
   8   7  -3    1.40    3.10
   8   7  -3    3.00    4.60
   7   7  -3   23.40    5.40
   7   7  -3   38.10    7.00
   7   7  -3   35.70    5.10
   6   7  -3   74.79    8.10
   6   7  -3   48.30    7.90
   6   7  -3   85.99    7.10
   5   7  -3  119.39   10.20
   5   7  -3  125.39    9.10
   5   7  -3  107.29    9.70
   4   7  -3   26.30    5.60
   4   7  -3   15.90    4.10
   3   7  -3   18.40    4.70
   3   7  -3   14.70    5.20
   2   7  -3   18.80    4.20
   2   7  -3   24.40    9.00
   2   7  -3   16.80    3.70
   2   7  -3   15.60    4.60
   2   7  -3   17.60    3.90
   2   7  -3   16.30    3.30
  -2  -7   3   19.30    4.60
  -2  -7   3   20.90    5.00
   1   7  -3  163.08    8.70
   1   7  -3  194.28   10.70
   1   7  -3  159.38   11.80
   1   7  -3  173.28   10.40
   1   7  -3  165.58    9.40
   1   7  -3  156.98   12.00
  -1  -7   3  166.28   13.50
  -1  -7   3  168.08   10.80
  -1  -7   3  170.48   12.00
   0   7  -3  342.97   16.10
   0   7  -3  320.97   16.60
   0   7  -3  308.97   12.90
   0   7  -3  312.37   13.00
   0   7  -3  327.57   15.60
   0  -7   3  324.07   19.20
   0  -7   3  303.67   17.70
  -1   7  -3  430.46   16.10
  -1   7  -3  400.96   19.90
  -1   7  -3  474.55   22.30
  -1   7  -3  400.36   18.50
  -1   7  -3  405.66   16.20
  -1   7  -3  402.76   18.90
   1  -7   3  377.76   21.60
   1  -7   3  422.76   22.20
   1  -7   3  422.46   14.60
   1  -7   3  411.06   14.40
   1  -7   3  440.76   20.20
  -2   7  -3   -0.80    4.90
  -2   7  -3    4.30    3.60
  -2   7  -3    3.00    4.10
  -2   7  -3    3.20    4.00
  -2   7  -3   -1.70    2.40
  -2   7  -3    5.90    4.00
   2  -7   3    7.40    3.40
  -3   7  -3   18.60    6.50
  -3   7  -3   14.40    6.60
  -3   7  -3   25.40    7.70
  -3   7  -3   16.10    4.80
  -3   7  -3   14.70    5.10
  -3   7  -3   11.40    5.30
   3  -7   3   20.50    6.10
   3  -7   3   12.10    7.80
   3  -7   3   21.10    5.80
   3  -7   3   22.90    5.30
  -4   7  -3   55.99   10.90
  -4   7  -3   74.19   17.20
  -4   7  -3   50.79   10.30
  -4   7  -3   62.29    9.70
   4  -7   3   56.99   11.00
   4  -7   3   63.59    9.60
   4  -7   3   74.69    9.30
  10   6  -3  119.09   10.30
  10   6  -3  125.29   11.30
  10   6  -3  130.59   12.30
  10   6  -3  139.89   13.60
   9   6  -3    7.10    3.60
   9   6  -3    1.00    3.50
   8   6  -3   22.20    5.80
   8   6  -3   19.90    5.00
   7   6  -3  115.69    9.60
   7   6  -3   94.89    9.20
   6   6  -3  353.36   16.40
   6   6  -3  388.56   13.10
   6   6  -3  356.46   16.10
   5   6  -3  361.06   15.90
   5   6  -3  341.77   15.50
   5   6  -3  338.97   13.30
   4   6  -3    0.00    2.10
   4   6  -3    2.00    2.70
   4   6  -3   -3.30    1.60
   3   6  -3  299.37   13.90
   3   6  -3  312.67   14.30
   2   6  -3   -0.50    1.60
   2   6  -3    0.60    2.60
   2   6  -3    4.80    2.00
   2   6  -3    4.90    2.10
   2   6  -3   -0.70    1.40
  -2  -6   3    2.40    2.50
   1   6  -3  222.68    9.80
   1   6  -3  219.78   10.00
   1   6  -3  223.78    9.00
   1   6  -3  223.08   10.60
   1   6  -3  207.08   11.00
   1   6  -3  217.28   12.90
  -1  -6   3  229.08   10.80
  -1  -6   3  237.28   12.50
   0   6  -3   40.90    6.60
   0   6  -3   40.20    4.70
   0   6  -3   42.70    7.90
   0   6  -3   33.90    5.00
   0   6  -3   38.90    6.30
   0  -6   3   34.90    7.40
   0  -6   3   37.80    6.10
   0  -6   3   34.20    8.00
  -1   6  -3    4.90    3.30
  -1   6  -3    9.00    4.60
  -1   6  -3   -4.90    2.70
  -1   6  -3    9.70    3.10
  -1   6  -3    0.40    2.40
   1  -6   3    6.90    3.90
   1  -6   3    3.60    2.50
   1  -6   3    2.80    3.50
   1  -6   3    1.20    2.90
   1  -6   3    4.40    2.80
  -2   6  -3   41.00    9.00
  -2   6  -3   48.10    8.20
  -2   6  -3   44.30    8.20
  -2   6  -3   32.10    6.40
  -2   6  -3   36.60    7.60
  -2   6  -3   40.30    6.80
   2  -6   3   51.59    6.10
   2  -6   3   43.70    7.60
   2  -6   3   48.40    6.20
   2  -6   3   46.60    9.30
  -3   6  -3   13.30    4.80
  -3   6  -3   11.80    4.00
  -3   6  -3    4.50    4.10
  -3   6  -3   17.80    5.10
  -3   6  -3    4.30    3.60
   3  -6   3    6.80    3.60
   3  -6   3    2.70    3.40
   3  -6   3    2.70    6.00
   3  -6   3    9.80    3.70
  -4   6  -3    9.30    4.20
  -4   6  -3   12.80    5.40
  -4   6  -3   18.10    7.90
  -4   6  -3    7.70    5.20
  -4   6  -3   35.00    8.70
  -4   6  -3   14.70    5.30
   4  -6   3   21.70    5.30
   4  -6   3   19.30    8.30
   4  -6   3    8.60    5.30
   4  -6   3   11.90    5.40
  -5   6  -3  129.79   17.00
  -5   6  -3  176.48   15.90
  -5   6  -3  144.59   13.40
  -5   6  -3  148.19   12.20
  -5   6  -3  161.48   19.20
   5  -6   3  151.08   12.70
   5  -6   3  149.29   13.90
   5  -6   3  135.69   14.50
  10   5  -3    8.00    4.80
  10   5  -3    3.20    4.10
  10   5  -3   17.20    4.30
  10   5  -3    8.40    5.20
  10   5  -3   19.80    5.20
  10   5  -3   23.10    7.00
   9   5  -3   16.20    4.60
   9   5  -3   13.30    4.30
   9   5  -3   13.30    4.90
   9   5  -3   20.60    4.70
   9   5  -3   12.80    5.40
   8   5  -3   26.80    4.60
   8   5  -3   25.80    5.30
   8   5  -3   25.00    5.50
   7   5  -3   58.79    6.70
   7   5  -3   55.29   10.00
   6   5  -3  274.57   13.00
   6   5  -3  265.27   13.70
   5   5  -3   46.90    5.90
   5   5  -3   50.29    6.20
   5   5  -3   47.70    5.00
   4   5  -3    9.80    3.40
   4   5  -3   12.80    3.90
   4   5  -3   12.70    3.60
   3   5  -3   24.70    4.80
   3   5  -3   22.00    4.50
   2   5  -3    9.30    3.20
   2   5  -3   12.40    2.80
   1   5  -3  177.68    9.10
   1   5  -3  201.48    8.20
   1   5  -3  205.28    7.70
   1   5  -3  207.28   11.50
   1   5  -3  184.98    8.60
  -1  -5   3  210.38    9.20
  -1  -5   3  206.08   10.50
   0   5  -3   57.39    6.90
   0   5  -3   63.69    5.30
   0   5  -3   61.29    7.60
   0   5  -3   63.89    5.00
   0   5  -3   63.99    5.90
   0   5  -3   60.49    5.90
   0  -5   3   63.89    7.40
   0  -5   3   75.49    6.70
  -1   5  -3  209.38    9.20
  -1   5  -3  210.28   11.80
  -1   5  -3  214.68   11.60
  -1   5  -3  212.18   10.00
  -1   5  -3  195.08   12.30
  -1   5  -3  208.98   12.60
   1  -5   3  200.08    9.10
   1  -5   3  212.18    9.50
   1  -5   3  207.48   12.10
   1  -5   3  186.38   13.20
  -2   5  -3   28.60    6.70
  -2   5  -3   30.60    7.10
  -2   5  -3   29.90    7.60
  -2   5  -3   26.80    4.50
  -2   5  -3   33.00    6.90
  -2   5  -3   31.00    5.80
   2  -5   3   28.40    5.20
   2  -5   3   24.20    4.70
   2  -5   3   24.60    7.20
   2  -5   3   26.00    6.30
  -3   5  -3   73.79    7.30
  -3   5  -3   81.99    9.00
  -3   5  -3   81.19    8.60
  -3   5  -3   79.99   10.30
  -3   5  -3   72.49    7.20
  -3   5  -3   68.69    8.80
   3  -5   3   62.79   12.10
   3  -5   3   85.89    7.60
   3  -5   3   72.29    9.10
   3  -5   3   76.19    9.10
  -4   5  -3   14.00    4.80
  -4   5  -3   16.70    4.70
  -4   5  -3    4.30    4.20
  -4   5  -3   16.00    6.70
  -4   5  -3   14.20    4.80
  -4   5  -3   22.30    7.00
   4  -5   3   16.10    4.50
   4  -5   3   14.00    6.50
   4  -5   3   11.40    4.70
   4  -5   3   13.50    5.80
  -5   5  -3   34.50    7.00
  -5   5  -3   41.90   10.20
  -5   5  -3   29.90    9.00
  -5   5  -3   45.40    7.50
  -5   5  -3   30.90    7.40
  -5   5  -3   40.00    7.70
   5  -5   3   38.20   11.60
   5  -5   3   46.30    8.50
   5  -5   3   38.50    7.30
   5  -5   3   34.50    8.70
  -6   5  -3  105.39   11.10
  -6   5  -3  131.59   14.60
  -6   5  -3  105.59   19.30
  -6   5  -3   91.89   17.90
  -6   5  -3  134.19   13.20
  -6   5  -3  138.09   12.10
   6  -5   3  121.89   13.00
   6  -5   3  133.39   11.90
   6  -5   3  113.09   13.90
   6  -5   3  130.09   11.30
  10   4  -3   -5.80    3.40
  10   4  -3    3.20    6.10
  10   4  -3    2.70    4.30
  10   4  -3    5.50    3.60
  10   4  -3    3.60    4.40
 -10  -4   3    3.30    4.40
 -10  -4   3   10.10    4.80
 -10  -4   3    9.60    4.00
   9   4  -3   22.90    7.50
   9   4  -3   25.00    5.20
   9   4  -3   32.40    6.80
   9   4  -3   35.00    6.10
   9   4  -3   26.00    5.20
   9   4  -3   20.90    4.80
  -9  -4   3   40.40    6.00
   8   4  -3   78.89    6.50
   8   4  -3   59.29    6.80
   8   4  -3   61.89    6.60
   8   4  -3   70.99    8.40
   8   4  -3   70.59    6.40
   8   4  -3   68.89    7.90
  -8  -4   3   66.39    6.90
  -8  -4   3   78.59    6.90
   7   4  -3    0.80    1.80
   7   4  -3   -3.20    2.70
   7   4  -3    4.40    2.80
   7   4  -3    0.70    2.30
  -7  -4   3    1.80    2.00
   6   4  -3    5.80    2.90
   6   4  -3    7.10    3.70
   5   4  -3  244.48    9.70
   5   4  -3  251.37   10.90
   5   4  -3  229.48   11.50
   4   4  -3   92.59    6.70
   4   4  -3   92.99    7.00
   4   4  -3   93.79    6.50
   3   4  -3    0.30    1.60
   3   4  -3    1.30    2.00
   3   4  -3   -1.20    1.40
   2   4  -3   10.40    3.40
   1   4  -3   97.79    7.70
   1   4  -3  101.59    5.70
   1   4  -3  104.19    5.20
   1   4  -3  100.79    6.20
   1   4  -3  105.29    5.00
  -1  -4   3  103.19    6.70
   0   4  -3   71.29    6.40
   0   4  -3   80.99    6.30
   0   4  -3   72.19    5.60
   0   4  -3   70.89    4.60
   0   4  -3   67.29    4.80
   0   4  -3   74.29    7.00
   0  -4   3   73.19    5.90
   0  -4   3   64.39    6.80
  -1   4  -3   85.09    6.10
  -1   4  -3   74.79    5.00
  -1   4  -3   76.69    6.40
  -1   4  -3   77.79    7.50
  -1   4  -3   85.39    9.00
  -1   4  -3   79.29    7.10
   1  -4   3   74.49    5.60
   1  -4   3   80.89    7.00
   1  -4   3   83.79    8.40
   1  -4   3   74.99    5.30
  -2   4  -3    6.80    2.50
  -2   4  -3    8.30    2.80
  -2   4  -3    8.50    3.30
  -2   4  -3    6.90    3.10
  -2   4  -3    7.70    4.00
   2  -4   3   10.60    3.00
   2  -4   3    6.50    2.80
   2  -4   3    3.90    2.70
   2  -4   3    8.20    4.40
  -3   4  -3    3.60    2.80
  -3   4  -3    1.60    2.40
  -3   4  -3    4.00    3.30
  -3   4  -3    1.50    2.00
  -3   4  -3    2.30    4.60
  -3   4  -3    2.00    2.80
   3  -4   3    2.80    3.10
   3  -4   3    7.20    3.40
   3  -4   3    2.50    2.60
   3  -4   3    1.80    3.60
  -4   4  -3   21.40    5.10
  -4   4  -3   22.20    5.70
  -4   4  -3   18.50    6.60
  -4   4  -3   18.30    5.50
  -4   4  -3   35.50    6.50
  -4   4  -3   21.30    5.60
   4  -4   3   23.90    5.30
   4  -4   3   19.00    5.80
   4  -4   3   17.80    6.70
   4  -4   3   21.60    4.10
   4  -4   3   34.00    7.00
  -5   4  -3   70.99    7.70
  -5   4  -3   53.39   10.30
  -5   4  -3   63.09   10.50
  -5   4  -3   75.59    9.60
  -5   4  -3   71.79    8.10
  -5   4  -3   71.39    7.90
  -5   4  -3   74.59    9.30
   5  -4   3   68.39    7.40
   5  -4   3   74.69    8.40
   5  -4   3   76.69   14.70
   5  -4   3   78.49    9.20
  -6   4  -3  142.99   15.00
  -6   4  -3  173.18   12.50
  -6   4  -3  173.78   15.20
  -6   4  -3  180.28   18.10
  -6   4  -3  168.68   12.90
  -6   4  -3  180.58   12.80
  -6   4  -3  177.88   15.30
   6  -4   3  139.99   12.70
   6  -4   3  156.98   32.00
   6  -4   3  160.28   12.80
   6  -4   3  151.88   11.20
   6  -4   3  149.59   14.50
  -7   4  -3  188.68   13.80
  -7   4  -3  176.28   16.10
  -7   4  -3  179.08   13.20
  -7   4  -3  212.08   16.00
   7  -4   3  174.88   12.90
   7  -4   3  187.58   17.10
  10   3  -3    3.50    3.20
  10   3  -3   -1.50    4.00
  10   3  -3   14.20    7.00
  10   3  -3   -3.10    3.10
 -10  -3   3   12.10    4.50
 -10  -3   3    2.30    6.60
 -10  -3   3    6.10    5.10
   9   3  -3    5.30    4.60
   9   3  -3    3.50    3.00
   9   3  -3    4.40    3.50
   9   3  -3    0.10    2.90
   9   3  -3    3.40    3.90
  -9  -3   3   -3.80    5.90
  -9  -3   3    4.50    3.40
  -9  -3   3    0.10    4.60
  -9  -3   3   -3.10    2.20
   8   3  -3    5.50    3.40
   8   3  -3    3.30    3.80
   8   3  -3    6.20    3.00
   8   3  -3    3.20    3.20
   8   3  -3   -0.50    2.60
  -8  -3   3    6.20    4.00
  -8  -3   3    8.10    2.90
  -8  -3   3    4.10    3.80
  -8  -3   3    5.20    3.00
   7   3  -3   88.59    6.80
   7   3  -3   80.79    8.10
   7   3  -3   71.49    8.10
   7   3  -3   84.99    6.20
   7   3  -3   83.59    7.10
   7   3  -3   78.49    6.60
  -7  -3   3   82.89    9.30
  -7  -3   3   63.79    7.30
  -7  -3   3   81.99    6.10
  -7  -3   3   79.09    6.40
   6   3  -3   10.60    2.40
   6   3  -3   12.00    3.60
   6   3  -3   13.70    3.50
   6   3  -3   15.90    3.80
   6   3  -3   11.20    3.00
  -6  -3   3   11.40    3.90
  -6  -3   3    6.80    2.90
  -6  -3   3   14.00    3.20
   5   3  -3  202.28    8.70
   5   3  -3  190.08   10.00
  -5  -3   3  200.28   11.00
   4   3  -3 1028.90   21.70
   4   3  -3 1058.39   21.30
   3   3  -3  975.80   20.50
   3   3  -3  965.10   19.20
   2   3  -3  243.78    8.60
   2   3  -3  242.48   10.50
   1   3  -3  452.55   10.70
   1   3  -3  431.76   11.10
   1   3  -3  472.85   15.20
  -1  -3   3  452.95   12.00
   0   3  -3 1256.77   23.10
   0   3  -3 1108.19   28.60
   0   3  -3 1176.18   23.20
   0   3  -3 1214.18   19.30
   0  -3   3 1184.68   21.00
   0  -3   3 1183.58   24.90
  -1   3  -3  583.94   21.30
  -1   3  -3  629.14   16.40
  -1   3  -3  617.14   19.00
  -1   3  -3  610.14   14.70
  -1   3  -3  596.04   12.70
  -1   3  -3  627.34   18.30
   1  -3   3  583.74   20.50
   1  -3   3  592.34   16.80
   1  -3   3  636.34   20.50
   1  -3   3  592.74   14.40
  -2   3  -3  171.18    9.70
  -2   3  -3  171.18    7.50
  -2   3  -3  186.08   11.20
  -2   3  -3  181.18    8.80
  -2   3  -3  182.18   10.60
  -2   3  -3  180.58   11.60
   2  -3   3  168.78    8.80
   2  -3   3  193.68   10.80
   2  -3   3  179.28    8.60
   2  -3   3  179.98    7.70
   2  -3   3  174.28   12.30
  -3   3  -3   31.20    6.20
  -3   3  -3   26.80    4.40
  -3   3  -3   26.80    5.20
  -3   3  -3   22.30    3.90
  -3   3  -3   29.80    6.10
  -3   3  -3   25.40    5.60
   3  -3   3   24.90    4.90
   3  -3   3   24.00    5.80
   3  -3   3   25.10    3.90
   3  -3   3   28.70    5.00
   3  -3   3   28.60    5.00
  -4   3  -3  171.98   10.20
  -4   3  -3  176.08   12.90
  -4   3  -3  170.68   11.00
  -4   3  -3  163.18    9.50
  -4   3  -3  158.98   11.80
  -4   3  -3  180.88   14.10
   4  -3   3  162.18   10.30
   4  -3   3  168.28   12.20
   4  -3   3  162.68   12.60
   4  -3   3  182.18   15.20
   4  -3   3  171.38    9.10
  -5   3  -3   26.70    5.80
  -5   3  -3   21.40    7.00
  -5   3  -3   17.10    6.70
  -5   3  -3   19.10    4.90
  -5   3  -3   16.90    4.30
  -5   3  -3   22.40    6.20
  -5   3  -3   13.00    5.20
   5  -3   3   17.10    5.10
   5  -3   3   16.30    5.10
   5  -3   3   23.40    4.80
   5  -3   3   16.40    7.40
   5  -3   3   14.80    5.40
  -6   3  -3   15.80    4.80
  -6   3  -3   18.90    5.00
  -6   3  -3   28.70    7.00
  -6   3  -3   19.10    7.80
  -6   3  -3   27.10    6.40
  -6   3  -3   10.30    6.20
  -6   3  -3   24.50    6.60
   6  -3   3   18.20    7.30
   6  -3   3   12.10    5.20
   6  -3   3   16.50    4.30
   6  -3   3   19.30    5.30
   6  -3   3   13.30    4.80
  -7   3  -3    2.20    5.10
  -7   3  -3    3.90    4.90
  -7   3  -3    2.40    4.10
  -7   3  -3   10.30    4.00
  -7   3  -3    8.10    8.20
  -7   3  -3    7.10    4.90
  -7   3  -3    0.90    8.10
   7  -3   3    8.70    4.10
   7  -3   3    6.60    3.50
   7  -3   3   -7.60    8.50
   7  -3   3   10.50    5.20
   7  -3   3   10.50    5.30
  -8   3  -3    4.10    4.90
  -8   3  -3    7.30    5.40
  -8   3  -3    3.20    4.40
   8  -3   3    7.70    5.20
   8  -3   3   14.20    8.80
   8  -3   3    9.50    4.90
   9   2  -3   11.20    4.40
   9   2  -3   29.80    8.40
   9   2  -3   11.80    4.80
   9   2  -3   19.20    5.30
   9   2  -3    4.40    3.20
  -9  -2   3   15.80    6.70
  -9  -2   3   17.90    6.30
  -9  -2   3   14.10    4.20
  -9  -2   3   15.90    5.10
   8   2  -3   -3.50    3.40
   8   2  -3    0.20    2.70
   8   2  -3    4.50    2.90
   8   2  -3   -0.40    2.70
   8   2  -3   -1.90    2.70
  -8  -2   3    2.70    2.90
  -8  -2   3    2.40    3.60
  -8  -2   3    2.10    2.80
  -8  -2   3    4.60    2.50
   7   2  -3    3.80    2.60
   7   2  -3    6.30    3.50
   7   2  -3    6.60    2.80
   7   2  -3    8.00    4.40
   7   2  -3    7.70    3.10
  -7  -2   3    4.50    2.80
  -7  -2   3    7.10    2.60
  -7  -2   3    6.20    4.00
  -7  -2   3    3.70    3.70
   6   2  -3   45.30    6.90
   6   2  -3   31.50    6.10
   6   2  -3   42.00    6.20
   6   2  -3   38.00    5.00
   6   2  -3   36.40    4.20
   6   2  -3   35.80    5.50
  -6  -2   3   36.50    4.70
  -6  -2   3   36.70    5.90
  -6  -2   3   36.00    6.60
  -6  -2   3   39.60    4.00
   5   2  -3   -0.10    1.90
   5   2  -3    0.40    1.50
   5   2  -3    1.40    1.30
   5   2  -3    0.50    1.40
   5   2  -3    2.30    2.00
   5   2  -3    3.10    1.90
  -5  -2   3    1.90    1.70
  -5  -2   3    2.20    2.00
  -5  -2   3    1.60    1.50
  -5  -2   3   -0.60    1.40
   4   2  -3  132.19    6.50
   4   2  -3  133.89    5.80
   4   2  -3  121.49    5.80
   4   2  -3  126.59    7.30
  -4  -2   3  130.39    5.60
  -4  -2   3  131.69    8.20
   3   2  -3  228.78    8.70
   3   2  -3  232.88    7.40
  -3  -2   3  233.08    9.40
   2   2  -3    4.10    1.80
   1   2  -3  675.33   12.60
   1   2  -3  670.83   11.10
   1   2  -3  674.33   13.10
   0   2  -3 1248.38   25.00
   0   2  -3 1261.37   22.70
   0   2  -3 1257.27   22.40
   0   2  -3 1216.88   19.30
   0   2  -3 1256.37   18.80
   0  -2   3 1236.08   20.60
   0  -2   3 1277.17   24.00
  -1   2  -3  559.94   16.70
  -1   2  -3  537.85   13.90
  -1   2  -3  526.15   16.30
  -1   2  -3  545.45   16.50
  -1   2  -3  548.55    9.90
  -1   2  -3  563.04   13.40
   1  -2   3  536.15   15.20
   1  -2   3  552.14   12.20
   1  -2   3  510.35   17.20
   1  -2   3  513.45   15.10
  -2   2  -3  314.07   10.70
  -2   2  -3  323.77   11.10
  -2   2  -3  308.57   13.90
  -2   2  -3  311.87   14.10
  -2   2  -3  306.67   12.20
  -2   2  -3  311.97   12.90
   2  -2   3  314.47   11.30
   2  -2   3  317.77    8.70
   2  -2   3  317.97   11.10
   2  -2   3  320.57   15.40
   2  -2   3  303.27   15.10
  -3   2  -3  235.68   13.40
  -3   2  -3  225.88    9.10
  -3   2  -3  246.88   14.10
  -3   2  -3  240.58   11.60
  -3   2  -3  243.98   12.20
  -3   2  -3  244.98   10.50
   3  -2   3  227.08   14.50
   3  -2   3  237.68   12.60
   3  -2   3  238.48    8.70
   3  -2   3  244.08   11.20
   3  -2   3  247.98   11.10
  -4   2  -3   44.00    9.30
  -4   2  -3   36.40    5.60
  -4   2  -3   52.39    8.40
  -4   2  -3   37.40    6.00
  -4   2  -3   45.40    8.70
  -4   2  -3   46.10    7.60
  -4   2  -3   38.60    5.50
   4  -2   3   34.40    6.10
   4  -2   3   43.90    4.80
   4  -2   3   29.40    7.20
   4  -2   3   44.20    6.90
   4  -2   3   39.10    6.20
  -5   2  -3    4.30    2.60
  -5   2  -3    6.40    3.10
  -5   2  -3    1.00    3.40
  -5   2  -3    1.90    3.40
  -5   2  -3    3.00    3.50
  -5   2  -3    3.20    2.50
  -5   2  -3    5.70    4.00
   5  -2   3    2.20    3.00
   5  -2   3    1.60    4.20
   5  -2   3    4.20    3.40
   5  -2   3    0.70    2.70
   5  -2   3    6.60    2.80
  -6   2  -3   59.09    6.70
  -6   2  -3   58.79    7.10
  -6   2  -3   47.30    8.90
  -6   2  -3   52.19    9.80
  -6   2  -3   53.39    9.20
  -6   2  -3   69.99    8.80
  -6   2  -3   80.19    8.40
   6  -2   3   52.29   11.30
   6  -2   3   73.69    7.30
   6  -2   3   56.29    8.50
   6  -2   3   77.19    8.60
  -7   2  -3   31.70    9.00
  -7   2  -3   29.90    8.30
  -7   2  -3   26.10    6.30
  -7   2  -3   25.20    6.70
  -7   2  -3   38.30    6.70
  -7   2  -3   45.50    7.60
  -7   2  -3   48.40    9.40
   7  -2   3   34.40    7.80
   7  -2   3   21.90    6.30
   7  -2   3   37.80    7.80
   7  -2   3   39.10    6.60
   7  -2   3   34.90   10.80
  -8   2  -3   83.39   13.00
  -8   2  -3   47.60    7.30
  -8   2  -3   53.69    8.60
  -8   2  -3   61.09   10.60
  -8   2  -3   52.79    9.80
  -8   2  -3   84.79   13.70
   8  -2   3   49.30    9.20
   8  -2   3   95.89   16.80
   8  -2   3   43.60    8.30
   8  -2   3   67.79    8.20
   8  -2   3   58.69   11.50
   9   1  -3  105.49    9.60
   9   1  -3  121.79   12.10
   9   1  -3  112.69   10.70
   9   1  -3  119.69   15.80
   9   1  -3  136.49   11.30
  -9  -1   3  122.99    9.20
  -9  -1   3  108.39   12.80
  -9  -1   3  110.49   11.10
  -9  -1   3  121.29   14.10
   8   1  -3   53.29    8.60
   8   1  -3   41.10    6.80
   8   1  -3   54.39    7.00
   8   1  -3   36.00    9.70
  -8  -1   3   43.00    8.10
  -8  -1   3   47.30    8.20
  -8  -1   3   57.29    7.70
  -8  -1   3   62.59    6.00
   7   1  -3   12.20    4.70
   7   1  -3    2.90    3.60
   7   1  -3   14.30    4.70
   7   1  -3    7.90    3.60
   7   1  -3    5.80    3.00
  -7  -1   3   16.00    3.60
  -7  -1   3    7.00    3.50
  -7  -1   3   15.10    5.10
   6   1  -3   63.39    5.70
   6   1  -3   65.99    7.00
   6   1  -3   60.89    6.40
   6   1  -3   74.09    8.00
   6   1  -3   63.49    6.80
  -6  -1   3   57.79    7.40
  -6  -1   3   59.09    6.50
   5   1  -3   11.40    3.10
   5   1  -3   12.60    3.80
   5   1  -3   10.30    3.50
   5   1  -3    9.60    3.10
   5   1  -3   12.60    2.80
  -5  -1   3   11.10    3.00
  -5  -1   3    4.50    2.60
  -5  -1   3    8.30    3.30
   4   1  -3   76.29    5.80
   4   1  -3   74.89    4.80
   4   1  -3   78.09    5.30
   4   1  -3   85.79    5.10
   4   1  -3   74.79    5.90
   4   1  -3   77.69    5.90
  -4  -1   3   76.79    5.50
  -4  -1   3   74.39    5.60
  -4  -1   3   82.19    6.60
   3   1  -3    1.80    1.40
   3   1  -3    0.50    1.30
   3   1  -3   -1.10    1.30
   3   1  -3    2.60    1.80
   3   1  -3    1.10    2.60
  -3  -1   3    2.10    1.50
  -3  -1   3    2.80    2.10
  -3  -1   3    0.10    1.30
   2   1  -3   19.40    2.70
   2   1  -3   18.80    3.10
   2   1  -3   16.60    2.30
  -2  -1   3   16.90    3.50
   1   1  -3  359.76    6.60
   1   1  -3  347.67   10.10
   1   1  -3  349.17    9.00
  -1  -1   3  348.57    9.20
  -1  -1   3  341.97    7.10
   0   1  -3   84.39    5.40
   0   1  -3   89.59    4.70
   0   1  -3   88.19    4.60
   0   1  -3   90.89    6.20
   0  -1   3   81.59    5.20
  -1   1  -3  100.59    7.10
  -1   1  -3  111.39    7.70
  -1   1  -3  116.59    6.00
   1  -1   3  109.29    5.50
   1  -1   3  115.59    5.90
   1  -1   3  109.49    8.00
   1  -1   3  108.79    6.80
  -2   1  -3  208.58   11.40
  -2   1  -3  197.18    9.50
  -2   1  -3  219.98   10.20
  -2   1  -3  201.38    6.60
  -2   1  -3  219.18    8.90
   2  -1   3  203.48    8.90
   2  -1   3  195.28   10.10
   2  -1   3  197.08    8.80
   2  -1   3  194.48    6.00
   2  -1   3  198.88   11.80
  -3   1  -3  174.38   11.40
  -3   1  -3  162.48    8.40
  -3   1  -3  165.58    9.70
  -3   1  -3  159.68    7.30
  -3   1  -3  145.89    9.00
  -3   1  -3  150.68    8.80
  -3   1  -3  172.38   11.30
   3  -1   3  145.59    6.50
   3  -1   3  160.18   10.20
   3  -1   3  155.88    8.80
   3  -1   3  169.38   12.20
   3  -1   3  157.98    8.90
  -4   1  -3  384.76   17.90
  -4   1  -3  359.56   14.90
  -4   1  -3  358.26   12.50
  -4   1  -3  365.16   13.80
  -4   1  -3  340.07   15.10
  -4   1  -3  349.57   17.60
  -4   1  -3  348.97   12.90
   4  -1   3  348.27   14.10
   4  -1   3  350.26   16.10
   4  -1   3  345.27   14.00
   4  -1   3  350.56   11.40
   4  -1   3  335.87   18.50
  -5   1  -3   -1.00    1.90
  -5   1  -3   -3.70    2.00
  -5   1  -3    1.60    2.30
  -5   1  -3    3.40    2.50
  -5   1  -3    2.60    3.20
  -5   1  -3    1.40    3.70
  -5   1  -3    1.60    2.20
   5  -1   3   -1.40    1.40
   5  -1   3    3.60    2.70
   5  -1   3    1.20    2.40
   5  -1   3    0.00    2.30
   5  -1   3   -1.70    3.00
  -6   1  -3  129.79   15.40
  -6   1  -3  116.69   10.50
  -6   1  -3  118.09   10.40
  -6   1  -3   98.59   10.40
  -6   1  -3  118.59   11.80
  -6   1  -3  128.99    8.80
  -6   1  -3  138.79   13.40
   6  -1   3  129.39   14.80
   6  -1   3  117.19   10.20
   6  -1   3  128.29   11.50
   6  -1   3  128.49    8.80
  -7   1  -3   58.19    6.20
  -7   1  -3   65.89    7.20
  -7   1  -3   64.89    8.50
  -7   1  -3   72.19    9.60
  -7   1  -3   78.29   11.90
  -7   1  -3   72.79   15.00
  -7   1  -3   66.39   10.80
   7  -1   3   44.00    8.00
   7  -1   3   58.19    6.90
   7  -1   3   53.59    9.00
   7  -1   3   62.39   13.90
   7  -1   3   48.20    7.90
  -8   1  -3    3.70    5.20
  -8   1  -3    5.00    4.00
  -8   1  -3    2.00    3.60
  -8   1  -3    1.30    2.70
  -8   1  -3  -11.40    6.50
  -8   1  -3   -7.20    3.00
  -8   1  -3    8.00    5.20
   8  -1   3   -0.70    4.70
   8  -1   3    5.40    4.20
   8  -1   3    1.10    3.20
   8  -1   3   -0.40    3.80
   8  -1   3   14.50    6.70
  -9   1  -3    3.20    3.40
  -9   1  -3    9.00    5.20
  -9   1  -3    9.00    6.50
  -9   1  -3    4.60    4.10
  -9   1  -3    2.80    5.80
  -9   1  -3   -2.80    4.00
   9  -1   3    7.30    4.60
   9  -1   3   21.20   11.20
   9  -1   3    6.40    4.60
   9  -1   3   -2.00    3.10
   9   0  -3   12.40    4.60
   9   0  -3    2.00    4.00
   9   0  -3   13.00    4.60
   9   0  -3    2.50    3.60
  -9   0   3   -2.70    3.30
   8   0  -3   48.40    8.30
   8   0  -3   44.40   10.80
   8   0  -3   46.30    7.70
   8   0  -3   42.20    8.00
  -8   0   3   59.89   11.30
  -8   0   3   51.19    7.50
  -8   0   3   38.70    9.40
  -8   0   3   32.20    7.30
  -8   0   3   52.49    5.70
   7   0  -3   26.20    5.80
   7   0  -3   43.60    7.10
   7   0  -3   41.70    8.50
   7   0  -3   42.20    6.70
   7   0  -3   40.70    6.20
  -7   0   3   24.20    6.20
  -7   0   3   48.20    6.90
  -7   0   3   46.90    8.20
  -7   0   3   38.00    7.00
  -7   0   3   47.00    6.50
   6   0  -3   17.10    4.50
   6   0  -3    6.40    3.20
   6   0  -3   14.10    3.90
   6   0  -3    9.10    4.00
   6   0  -3   19.00    5.30
  -6   0   3   13.20    3.40
  -6   0   3    9.30    3.00
  -6   0   3    9.50    3.80
  -6   0   3   11.70    4.80
  -6   0   3    8.80    4.10
   5   0  -3  258.87   11.40
   5   0  -3  261.57   10.50
   5   0  -3  261.57    9.00
   5   0  -3  242.38   13.10
   5   0  -3  257.17   11.60
   5   0  -3  268.77   13.20
  -5   0   3  258.37   10.00
  -5   0   3  265.07   12.50
  -5   0   3  250.87   10.30
  -5   0   3  255.77   12.70
  -5   0   3  259.87   12.90
   4   0  -3    2.80    2.10
   4   0  -3    1.00    1.40
   4   0  -3    2.50    1.80
   4   0  -3    1.60    1.70
  -4   0   3    2.30    1.70
  -4   0   3   -1.30    1.30
  -4   0   3    2.20    1.90
  -4   0   3   -1.30    1.30
  -4   0   3   -0.10    1.90
   3   0  -3   10.10    2.50
   3   0  -3   17.10    3.60
   3   0  -3   15.40    3.00
   3   0  -3   13.90    3.00
   3   0  -3   13.40    2.80
   3   0  -3   15.90    3.60
  -3   0   3    9.90    2.70
  -3   0   3   15.30    2.80
  -3   0   3   15.90    3.40
  -3   0   3   15.80    3.30
   2   0  -3  393.96   10.20
   2   0  -3  390.66   12.20
   2   0  -3  391.36   10.90
   2   0  -3  384.86    9.70
   2   0  -3  383.46    9.70
  -2   0   3  390.06   11.00
  -2   0   3  380.26   11.30
   1   0  -3  220.78    7.70
   1   0  -3  205.28    7.10
   1   0  -3  201.58    8.70
   1   0  -3  221.68    6.80
   1   0  -3  215.78    5.60
  -1   0   3  209.68    8.10
  -1   0   3  220.48    6.50
  -1   0   3  216.18    9.40
  -1   0   3  211.78    5.90
   0   0  -3   61.39    4.10
   0   0  -3   55.59    3.50
   0   0  -3   63.09    5.50
   0   0  -3   58.49    4.40
   0   0  -3   62.29    4.80
   0   0   3   56.59    3.90
   0   0   3   55.29    5.10
   0   0   3   55.59    4.70
   0   0   3   54.69    3.40
  -1   0  -3 4633.14   56.59
  -1   0  -3 4685.33   48.60
  -1   0  -3 4605.04   53.09
  -1   0  -3 4490.55   47.30
  -1   0  -3 4592.84   49.60
   1   0   3 4485.85   56.59
   1   0   3 4511.55   53.49
   1   0   3 4610.54   47.90
   1   0   3 4503.85   47.60
  -2   0  -3  268.87   10.00
  -2   0  -3  258.07    9.60
  -2   0  -3  272.67   10.70
  -2   0  -3  257.67    7.30
  -2   0  -3  257.57   12.50
  -2   0  -3  266.07   12.10
   2   0   3  248.38   11.30
   2   0   3  252.07   12.70
   2   0   3  240.78   11.30
   2   0   3  257.07    9.80
   2   0   3  268.67    6.80
  -3   0  -3   44.80    4.80
  -3   0  -3   26.90    4.30
  -3   0  -3   35.60    5.70
  -3   0  -3   33.80    6.90
  -3   0  -3   31.40    6.40
  -3   0  -3   33.70    4.00
   3   0   3   32.90    3.70
   3   0   3   35.50    5.40
   3   0   3   32.60    7.10
   3   0   3   30.00    5.50
   3   0   3   40.50    6.10
  -4   0  -3  724.33   18.20
  -4   0  -3  710.13   18.30
  -4   0  -3  712.53   21.20
  -4   0  -3  713.63   24.00
  -4   0  -3  727.03   20.60
  -4   0  -3  719.63   24.50
  -4   0  -3  739.73   18.00
   4   0   3  748.83   20.40
   4   0   3  710.33   22.60
   4   0   3  712.93   25.80
   4   0   3  702.43   19.50
   4   0   3  742.13   16.60
  -5   0  -3  135.69   10.50
  -5   0  -3  143.49    8.70
  -5   0  -3  133.29   11.70
  -5   0  -3  131.19    9.90
  -5   0  -3  136.39    8.10
  -5   0  -3  133.89   11.40
  -5   0  -3  125.49    8.50
   5   0   3  136.99   10.90
   5   0   3  135.89    7.90
   5   0   3  136.39    9.70
   5   0   3  136.79   12.80
   5   0   3  140.79    9.60
  -6   0  -3   55.49    8.00
  -6   0  -3   66.79   10.40
  -6   0  -3   62.09    6.00
  -6   0  -3   64.79   11.20
  -6   0  -3   71.29    6.80
  -6   0  -3   73.19    9.50
  -6   0  -3   65.69   11.00
   6   0   3   65.99    7.90
   6   0   3   67.09    6.60
   6   0   3   60.99    7.60
   6   0   3   62.69    8.40
   6   0   3   56.19   11.60
  -7   0  -3  314.17   16.50
  -7   0  -3  303.07   19.00
  -7   0  -3  282.87   17.20
  -7   0  -3  288.37   16.60
  -7   0  -3  292.77   12.10
  -7   0  -3  306.47   20.70
  -7   0  -3  303.77   14.10
   7   0   3  275.87   21.50
   7   0   3  301.17   14.30
   7   0   3  312.37   16.50
   7   0   3  301.27   16.30
   7   0   3  277.37   17.40
  -8   0  -3   94.49    8.80
  -8   0  -3   89.79   10.80
  -8   0  -3  114.69   11.80
  -8   0  -3  121.79   13.00
  -8   0  -3   98.89   13.50
  -8   0  -3  113.99   11.10
  -8   0  -3   88.89    7.10
   8   0   3   90.79   10.30
   8   0   3   96.99   10.60
   8   0   3  100.09    9.30
   8   0   3  102.89   11.70
  -9   0  -3   -5.80    6.00
  -9   0  -3    3.50    3.40
  -9   0  -3    6.00    3.20
  -9   0  -3   10.30    4.50
  -9   0  -3   13.00    4.70
  -9   0  -3    5.30   11.10
   9   0   3   15.50    7.90
   9   0   3   13.60    5.60
   9   0   3   10.50    5.30
   9   0   3    4.60    3.20
   9   0   3   10.70    5.00
   8  -1  -3    9.60    7.10
   8  -1  -3    0.10    2.40
   8  -1  -3   -4.40    3.50
   8  -1  -3    2.20    3.60
   8  -1  -3    2.70    2.90
  -8   1   3   -4.20    2.50
  -8   1   3   -4.60    4.20
  -8   1   3    5.90    3.80
  -8   1   3    2.30    4.00
  -8   1   3    3.00    3.40
  -8   1   3    3.00    2.90
   7  -1  -3   59.39    5.80
   7  -1  -3   53.49    7.90
   7  -1  -3   57.79   10.40
   7  -1  -3   58.19    9.10
   7  -1  -3   49.80    9.00
   7  -1  -3   52.39    7.80
  -7   1   3   57.09    9.80
  -7   1   3   39.60    7.50
  -7   1   3   48.70    8.00
  -7   1   3   48.60    9.60
  -7   1   3   60.49    5.60
  -7   1   3   50.29    7.10
   6  -1  -3   70.49    5.80
   6  -1  -3   65.39    6.90
   6  -1  -3   77.59    9.00
   6  -1  -3   73.29    9.70
   6  -1  -3   63.69    7.40
   6  -1  -3   70.89    7.40
  -6   1   3   68.59    8.30
  -6   1   3   75.29    8.60
  -6   1   3   78.59    8.10
  -6   1   3   79.99    7.30
  -6   1   3   69.09    8.30
   5  -1  -3   90.19    7.80
   5  -1  -3   99.79    7.90
   5  -1  -3   87.29    6.10
   5  -1  -3   98.69    7.20
   5  -1  -3   95.39    9.30
   5  -1  -3   91.99    8.90
  -5   1   3   83.39    7.30
  -5   1   3   93.69    8.40
  -5   1   3   90.29    7.20
  -5   1   3  104.79    9.40
   4  -1  -3  780.52   19.50
   4  -1  -3  731.73   17.70
   4  -1  -3  737.23   16.90
   4  -1  -3  732.83   21.90
   4  -1  -3  736.33   19.40
   4  -1  -3  747.23   22.20
  -4   1   3  724.03   19.80
  -4   1   3  751.32   21.40
  -4   1   3  767.42   18.70
  -4   1   3  751.02   21.20
  -4   1   3  735.33   18.30
   3  -1  -3    6.10    2.10
   3  -1  -3    2.40    1.90
   3  -1  -3    0.90    1.90
   3  -1  -3    3.90    2.00
   3  -1  -3    5.10    2.30
  -3   1   3    2.70    2.00
  -3   1   3    2.90    2.10
  -3   1   3    4.50    2.30
  -3   1   3    4.40    2.30
  -3   1   3    3.00    1.90
   2  -1  -3    2.10    2.20
   2  -1  -3    3.80    2.20
   2  -1  -3    1.10    1.60
   2  -1  -3    3.50    2.00
   2  -1  -3    2.10    1.80
  -2   1   3    0.60    1.70
  -2   1   3    1.40    1.60
  -2   1   3    4.30    2.20
  -2   1   3    2.10    2.00
  -2   1   3    2.70    2.10
   1  -1  -3  260.67   10.50
   1  -1  -3  254.37    8.70
   1  -1  -3  261.27    9.50
   1  -1  -3  253.47    7.40
   1  -1  -3  262.77    9.50
   1  -1  -3  254.47   10.90
  -1   1   3  270.97    8.10
  -1   1   3  263.17    9.00
  -1   1   3  252.77    7.40
  -1   1   3  259.57    9.90
  -1   1   3  259.37   10.00
   0  -1  -3    0.20    1.60
   0  -1  -3   -0.20    1.60
   0  -1  -3    0.00    1.30
   0  -1  -3    0.20    0.90
   0  -1  -3    0.40    1.90
   0   1   3   -0.50    1.00
   0   1   3    0.50    0.90
   0   1   3    1.70    1.70
   0   1   3    0.30    1.50
   0   1   3    0.20    1.10
   0   1   3   -1.00    1.60
  -1  -1  -3  422.86   14.30
  -1  -1  -3  438.36   13.60
  -1  -1  -3  436.66   11.80
  -1  -1  -3  444.66   15.30
   1   1   3  444.86   11.70
   1   1   3  446.26   12.20
   1   1   3  442.06   13.90
   1   1   3  457.65   17.70
   1   1   3  421.56   10.50
  -2  -1  -3 1453.75   24.70
  -2  -1  -3 1485.15   25.80
  -2  -1  -3 1502.95   33.20
  -2  -1  -3 1494.45   24.60
   2   1   3 1457.85   30.90
   2   1   3 1405.06   25.30
   2   1   3 1422.76   28.40
   2   1   3 1470.75   24.60
   2   1   3 1488.45   20.20
  -3  -1  -3   21.30    5.00
  -3  -1  -3   21.00    4.90
  -3  -1  -3   22.20    4.50
  -3  -1  -3   16.40    3.40
  -3  -1  -3   23.50    4.70
   3   1   3   18.80    5.30
   3   1   3   13.90    3.70
   3   1   3   25.90    4.90
   3   1   3   22.10    3.30
   3   1   3   22.40    4.10
   3   1   3   26.00    4.60
  -4  -1  -3  412.66   18.30
  -4  -1  -3  422.46   15.30
  -4  -1  -3  431.76   13.60
  -4  -1  -3  427.36   18.30
  -4  -1  -3  433.26   13.60
  -4  -1  -3  406.86   15.60
   4   1   3  388.86   18.70
   4   1   3  414.36   14.60
   4   1   3  429.06   17.40
   4   1   3  415.16   15.30
   4   1   3  412.96   12.50
   4   1   3  397.26   14.50
  -5  -1  -3 1432.76   36.70
  -5  -1  -3 1410.86   31.90
  -5  -1  -3 1453.15   31.60
  -5  -1  -3 1383.56   36.20
  -5  -1  -3 1427.46   29.20
  -5  -1  -3 1426.96   25.90
  -5  -1  -3 1453.85   27.50
   5   1   3 1384.76   29.80
   5   1   3 1385.26   34.40
   5   1   3 1391.96   38.80
   5   1   3 1435.26   30.80
   5   1   3 1458.75   31.30
   5   1   3 1435.76   27.00
  -6  -1  -3    9.40    3.00
  -6  -1  -3    6.40    4.00
  -6  -1  -3    5.10    4.50
  -6  -1  -3   16.10    5.80
  -6  -1  -3    5.00    3.60
  -6  -1  -3    6.90    2.90
  -6  -1  -3    2.10    2.40
   6   1   3    6.90    3.90
   6   1   3    8.40    3.60
   6   1   3   12.40    3.60
   6   1   3    8.60    4.50
   6   1   3   12.80    4.40
  -7  -1  -3    6.40    4.40
  -7  -1  -3    2.00    4.30
  -7  -1  -3    8.20    4.80
  -7  -1  -3    6.40    4.10
  -7  -1  -3    0.90    3.60
  -7  -1  -3    7.20    3.10
  -7  -1  -3    1.30    2.20
   7   1   3    2.70    3.00
   7   1   3    5.40    3.80
   7   1   3    5.50    5.10
   7   1   3    1.70    3.10
  -8  -1  -3  174.38    8.40
  -8  -1  -3  169.28   10.80
  -8  -1  -3  161.18   12.90
  -8  -1  -3  173.58   16.60
  -8  -1  -3  167.88   13.50
  -8  -1  -3  170.78   14.10
  -8  -1  -3  165.18   14.80
   8   1   3  193.98   13.70
   8   1   3  180.98   13.70
   8   1   3  176.28   14.50
   8   1   3  170.98   11.50
   8   1   3  160.88   18.30
  -9  -1  -3   75.69   13.30
  -9  -1  -3   86.29   11.50
  -9  -1  -3   79.29   12.20
  -9  -1  -3  103.39   11.40
  -9  -1  -3   95.69    8.70
  -9  -1  -3   93.09   13.80
   9   1   3   82.19   12.70
   9   1   3   64.39   10.30
   9   1   3   91.39   11.60
   9   1   3   82.09    9.40
   9   1   3  103.99   19.60
 -10  -1  -3   -1.60    3.60
 -10  -1  -3    2.00    5.60
 -10  -1  -3   -3.30    5.10
 -10  -1  -3    8.00    6.60
  10   1   3    1.60    6.50
  10   1   3   -9.50    9.80
  10   1   3   -2.10    3.90
  10   1   3    1.50    4.80
   8  -2  -3    9.00    4.30
   8  -2  -3   20.00    6.10
   8  -2  -3    7.60    6.10
   8  -2  -3   20.80    5.50
   8  -2  -3   15.00    9.60
  -8   2   3   21.50    5.60
  -8   2   3   15.90    6.20
  -8   2   3   16.30    4.70
  -8   2   3   31.80    8.00
   7  -2  -3   10.90    4.40
   7  -2  -3   19.50    6.00
   7  -2  -3   10.50    4.90
   7  -2  -3   24.40    5.30
   7  -2  -3   10.50    7.40
   7  -2  -3   15.20    4.90
  -7   2   3   15.60    8.90
  -7   2   3   18.60    5.50
  -7   2   3   11.60    5.40
  -7   2   3   10.70    5.00
  -7   2   3   18.10    4.40
   6  -2  -3  211.68   11.10
   6  -2  -3  229.48   15.60
   6  -2  -3  225.08   13.00
   6  -2  -3  229.88   13.80
   6  -2  -3  228.88   17.00
   6  -2  -3  224.58   12.60
  -6   2   3  214.18   14.40
  -6   2   3  243.08   14.60
  -6   2   3  233.88   10.40
  -6   2   3  230.68   13.70
  -6   2   3  249.97   13.20
  -6   2   3  250.77   16.30
   5  -2  -3  250.57   15.70
   5  -2  -3  229.58   11.70
   5  -2  -3  211.68   11.70
   5  -2  -3  227.48   10.90
   5  -2  -3  223.28   12.60
   5  -2  -3  212.58   17.80
  -5   2   3  231.78   12.10
  -5   2   3  237.78    9.50
  -5   2   3  224.78   14.20
  -5   2   3  200.48   11.90
  -5   2   3  229.98   11.50
  -5   2   3  243.18   13.30
  -5   2   3  229.68   13.80
   4  -2  -3  215.18   13.00
   4  -2  -3  224.98   10.50
   4  -2  -3  211.28   11.20
   4  -2  -3  228.98   13.30
   4  -2  -3  201.98    9.80
   4  -2  -3  218.18   10.80
  -4   2   3  213.98   10.70
  -4   2   3  198.58   10.80
  -4   2   3  223.98   11.50
  -4   2   3  217.88   11.00
  -4   2   3  215.58   12.50
  -4   2   3  216.18   10.40
  -4   2   3  202.48   12.10
   3  -2  -3  132.69    7.60
   3  -2  -3  127.79    8.10
   3  -2  -3  143.09    9.90
   3  -2  -3  126.49    9.00
   3  -2  -3  133.29    7.60
  -3   2   3  128.59    8.00
  -3   2   3  121.69    7.90
  -3   2   3  125.29    9.00
  -3   2   3  137.89    8.10
  -3   2   3  132.59    8.10
  -3   2   3  138.69    9.30
   2  -2  -3  741.93   21.20
   2  -2  -3  756.42   19.80
   2  -2  -3  759.32   18.30
   2  -2  -3  754.82   17.70
   2  -2  -3  731.43   17.50
  -2   2   3  739.43   19.90
  -2   2   3  724.43   20.00
  -2   2   3  741.03   18.20
  -2   2   3  746.13   18.60
  -2   2   3  735.53   16.90
  -2   2   3  770.22   17.60
  -2   2   3  764.32   12.60
   1  -2  -3  885.41   16.80
   1  -2  -3  853.01   18.10
   1  -2  -3  879.51   19.00
   1  -2  -3  851.91   22.20
   1  -2  -3  884.01   18.80
   1  -2  -3  845.02   20.60
  -1   2   3  865.21   20.80
  -1   2   3  881.91   19.10
  -1   2   3  870.61   20.50
  -1   2   3  836.62   16.10
  -1   2   3  875.51   13.90
  -1   2   3  870.11   17.60
   0  -2  -3 1125.49   16.80
   0  -2  -3 1150.88   25.80
   0  -2  -3 1131.09   21.10
   0  -2  -3 1111.39   20.60
   0  -2  -3 1116.99   22.50
   0  -2  -3 1169.38   21.40
   0   2   3 1114.69   23.80
   0   2   3 1123.99   17.40
   0   2   3 1128.09   19.90
   0   2   3 1107.29   23.40
   0   2   3 1121.89   20.80
   0   2   3 1062.79   24.40
  -1  -2  -3   19.40    4.40
  -1  -2  -3   23.70    4.50
  -1  -2  -3   21.60    3.30
  -1  -2  -3   30.00    6.70
  -1  -2  -3   21.50    3.60
  -1  -2  -3   23.50    3.50
   1   2   3   26.20    5.10
   1   2   3   21.30    3.60
   1   2   3   24.00    3.10
   1   2   3   20.20    4.20
  -2  -2  -3   52.79    8.90
  -2  -2  -3   51.49    5.20
  -2  -2  -3   53.79    5.00
  -2  -2  -3   49.50    5.70
  -2  -2  -3   60.39    5.00
   2   2   3   53.39    5.40
   2   2   3   58.49    8.50
   2   2   3   55.29    6.70
   2   2   3   44.80    5.50
   2   2   3   54.09    5.00
  -3  -2  -3  881.01   19.30
  -3  -2  -3  916.61   23.80
  -3  -2  -3  887.21   20.30
  -3  -2  -3  927.61   26.00
  -3  -2  -3  876.21   20.50
   3   2   3  862.01   23.50
   3   2   3  847.42   25.20
   3   2   3  872.51   20.10
   3   2   3  817.32   21.20
   3   2   3  889.91   20.20
   3   2   3  902.11   21.20
  -4  -2  -3    3.80    2.30
  -4  -2  -3    4.60    3.00
  -4  -2  -3   -0.30    2.60
  -4  -2  -3   -0.30    2.00
  -4  -2  -3    1.30    2.40
   4   2   3    2.80    2.20
   4   2   3    0.60    2.40
   4   2   3    0.10    1.90
   4   2   3    3.10    3.60
   4   2   3    2.10    2.60
   4   2   3    4.20    2.70
  -5  -2  -3  124.59    7.70
  -5  -2  -3  129.69   11.10
  -5  -2  -3  139.49    9.80
  -5  -2  -3  129.19    9.40
  -5  -2  -3  108.39    9.80
   5   2   3  132.49    9.10
   5   2   3  127.39    8.00
   5   2   3  136.79    9.20
   5   2   3  130.19   10.40
   5   2   3  115.49   11.20
   5   2   3  116.49    9.00
  -6  -2  -3  341.27   16.00
  -6  -2  -3  340.77   15.10
  -6  -2  -3  362.16   13.40
  -6  -2  -3  367.26   19.40
  -6  -2  -3  351.16   16.30
   6   2   3  370.16   18.30
   6   2   3  356.26   15.80
   6   2   3  372.76   16.60
   6   2   3  358.76   15.60
   6   2   3  354.66   20.80
   6   2   3  357.86   14.30
  -7  -2  -3  159.48   11.50
  -7  -2  -3  157.68   12.00
  -7  -2  -3  160.98   14.50
  -7  -2  -3  163.48   14.50
  -7  -2  -3  152.08   13.50
  -7  -2  -3  156.58    9.50
   7   2   3  164.18   10.60
   7   2   3  161.78   13.00
   7   2   3  158.68   15.30
   7   2   3  175.88   11.90
   7   2   3  156.98   11.70
   7   2   3  152.48   11.30
  -8  -2  -3   48.70    7.00
  -8  -2  -3   31.10    7.60
  -8  -2  -3   43.70    8.40
  -8  -2  -3   33.10    8.80
  -8  -2  -3   52.09    9.10
  -8  -2  -3   40.10    8.90
   8   2   3   35.10    6.00
   8   2   3   32.30    7.30
   8   2   3   35.60    6.90
   8   2   3   30.20    7.40
   8   2   3   20.40   10.20
  -9  -2  -3   50.19   10.10
  -9  -2  -3   35.40    8.10
  -9  -2  -3   40.80    8.80
  -9  -2  -3   30.90    5.70
  -9  -2  -3   53.59   12.90
  -9  -2  -3   42.20    9.20
   9   2   3   35.30    7.90
   9   2   3   39.30    7.30
   9   2   3   31.80   11.30
   9   2   3   45.00    8.30
   9   2   3   43.30    9.70
 -10  -2  -3  133.59   13.50
 -10  -2  -3  152.38   14.20
 -10  -2  -3  120.39   13.90
 -10  -2  -3  140.59   10.30
 -10  -2  -3  140.99   14.50
  10   2   3  117.79   19.20
  10   2   3  123.59   15.50
  10   2   3  117.89   19.30
  10   2   3  124.09   11.50
   7  -3  -3   -2.10    3.60
   7  -3  -3    0.70    3.50
   7  -3  -3   -4.20    4.20
   7  -3  -3    2.20    8.00
   7  -3  -3    0.90    2.60
   7  -3  -3    1.40    2.60
  -7   3   3   -6.90    2.70
  -7   3   3   -5.30    2.90
  -7   3   3    5.70    4.20
  -7   3   3    3.50    3.80
  -7   3   3    5.20    4.80
  -7   3   3   -5.20    4.70
   6  -3  -3   -0.20    5.30
   6  -3  -3   -1.00    2.70
   6  -3  -3    0.50    3.10
   6  -3  -3    0.40    3.00
   6  -3  -3    1.90    3.10
   6  -3  -3    8.70    3.70
  -6   3   3   -2.80    2.50
  -6   3   3   -2.30    2.50
  -6   3   3    1.30    3.10
  -6   3   3    3.90    4.00
  -6   3   3    0.70    2.40
  -6   3   3    0.30    2.80
   5  -3  -3   87.99   10.80
   5  -3  -3  101.99    8.60
   5  -3  -3   87.09    8.70
   5  -3  -3   96.29    8.60
   5  -3  -3   83.29    7.60
   5  -3  -3   77.79    9.50
  -5   3   3   86.59    8.90
  -5   3   3   92.79    8.70
  -5   3   3   98.59   10.50
  -5   3   3   99.09    8.40
  -5   3   3   87.09    9.10
  -5   3   3   91.79    7.10
  -5   3   3   88.09    9.30
   4  -3  -3  104.49    8.00
   4  -3  -3   95.99    8.40
   4  -3  -3  114.19   10.40
   4  -3  -3   93.99    7.80
   4  -3  -3   94.59    7.70
   4  -3  -3   97.29   10.00
  -4   3   3  112.49    8.70
  -4   3   3   92.49    8.50
  -4   3   3  104.69    9.70
  -4   3   3  104.49    8.70
  -4   3   3   93.09    8.20
  -4   3   3   90.19    9.10
   3  -3  -3  515.25   16.50
   3  -3  -3  486.25   16.00
   3  -3  -3  508.95   20.40
   3  -3  -3  496.15   17.40
   3  -3  -3  490.75   19.20
   3  -3  -3  502.55   15.80
  -3   3   3  516.75   17.10
  -3   3   3  525.35   19.80
  -3   3   3  514.65   17.30
  -3   3   3  492.65   16.90
  -3   3   3  485.45   16.40
   2  -3  -3    0.90    2.60
   2  -3  -3    1.10    2.00
   2  -3  -3    1.00    1.40
   2  -3  -3    1.90    2.00
   2  -3  -3    1.30    1.90
  -2   3   3   -0.30    1.70
  -2   3   3    2.50    2.00
  -2   3   3    3.40    2.50
  -2   3   3    0.20    1.80
  -2   3   3    1.60    1.30
  -2   3   3    1.50    1.70
  -2   3   3    4.10    2.80
   1  -3  -3 2390.06   37.00
   1  -3  -3 2286.37   34.70
   1  -3  -3 2320.37   38.60
   1  -3  -3 2340.97   42.50
   1  -3  -3 2327.17   35.30
  -1   3   3 2314.67   34.70
  -1   3   3 2412.16   37.00
  -1   3   3 2352.46   30.50
  -1   3   3 2393.86   37.10
  -1   3   3 2394.76   39.90
  -1   3   3 2371.16   32.90
  -1   3   3 2276.17   39.30
   0  -3  -3  148.39    7.80
   0  -3  -3  120.29    9.30
   0  -3  -3  132.99    7.90
   0  -3  -3  127.99    8.20
   0  -3  -3  134.19    7.80
   0   3   3  141.49    8.30
   0   3   3  134.29    7.50
   0   3   3  141.19    9.10
   0   3   3  140.69    8.30
   0   3   3  148.19    9.10
   0   3   3  135.89    6.70
   0   3   3  145.89    6.90
  -1  -3  -3   78.99    5.90
  -1  -3  -3   68.69    6.00
  -1  -3  -3   73.99    5.70
  -1  -3  -3   72.09    6.50
  -1  -3  -3   75.79    7.80
  -1  -3  -3   71.89    5.10
   1   3   3   71.49    5.70
   1   3   3   73.19    5.40
   1   3   3   82.39    6.50
   1   3   3   71.39    6.90
   1   3   3   69.39    5.80
   1   3   3   78.29    7.20
  -2  -3  -3  375.26   12.20
  -2  -3  -3  369.56   12.60
  -2  -3  -3  372.66   19.20
  -2  -3  -3  381.26   14.40
  -2  -3  -3  364.06   12.40
  -2  -3  -3  386.06   12.00
   2   3   3  378.86   13.30
   2   3   3  390.76   15.90
   2   3   3  375.36   12.40
   2   3   3  357.46   12.40
   2   3   3  358.56   14.60
  -3  -3  -3    8.10    4.50
  -3  -3  -3    7.90    3.10
  -3  -3  -3    7.70    2.80
  -3  -3  -3   13.60    4.00
  -3  -3  -3    8.80    2.80
  -3  -3  -3   10.00    3.50
   3   3   3    7.00    2.70
   3   3   3    8.30    3.80
   3   3   3    8.20    3.20
   3   3   3    4.00    3.10
   3   3   3    8.80    4.00
  -4  -3  -3   78.79    6.30
  -4  -3  -3   74.89    7.80
  -4  -3  -3   76.49    8.90
  -4  -3  -3   79.59    5.70
  -4  -3  -3   81.09    7.10
  -4  -3  -3   81.09    7.00
   4   3   3   95.19    9.60
   4   3   3   93.49    7.60
   4   3   3   78.69    6.50
   4   3   3   88.59    7.20
   4   3   3   81.29    8.40
   4   3   3   82.89    7.40
  -5  -3  -3  181.28   10.50
  -5  -3  -3  185.98    9.20
  -5  -3  -3  199.58    8.20
  -5  -3  -3  183.38   13.20
  -5  -3  -3  195.68   12.50
  -5  -3  -3  200.78   11.30
   5   3   3  200.08   11.30
   5   3   3  206.68   12.90
   5   3   3  181.88   10.50
   5   3   3  193.88   10.40
   5   3   3  191.28   14.20
   5   3   3  208.88   11.70
  -6  -3  -3   14.70    4.40
  -6  -3  -3   11.50    3.90
  -6  -3  -3    7.80    3.70
  -6  -3  -3   12.00    4.90
  -6  -3  -3   13.00    3.40
   6   3   3   17.00    4.70
   6   3   3    5.40    3.70
   6   3   3   23.00    5.00
   6   3   3   10.20    5.50
   6   3   3   11.00    3.60
   6   3   3   10.00    3.80
  -7  -3  -3    1.80    3.30
  -7  -3  -3   -2.50    2.50
  -7  -3  -3    3.90    3.20
  -7  -3  -3   -2.40    2.60
  -7  -3  -3    0.80    2.00
   7   3   3    0.20    2.80
   7   3   3   -5.70    3.10
   7   3   3    1.40    3.00
   7   3   3   -3.60    1.80
   7   3   3    0.50    2.60
   7   3   3   -0.40    1.90
  -8  -3  -3   55.89    9.80
  -8  -3  -3   60.49   10.10
  -8  -3  -3   68.59    8.70
  -8  -3  -3   61.99    9.50
  -8  -3  -3   86.29    7.00
   8   3   3   80.09    9.00
   8   3   3   74.99    9.20
   8   3   3   69.09   12.70
   8   3   3   57.29    9.10
   8   3   3   76.09    9.70
   8   3   3   67.39    7.80
  -9  -3  -3   -2.90    3.30
  -9  -3  -3   -3.80    3.90
  -9  -3  -3    4.60    3.20
  -9  -3  -3   -1.00    3.90
  -9  -3  -3    4.50    4.50
   9   3   3   -2.30    2.10
   9   3   3    8.30    4.60
   9   3   3    3.00    7.50
   9   3   3   -7.40    4.30
   9   3   3    2.30    3.30
   9   3   3   -0.10    3.40
 -10  -3  -3   49.00   11.90
 -10  -3  -3   56.99    6.60
 -10  -3  -3   55.69   14.10
 -10  -3  -3   42.50    8.90
 -10  -3  -3   42.40   15.50
  10   3   3   47.20    9.70
  10   3   3   47.00    9.40
  10   3   3   23.90    7.50
  10   3   3   42.10    7.80
  10   3   3   22.70   10.40
   7  -4  -3   20.70    7.70
   7  -4  -3   34.10    7.90
   7  -4  -3   22.20    6.90
   7  -4  -3   20.60    6.20
   7  -4  -3   47.20   11.40
  -7   4   3   25.70    7.00
  -7   4   3   15.20    7.20
  -7   4   3   40.80    9.40
  -7   4   3   23.20    6.80
  -7   4   3   41.40    7.10
   6  -4  -3   14.30    5.70
   6  -4  -3   14.20    5.90
   6  -4  -3   14.90    5.00
   6  -4  -3   14.00    6.70
   6  -4  -3    8.70    4.60
   6  -4  -3    8.60    3.80
  -6   4   3   10.40    5.60
  -6   4   3   13.90    5.10
  -6   4   3   12.90    5.90
  -6   4   3   15.90    6.70
  -6   4   3   13.10    5.10
  -6   4   3   11.40    5.50
  -6   4   3   17.00    5.10
   5  -4  -3   40.60    7.10
   5  -4  -3   36.80    6.00
   5  -4  -3   43.00    7.40
   5  -4  -3   42.80    9.10
   5  -4  -3   46.00    7.40
   5  -4  -3   47.70    9.80
  -5   4   3   49.10    8.70
  -5   4   3   49.60    8.90
  -5   4   3   30.10    6.90
  -5   4   3   42.20    6.70
  -5   4   3   41.20    6.90
  -5   4   3   45.80    8.60
  -5   4   3   36.10    7.10
   4  -4  -3   56.19    6.70
   4  -4  -3   64.29    7.80
   4  -4  -3   76.69   12.90
   4  -4  -3   54.59    6.70
   4  -4  -3   47.50    8.30
  -4   4   3   63.29    7.90
  -4   4   3   46.60    7.70
  -4   4   3   50.89    7.30
  -4   4   3   66.19    7.50
  -4   4   3   62.69    8.50
  -4   4   3   58.89    9.70
   3  -4  -3   42.70    7.30
   3  -4  -3   47.40    9.20
   3  -4  -3   28.10    5.20
   3  -4  -3   46.90    7.70
   3  -4  -3   31.50    5.90
   3  -4  -3   41.10    7.90
  -3   4   3   31.90    5.70
  -3   4   3   30.80    6.10
  -3   4   3   29.60    5.90
  -3   4   3   48.30    7.60
  -3   4   3   29.80    6.60
  -3   4   3   39.80    6.80
   2  -4  -3  593.14   21.10
   2  -4  -3  534.85   16.40
   2  -4  -3  555.24   22.00
   2  -4  -3  543.95   17.80
  -2   4   3  542.75   18.50
  -2   4   3  541.55   20.50
  -2   4   3  554.44   17.00
  -2   4   3  550.34   15.00
  -2   4   3  500.15   19.50
  -2   4   3  547.55   18.40
  -2   4   3  539.25   17.80
   1  -4  -3   27.50    5.30
   1  -4  -3   26.00    4.70
   1  -4  -3   28.10    6.50
   1  -4  -3   26.00    5.20
   1  -4  -3   17.30    3.80
  -1   4   3   28.00    4.40
  -1   4   3   36.80    6.20
  -1   4   3   20.40    4.60
  -1   4   3   22.50    4.90
  -1   4   3   23.10    4.00
  -1   4   3   21.50    4.20
  -1   4   3   37.90    6.20
   0  -4  -3  100.89    7.80
   0  -4  -3   91.59    7.00
   0  -4  -3   92.29    7.30
   0  -4  -3   95.99    6.80
   0  -4  -3  105.39    9.60
   0   4   3   94.69    7.00
   0   4   3  102.29    6.60
   0   4   3   89.89    8.00
   0   4   3  101.29    8.10
   0   4   3  102.09    7.60
   0   4   3   98.59    6.60
   0   4   3  108.29    7.80
  -1  -4  -3   34.00    6.90
  -1  -4  -3   31.70    4.80
  -1  -4  -3   32.60    4.90
  -1  -4  -3   19.40    3.70
  -1  -4  -3   31.50    5.90
  -1  -4  -3   28.00    4.80
   1   4   3   40.60    5.90
   1   4   3   25.40    4.90
   1   4   3   27.20    4.60
   1   4   3   22.30    4.10
   1   4   3   31.10    5.40
   1   4   3   33.70    5.90
  -2  -4  -3  253.37   14.20
  -2  -4  -3  238.08   10.30
  -2  -4  -3  248.98   11.00
  -2  -4  -3  240.98   10.40
  -2  -4  -3  253.77   11.90
  -2  -4  -3  251.57   10.30
   2   4   3  251.97   11.10
   2   4   3  247.48   10.90
   2   4   3  249.28   13.10
   2   4   3  240.38   12.70
   2   4   3  248.28   11.40
   2   4   3  251.97   11.00
  -3  -4  -3  827.22   23.00
  -3  -4  -3  828.72   20.10
  -3  -4  -3  846.62   18.90
  -3  -4  -3  848.22   20.00
  -3  -4  -3  823.32   20.80
  -3  -4  -3  861.21   26.70
   3   4   3  831.12   20.70
   3   4   3  844.22   25.30
   3   4   3  838.92   24.20
   3   4   3  846.02   21.40
   3   4   3  853.11   21.80
  -4  -4  -3    1.10    2.00
  -4  -4  -3    1.70    1.80
  -4  -4  -3   -1.30    1.50
  -4  -4  -3   -1.20    2.50
  -4  -4  -3    0.60    2.00
  -4  -4  -3    1.70    2.50
   4   4   3   -0.20    1.90
   4   4   3    3.70    2.70
   4   4   3    1.50    2.30
   4   4   3    2.40    2.90
   4   4   3   -2.70    1.50
  -5  -4  -3  109.79   10.80
  -5  -4  -3  102.79    6.20
  -5  -4  -3  111.09    7.90
  -5  -4  -3   98.99    9.10
  -5  -4  -3  103.19    8.50
  -5  -4  -3  102.49    7.00
   5   4   3   93.99    7.90
   5   4   3  102.69    8.50
   5   4   3  109.19   10.70
   5   4   3   97.49    9.50
   5   4   3   93.99    7.90
   5   4   3  105.79    8.70
  -6  -4  -3  205.88    8.20
  -6  -4  -3  210.28   11.40
  -6  -4  -3  190.48   12.00
  -6  -4  -3  202.98    9.80
  -6  -4  -3  192.08   13.50
  -6  -4  -3  228.88   15.50
   6   4   3  202.18   13.60
   6   4   3  179.88   14.40
   6   4   3  197.88   11.70
   6   4   3  199.28   12.40
   6   4   3  194.68   12.10
   6   4   3  198.88   11.70
  -7  -4  -3  176.48   14.60
  -7  -4  -3  194.98   14.30
  -7  -4  -3  192.28    9.60
  -7  -4  -3  179.28   11.40
  -7  -4  -3  194.48   13.10
   7   4   3  188.08   12.90
   7   4   3  174.08   15.60
   7   4   3  189.68   12.10
   7   4   3  192.28   13.00
   7   4   3  177.38   13.60
  -8  -4  -3   33.90    7.50
  -8  -4  -3   32.10    5.30
  -8  -4  -3   32.30    8.10
  -8  -4  -3   31.90    8.00
  -8  -4  -3   40.50    7.00
   8   4   3   33.40    7.20
   8   4   3   28.70    6.80
   8   4   3   39.70    8.60
   8   4   3   23.80    5.60
   8   4   3   38.10    7.90
   8   4   3   39.40   11.70
  -9  -4  -3   38.00    8.20
  -9  -4  -3   34.40    7.90
  -9  -4  -3   27.00    4.80
  -9  -4  -3   41.90    9.50
  -9  -4  -3   34.20    7.20
   9   4   3   43.50    9.20
   9   4   3   34.80    8.20
   9   4   3   27.20    6.40
   9   4   3   33.20    7.70
   9   4   3   40.00   11.10
   9   4   3   20.60    5.70
 -10  -4  -3   -0.60    3.60
 -10  -4  -3    4.50    5.40
 -10  -4  -3   10.50    5.30
 -10  -4  -3   15.30    6.30
 -10  -4  -3    5.10    5.30
  10   4   3   14.30    5.50
  10   4   3    9.60    6.10
  10   4   3   14.40    4.90
  10   4   3   13.30    6.20
  10   4   3    7.60    8.50
  10   4   3   27.30    9.60
 -11  -4  -3  107.69   13.70
 -11  -4  -3   82.99   13.30
 -11  -4  -3   92.39   12.30
 -11  -4  -3  100.59    8.10
  11   4   3   89.79   12.20
  11   4   3   83.89   10.80
  11   4   3  106.69   12.80
   6  -5  -3    0.60    2.70
   6  -5  -3   -5.30    2.80
   6  -5  -3   13.60    5.00
   6  -5  -3   25.40   14.90
   6  -5  -3    5.20    5.90
  -6   5   3   11.10    5.30
  -6   5   3   -8.10    3.60
  -6   5   3    2.80    3.90
  -6   5   3    6.70    5.80
  -6   5   3    0.30    4.20
   5  -5  -3   -1.90    2.80
   5  -5  -3   10.10    5.70
   5  -5  -3    0.40    2.00
   5  -5  -3   -1.20    3.80
   5  -5  -3    0.50    3.20
   5  -5  -3   -3.20    3.00
  -5   5   3   -2.60    3.60
  -5   5   3    8.20    4.70
  -5   5   3   -5.50    2.70
  -5   5   3    1.60    3.50
  -5   5   3    3.20    3.60
   4  -5  -3  519.55   25.40
   4  -5  -3  554.94   20.40
   4  -5  -3  532.95   25.90
   4  -5  -3  564.04   21.80
   4  -5  -3  514.25   22.00
  -4   5   3  553.54   25.20
  -4   5   3  523.75   21.00
  -4   5   3  521.65   21.80
  -4   5   3  539.95   24.80
  -4   5   3  514.55   21.10
  -4   5   3  572.14   22.50
   3  -5  -3  503.15   19.60
   3  -5  -3  481.65   17.80
   3  -5  -3  452.35   21.80
  -3   5   3  491.95   18.80
  -3   5   3  471.15   19.60
  -3   5   3  499.25   22.60
  -3   5   3  486.45   19.80
  -3   5   3  498.05   22.50
  -3   5   3  504.35   20.10
   2  -5  -3   -0.20    2.70
   2  -5  -3    0.30    2.20
   2  -5  -3    2.70    2.90
   2  -5  -3    8.40    3.30
  -2   5   3    4.20    3.50
  -2   5   3    6.90    3.40
  -2   5   3    1.10    2.10
  -2   5   3    4.90    3.00
  -2   5   3    1.30    2.80
  -2   5   3    6.00    3.40
   1  -5  -3  224.28   11.90
   1  -5  -3  210.78   12.00
   1  -5  -3  228.48   14.90
   1  -5  -3  240.78   13.50
   1  -5  -3  239.58   11.10
  -1   5   3  232.08   14.00
  -1   5   3  214.98   12.10
  -1   5   3  221.48   13.30
  -1   5   3  228.18   11.00
  -1   5   3  214.58   11.50
  -1   5   3  230.28   10.90
  -1   5   3  232.48   12.60
   0  -5  -3  469.25   18.00
   0  -5  -3  459.55   16.90
   0  -5  -3  438.16   14.90
   0  -5  -3  429.76   19.70
   0  -5  -3  437.56   16.20
   0   5   3  434.46   17.90
   0   5   3  471.15   16.10
   0   5   3  468.15   15.60
   0   5   3  458.35   18.90
   0   5   3  460.35   15.10
   0   5   3  472.75   17.00
   0   5   3  463.55   17.20
  -1  -5  -3  427.96   19.40
  -1  -5  -3  394.66   14.70
  -1  -5  -3  422.36   14.10
  -1  -5  -3  422.76   15.60
  -1  -5  -3  415.86   16.30
   1   5   3  414.06   14.90
   1   5   3  420.36   17.70
   1   5   3  430.86   15.10
   1   5   3  435.86   17.40
   1   5   3  423.06   15.70
   1   5   3  439.16   16.10
  -2  -5  -3  578.34   17.90
  -2  -5  -3  571.04   19.10
  -2  -5  -3  577.84   17.20
  -2  -5  -3  556.74   16.60
  -2  -5  -3  556.24   22.30
   2   5   3  578.14   18.00
   2   5   3  597.44   18.30
   2   5   3  579.34   20.90
   2   5   3  570.64   20.40
   2   5   3  609.44   18.90
   2   5   3  577.64   17.50
  -3  -5  -3  151.28    8.60
  -3  -5  -3  168.08    9.40
  -3  -5  -3  155.18   12.30
  -3  -5  -3  160.18    8.50
  -3  -5  -3  172.38    9.80
  -3  -5  -3  153.48   10.10
   3   5   3  156.68    9.80
   3   5   3  162.18    9.40
   3   5   3  164.18   11.50
   3   5   3  157.88   11.00
   3   5   3  156.98    9.90
   3   5   3  167.48    9.60
  -4  -5  -3   50.29    5.50
  -4  -5  -3   51.79    6.00
  -4  -5  -3   50.49    6.50
  -4  -5  -3   49.10    8.80
  -4  -5  -3   57.69    5.50
  -4  -5  -3   51.09    5.00
   4   5   3   44.40    5.60
   4   5   3   56.19    8.70
   4   5   3   57.39    6.50
   4   5   3   53.09    8.50
   4   5   3   65.39    6.80
  -5  -5  -3   35.30    5.50
  -5  -5  -3   50.99    8.50
  -5  -5  -3   45.60    8.40
  -5  -5  -3   42.10    4.90
  -5  -5  -3   42.50    7.10
  -5  -5  -3   42.40    4.40
   5   5   3   36.20    7.20
   5   5   3   40.00    7.40
   5   5   3   41.90    7.10
   5   5   3   32.90    6.00
   5   5   3   39.90    7.10
  -6  -5  -3  486.15   13.30
  -6  -5  -3  467.85   19.10
  -6  -5  -3  485.95   16.40
  -6  -5  -3  482.85   20.70
  -6  -5  -3  479.35   22.60
  -6  -5  -3  499.85   15.00
   6   5   3  499.15   19.90
   6   5   3  485.75   18.40
   6   5   3  488.75   19.10
   6   5   3  483.55   19.10
   6   5   3  469.85   21.00
   6   5   3  510.85   23.30
  -7  -5  -3  106.59    7.20
  -7  -5  -3   96.69   10.50
  -7  -5  -3   97.09   11.50
  -7  -5  -3   99.49   10.00
  -7  -5  -3   94.79    8.10
   7   5   3  115.49   11.20
   7   5   3   98.09    9.80
   7   5   3   93.19   11.80
   7   5   3  114.49   10.40
   7   5   3  130.19   15.10
   7   5   3  107.89    9.70
  -8  -5  -3    3.30    4.20
  -8  -5  -3   15.90    6.50
  -8  -5  -3   15.50    4.90
  -8  -5  -3   20.30    3.90
  -8  -5  -3   20.90    6.40
   8   5   3   19.20    6.40
   8   5   3    8.80    4.10
   8   5   3   17.70    6.10
   8   5   3   14.60    5.50
   8   5   3   14.70    5.30
  -9  -5  -3   15.40    6.50
  -9  -5  -3   24.90    6.90
  -9  -5  -3   17.10    6.90
  -9  -5  -3   19.30    5.50
  -9  -5  -3   19.20    4.00
   9   5   3   18.70    5.90
   9   5   3   22.00    6.60
   9   5   3   13.60    6.70
   9   5   3   25.20    6.60
   9   5   3   21.40    7.00
   9   5   3   19.50    6.30
 -10  -5  -3    4.00    5.00
 -10  -5  -3    1.70    2.30
 -10  -5  -3    0.00    4.40
 -10  -5  -3    6.10    4.30
  10   5   3    5.70    4.40
  10   5   3    3.00    6.40
  10   5   3    4.80    4.60
  10   5   3    2.00    4.70
  10   5   3   -2.90    3.70
 -11  -5  -3   34.90    5.30
 -11  -5  -3   30.80    7.30
 -11  -5  -3   30.60    8.60
 -11  -5  -3   23.10    8.60
  11   5   3   22.40    8.00
  11   5   3   18.30    6.30
  11   5   3   29.90    7.90
  11   5   3   19.20    8.50
  11   5   3    9.70   10.20
   5  -6  -3   19.10    7.30
   5  -6  -3   10.00    5.60
   5  -6  -3   15.00    5.80
   5  -6  -3   29.10   10.90
  -5   6   3   22.90    7.00
  -5   6   3    8.60    7.80
  -5   6   3   14.90    5.60
  -5   6   3    8.40    5.00
  -5   6   3   12.40    6.10
   4  -6  -3   57.09   12.50
   4  -6  -3   50.09   10.40
   4  -6  -3   50.89   10.00
   4  -6  -3   47.00    8.00
   4  -6  -3   43.20    8.90
  -4   6   3   49.80    8.70
  -4   6   3   44.00    8.30
  -4   6   3   59.89   11.40
  -4   6   3   39.90    8.40
  -4   6   3   41.80    9.10
  -4   6   3   69.39   12.50
   3  -6  -3  570.24   27.60
   3  -6  -3  499.25   24.90
   3  -6  -3  540.85   23.10
   3  -6  -3  576.34   20.70
   3  -6  -3  576.04   22.90
  -3   6   3  616.04   22.30
  -3   6   3  581.54   23.20
  -3   6   3  573.84   19.70
  -3   6   3  589.04   23.30
  -3   6   3  569.34   25.50
  -3   6   3  584.44   26.10
  -3   6   3  543.15   22.50
   2  -6  -3   46.60   10.00
   2  -6  -3   46.40    7.30
   2  -6  -3   57.99    7.50
   2  -6  -3   33.70    6.60
   2  -6  -3   60.19   10.80
  -2   6   3   36.40    7.20
  -2   6   3   43.90    7.30
  -2   6   3   42.30    6.90
  -2   6   3   45.20    5.90
  -2   6   3   40.20    7.60
   1  -6  -3  177.88   14.70
   1  -6  -3  168.18   10.10
   1  -6  -3  181.68   12.90
   1  -6  -3  163.78   11.30
   1  -6  -3  188.48   12.20
  -1   6   3  165.58   10.30
  -1   6   3  177.08   13.20
  -1   6   3  185.38   12.30
  -1   6   3  177.68   12.10
  -1   6   3  180.78   11.70
  -1   6   3  180.08   13.70
  -1   6   3  178.68   10.80
   0  -6  -3  230.88   13.00
   0  -6  -3  214.08   10.60
   0  -6  -3  204.08   15.40
   0  -6  -3  210.68   15.10
   0  -6  -3  234.28   17.30
   0   6   3  207.68   14.40
   0   6   3  220.88   11.90
   0   6   3  238.18   14.90
   0   6   3  240.38   14.40
   0   6   3  213.88   12.80
   0   6   3  236.28   13.10
  -1  -6  -3  644.44   20.70
  -1  -6  -3  624.44   25.30
  -1  -6  -3  612.54   20.00
  -1  -6  -3  610.64   21.20
   1   6   3  643.64   19.20
   1   6   3  627.14   20.90
   1   6   3  626.44   20.80
   1   6   3  636.24   23.20
   1   6   3  625.94   22.30
   1   6   3  647.94   20.60
   1   6   3  598.14   19.40
  -2  -6  -3    1.60    2.30
  -2  -6  -3   -3.70    3.00
  -2  -6  -3    2.30    2.20
  -2  -6  -3    1.60    1.70
  -2  -6  -3    1.90    2.40
   2   6   3   -0.10    1.80
   2   6   3    1.20    2.20
   2   6   3    0.00    1.70
   2   6   3   -4.40    1.80
   2   6   3   -3.60    1.50
   2   6   3    1.80    2.40
  -3  -6  -3    5.90    2.60
  -3  -6  -3    5.60    3.20
  -3  -6  -3    8.90    3.30
  -3  -6  -3   11.30    5.00
  -3  -6  -3    4.00    2.60
  -3  -6  -3   11.20    3.40
   3   6   3    9.40    3.30
   3   6   3   11.10    3.80
   3   6   3    8.00    3.80
   3   6   3    8.90    3.30
   3   6   3   10.10    3.80
   3   6   3    5.30    3.20
  -4  -6  -3   -0.50    2.00
  -4  -6  -3   -0.10    1.80
  -4  -6  -3    2.40    1.90
  -4  -6  -3    4.40    2.30
  -4  -6  -3    0.20    3.60
  -4  -6  -3   -3.40    1.90
   4   6   3    1.30    2.30
   4   6   3   -1.60    1.90
   4   6   3    0.80    2.20
   4   6   3   -0.30    2.00
   4   6   3    4.20    3.00
   4   6   3    6.10    3.40
  -5  -6  -3   72.79    6.40
  -5  -6  -3   80.29    8.20
  -5  -6  -3   75.19    6.30
  -5  -6  -3   70.29    6.10
  -5  -6  -3   75.19    7.70
  -5  -6  -3   69.89   11.00
   5   6   3   88.79    8.50
   5   6   3   66.29    7.70
   5   6   3   70.69    8.50
   5   6   3   75.59    7.70
   5   6   3   61.89    8.40
  -6  -6  -3  795.42   29.90
  -6  -6  -3  792.92   25.80
  -6  -6  -3  799.02   19.90
  -6  -6  -3  804.72   19.20
  -6  -6  -3  812.12   19.20
  -6  -6  -3  796.22   26.70
   6   6   3  829.32   26.20
   6   6   3  810.52   29.50
   6   6   3  790.72   24.00
   6   6   3  790.82   26.20
   6   6   3  806.92   25.40
  -7  -6  -3  305.17   19.10
  -7  -6  -3  310.17   12.70
  -7  -6  -3  302.47   10.80
  -7  -6  -3  306.37   11.40
  -7  -6  -3  325.87   17.30
  -7  -6  -3  306.57   17.30
   7   6   3  301.67   19.10
   7   6   3  309.07   19.30
   7   6   3  319.97   16.60
  -8  -6  -3   13.90    5.00
  -8  -6  -3   10.40    5.20
  -8  -6  -3    8.40    5.60
  -8  -6  -3   13.50    4.20
  -8  -6  -3   11.40    3.20
   8   6   3   18.70    5.90
   8   6   3   13.40    4.70
   8   6   3    7.50    4.50
   8   6   3    9.90    4.20
   8   6   3   11.20    6.60
   8   6   3   16.20    8.00
  -9  -6  -3   14.20    5.50
  -9  -6  -3   21.60    6.50
  -9  -6  -3   18.00    3.60
  -9  -6  -3   15.70    5.90
  -9  -6  -3   12.90    4.00
   9   6   3   11.20    5.40
   9   6   3    6.10    6.00
   9   6   3   22.80    6.80
   9   6   3   13.00    5.00
   9   6   3   19.70    6.50
   9   6   3   12.90    5.20
 -10  -6  -3    2.70    2.30
 -10  -6  -3   -4.40    4.50
 -10  -6  -3    0.90    5.60
 -10  -6  -3    3.50    5.20
  10   6   3   -3.00    4.60
  10   6   3    4.10    3.60
  10   6   3   -0.60    3.40
  10   6   3   -2.40    3.50
  10   6   3    4.40    4.80
  10   6   3  -14.40    5.90
 -11  -6  -3   -5.30    4.90
 -11  -6  -3    5.70    7.70
  11   6   3    0.40    3.40
  11   6   3    2.90    5.60
  11   6   3    2.90    8.80
  11   6   3  -11.40    8.40
  11   6   3   -3.50    4.00
   4  -7  -3   21.70    7.90
   4  -7  -3   18.70    8.00
   4  -7  -3   13.30    5.50
  -4   7   3   11.60    6.40
  -4   7   3    7.70    5.20
  -4   7   3   13.90    4.50
  -4   7   3    8.00    5.00
   3  -7  -3   -6.70    4.50
   3  -7  -3    0.40    4.20
   3  -7  -3    2.90    4.20
   3  -7  -3   10.40    5.10
   3  -7  -3    4.80    4.40
  -3   7   3    5.00    3.80
  -3   7   3    6.40    4.90
  -3   7   3   -3.40    4.10
  -3   7   3    6.80    4.50
  -3   7   3    6.60    3.70
  -3   7   3    2.00    4.30
  -3   7   3    6.40    3.50
   2  -7  -3   85.49    8.20
   2  -7  -3   79.39    9.70
   2  -7  -3   93.59   12.10
   2  -7  -3   72.19    8.90
   2  -7  -3   92.69   11.50
  -2   7   3   73.59    9.50
  -2   7   3   99.19   11.50
  -2   7   3   77.19    8.60
  -2   7   3   92.69   11.10
  -2   7   3   79.09    8.20
  -2   7   3   95.09   10.10
  -2   7   3   79.29    9.50
   1  -7  -3   47.20    8.10
   1  -7  -3   24.70    6.70
   1  -7  -3   42.30    7.80
   1  -7  -3   36.60    8.00
   1  -7  -3   39.40    6.40
  -1   7   3   43.20    7.10
  -1   7   3   44.30    8.20
  -1   7   3   45.90    8.10
  -1   7   3   25.40    6.50
  -1   7   3   40.00    6.80
  -1   7   3   34.80    7.00
  -1   7   3   31.10    7.50
   0  -7  -3   16.20    5.40
   0  -7  -3   14.90    4.20
   0  -7  -3   12.00    4.50
   0  -7  -3   32.10    7.20
   0  -7  -3   18.70    6.20
   0   7   3    8.40    5.00
   0   7   3   20.60    5.60
   0   7   3   16.30    5.10
   0   7   3   17.40    4.90
   0   7   3   20.30    5.60
   0   7   3   18.20    4.80
   0   7   3   15.60    5.00
  -1  -7  -3  567.04   20.70
  -1  -7  -3  563.74   22.00
  -1  -7  -3  558.64   25.70
  -1  -7  -3  572.64   21.30
  -1  -7  -3  558.84   17.70
   1   7   3  561.34   22.50
   1   7   3  570.34   19.20
   1   7   3  570.64   21.30
   1   7   3  555.24   19.90
   1   7   3  618.44   21.80
   1   7   3  561.84   21.50
   1   7   3  587.34   24.00
  -2  -7  -3    2.30    2.60
  -2  -7  -3    4.50    2.90
   2   7   3   -1.50    2.50
   2   7   3    2.90    2.30
   2   7   3   -0.90    2.20
   2   7   3   -1.70    2.10
   2   7   3   -0.60    2.20
  -3  -7  -3  206.78   11.60
  -3  -7  -3  210.48   10.10
  -3  -7  -3  204.68   15.40
  -3  -7  -3  201.08   12.60
  -3  -7  -3  203.58   11.60
   3   7   3  191.58   12.50
   3   7   3  207.58   12.00
   3   7   3  203.38   14.00
   3   7   3  187.38   12.10
   3   7   3  177.78   12.50
   3   7   3  219.28   12.70
  -4  -7  -3   73.49    7.70
  -4  -7  -3   63.79   10.40
  -4  -7  -3   61.09    7.30
  -4  -7  -3   53.69    6.30
  -4  -7  -3   59.99    6.60
  -4  -7  -3   67.09    6.00
   4   7   3   62.99    8.60
   4   7   3   65.09    7.20
   4   7   3   55.89    7.40
   4   7   3   62.09    7.20
   4   7   3   50.79    8.30
   4   7   3   72.09    8.10
  -5  -7  -3    5.70    2.90
  -5  -7  -3    9.00    3.60
  -5  -7  -3    2.80    4.40
  -5  -7  -3    6.20    3.40
  -5  -7  -3    8.00    4.30
  -5  -7  -3    9.40    2.90
   5   7   3    9.50    4.60
   5   7   3    8.50    4.20
   5   7   3    9.70    4.50
   5   7   3   12.00    4.10
   5   7   3   15.80    5.40
   5   7   3    6.90    3.50
  -6  -7  -3   16.10    3.90
  -6  -7  -3   24.80    4.40
  -6  -7  -3   23.30    4.20
  -6  -7  -3   18.40    5.20
  -6  -7  -3   28.10    7.30
  -6  -7  -3   35.30    6.90
   6   7   3   12.30    4.70
   6   7   3   17.50    5.70
   6   7   3   18.40    5.30
   6   7   3   19.80    6.40
  -7  -7  -3  118.99    7.10
  -7  -7  -3  104.29   10.40
  -7  -7  -3  131.59   13.80
  -7  -7  -3  118.69    7.80
  -7  -7  -3  118.49    7.40
  -7  -7  -3  132.69   11.40
   7   7   3  107.89   11.00
   7   7   3  122.29   10.60
   7   7   3  110.29   11.60
   7   7   3  127.49   11.60
   7   7   3  120.19   12.40
   7   7   3  113.19   10.70
  -8  -7  -3    0.70    3.50
  -8  -7  -3    5.50    2.70
  -8  -7  -3    9.70    5.20
  -8  -7  -3   -1.60    2.70
   8   7   3    3.20    3.40
   8   7   3    5.90    3.80
   8   7   3    2.10    3.60
   8   7   3    7.80    4.70
   8   7   3   -4.60    2.90
   8   7   3    1.30    3.40
  -9  -7  -3    3.90    3.40
  -9  -7  -3   -0.20    3.90
  -9  -7  -3   -3.60    4.40
   9   7   3   -1.10    3.20
   9   7   3    5.00    4.30
   9   7   3   -0.40    3.50
   9   7   3    0.70    3.80
   9   7   3   -3.10    3.10
   9   7   3    1.90    5.90
 -10  -7  -3   56.59   10.80
 -10  -7  -3   45.80    9.10
 -10  -7  -3   62.19   10.40
  10   7   3   45.10    9.20
  10   7   3   32.70   10.20
  10   7   3   47.40    9.60
  10   7   3   44.10    9.80
  10   7   3   40.70    8.90
  10   7   3   19.90    7.00
   3  -8  -3   35.30   13.60
   3  -8  -3   13.30    5.70
   3  -8  -3   32.60    9.10
  -3   8   3   20.70    6.60
  -3   8   3   22.60    6.50
  -3   8   3   13.60    6.50
   2  -8  -3    5.40    6.50
   2  -8  -3    4.60    4.60
   2  -8  -3    6.50    6.00
   2  -8  -3    7.30    6.60
   2  -8  -3    9.80    4.80
  -2   8   3   -1.80    4.40
  -2   8   3    5.10    5.10
  -2   8   3   -1.50    2.80
  -2   8   3    7.70    4.70
  -2   8   3    3.40    4.20
  -2   8   3    6.20    4.60
  -2   8   3    7.60    4.40
   1  -8  -3   11.10    4.30
   1  -8  -3   10.00    4.60
   1  -8  -3    0.90    4.00
   1  -8  -3    9.70    5.70
   1  -8  -3    3.00    4.20
  -1   8   3    9.30    4.10
  -1   8   3    5.70    3.90
  -1   8   3    7.80    4.60
  -1   8   3    9.40    5.10
  -1   8   3    4.50    5.10
  -1   8   3    8.70    4.60
  -1   8   3   13.00    5.30
   0  -8  -3   39.40    7.80
   0  -8  -3   31.10    6.00
   0  -8  -3   49.10    9.80
   0  -8  -3   36.20    7.60
   0  -8  -3   31.20    8.50
   0   8   3   25.40    6.30
   0   8   3   32.30    7.20
   0   8   3   48.40    7.30
   0   8   3   31.20    7.00
   0   8   3   34.50    6.90
   0   8   3   49.20   10.50
  -1  -8  -3   11.80    4.60
  -1  -8  -3   20.80    5.60
  -1  -8  -3   13.30    5.90
  -1  -8  -3   23.90    6.90
  -1  -8  -3   11.80    3.80
   1   8   3   13.60    5.90
   1   8   3    9.70    3.70
   1   8   3    7.30    3.80
   1   8   3   14.30    4.80
   1   8   3   23.00    6.10
   1   8   3    8.20    4.40
   1   8   3    9.70    4.60
  -2  -8  -3  199.68   13.20
  -2  -8  -3  204.98   12.70
  -2  -8  -3  199.78   13.60
  -2  -8  -3  198.38   16.50
   2   8   3  190.38   14.70
   2   8   3  203.58   14.40
   2   8   3  207.38   12.90
   2   8   3  200.08   13.30
   2   8   3  170.18   12.70
  -3  -8  -3  156.38   11.60
  -3  -8  -3  187.68   16.10
  -3  -8  -3  164.88   11.70
  -3  -8  -3  165.58    9.00
  -3  -8  -3  165.08   10.90
   3   8   3  163.48   12.00
   3   8   3  169.78   12.80
   3   8   3  176.28   12.00
   3   8   3  162.08   14.30
   3   8   3  186.68   14.40
  -4  -8  -3  119.49    9.00
  -4  -8  -3  110.99    9.90
  -4  -8  -3  115.79   13.20
  -4  -8  -3  118.29    9.70
   4   8   3  122.09   10.50
   4   8   3  124.89   11.20
   4   8   3  129.79   10.40
   4   8   3  118.39   10.10
   4   8   3  112.09   11.50
   4   8   3  118.09   10.80
  -5  -8  -3    3.40    2.60
  -5  -8  -3    0.80    4.00
  -5  -8  -3    3.30    4.30
  -5  -8  -3    3.20    2.30
  -5  -8  -3    1.60    3.40
  -5  -8  -3    3.50    3.10
   5   8   3    4.80    3.80
   5   8   3    2.80    3.90
   5   8   3   -1.60    2.50
   5   8   3    2.30    3.50
   5   8   3   11.50    4.70
   5   8   3    9.50    3.90
  -6  -8  -3   39.60    5.00
  -6  -8  -3   40.60    9.20
  -6  -8  -3   36.70    4.50
  -6  -8  -3   25.30    5.30
  -6  -8  -3   30.10    6.10
  -6  -8  -3   41.90    7.50
   6   8   3   38.00    7.50
   6   8   3   36.70    7.20
   6   8   3   31.30    7.50
   6   8   3   34.30    7.40
   6   8   3   36.00    7.50
   6   8   3   29.60    5.90
  -7  -8  -3   48.40    8.00
  -7  -8  -3   40.00    7.50
  -7  -8  -3   46.40    9.80
  -7  -8  -3   35.00    5.80
   7   8   3   32.80    7.80
   7   8   3   46.00   10.70
   7   8   3   51.79    9.30
   7   8   3   32.50    7.50
   7   8   3   41.10    8.30
  -8  -8  -3   52.49    8.80
  -8  -8  -3   49.50    5.80
  -8  -8  -3   58.29    9.50
   8   8   3   47.30    8.70
   8   8   3   69.59   12.40
   8   8   3   38.60    8.00
   8   8   3   42.00    9.10
   8   8   3   55.79   10.70
   8   8   3   72.89   13.00
  -9  -8  -3   15.10    5.30
  -9  -8  -3   16.20    7.60
  -9  -8  -3   24.70    7.10
   9   8   3   18.80    6.70
   9   8   3   36.90    8.60
   9   8   3   16.20    6.00
   9   8   3   13.50    6.10
   9   8   3   19.30    5.90
   9   8   3   18.20    8.80
 -10  -8  -3   -2.80    4.30
 -10  -8  -3   -3.90    4.60
 -10  -8  -3   12.70    6.40
  10   8   3   -5.10    4.10
  10   8   3    9.30    4.80
  10   8   3   -4.50    4.90
  10   8   3    8.90    6.40
  10   8   3   -6.30    6.30
  10   8   3   -1.30    4.60
   2  -9  -3   28.10    8.90
   2  -9  -3   16.80    9.60
  -2   9   3   19.90    7.10
  -2   9   3   10.40    5.70
  -2   9   3   10.70    5.70
  -2   9   3   26.60    7.00
  -2   9   3   25.80    7.70
   1  -9  -3    1.20    4.20
   1  -9  -3    5.50    5.10
   1  -9  -3    6.50    4.70
   1  -9  -3   -2.30    4.40
  -1   9   3    7.70    4.30
  -1   9   3    3.50    5.60
  -1   9   3    4.00    4.70
  -1   9   3    6.40    4.30
  -1   9   3    2.70    5.80
  -1   9   3    6.50    4.00
  -1   9   3   -3.20    3.40
   0  -9  -3   11.40    5.10
   0  -9  -3   11.30    4.10
   0  -9  -3   -0.60    4.40
   0  -9  -3   11.00    5.20
   0  -9  -3    0.50    4.20
   0   9   3   12.70    5.70
   0   9   3   12.50    5.50
   0   9   3    6.30    5.70
   0   9   3   12.30    5.00
   0   9   3   11.90    4.60
   0   9   3   14.70    4.80
   0   9   3   11.50    5.10
  -1  -9  -3    0.50    2.60
  -1  -9  -3    1.60    3.30
  -1  -9  -3   -0.30    3.50
  -1  -9  -3    2.40    4.10
  -1  -9  -3    1.00    3.00
   1   9   3    5.50    4.00
   1   9   3    5.10    4.50
   1   9   3   -0.80    2.50
   1   9   3   -1.20    3.20
   1   9   3    0.20    3.20
   1   9   3   -3.50    3.10
   1   9   3    5.40    4.10
  -2  -9  -3   13.90    5.70
  -2  -9  -3    2.80    3.90
  -2  -9  -3   15.40    4.10
  -2  -9  -3   25.10    6.10
  -2  -9  -3   12.80    5.80
   2   9   3   11.40    4.60
   2   9   3    9.30    5.40
   2   9   3   12.80    5.40
   2   9   3   17.70    4.90
   2   9   3   13.40    5.20
   2   9   3    8.40    4.90
   2   9   3   23.00    6.10
  -3  -9  -3   89.19    9.70
  -3  -9  -3  110.29   10.10
  -3  -9  -3   96.89    9.10
  -3  -9  -3  104.19   13.00
   3   9   3  101.89   10.30
   3   9   3   99.19   10.30
   3   9   3  102.89   10.50
   3   9   3   94.19   11.30
   3   9   3   95.19   10.80
   3   9   3   92.79    9.50
  -4  -9  -3  441.06   25.40
  -4  -9  -3  392.36   18.50
  -4  -9  -3  407.66   19.00
  -4  -9  -3  410.26   16.30
  -4  -9  -3  386.76   13.40
   4   9   3  398.16   19.90
   4   9   3  404.56   18.60
   4   9   3  401.26   20.70
   4   9   3  393.36   21.80
   4   9   3  429.16   19.90
   4   9   3  385.46   19.30
  -5  -9  -3   94.09    7.60
  -5  -9  -3   86.69    9.50
  -5  -9  -3   93.89    6.50
  -5  -9  -3   88.49    9.00
  -5  -9  -3   95.09   14.70
   5   9   3  102.39    9.80
   5   9   3  116.59   11.30
   5   9   3  104.79   10.10
   5   9   3  103.79   11.60
   5   9   3  101.59   11.10
   5   9   3   96.19   10.10
  -6  -9  -3   25.00    5.70
  -6  -9  -3   11.10    4.80
  -6  -9  -3   19.40    8.30
  -6  -9  -3    9.60    4.20
   6   9   3   19.30    6.20
   6   9   3   16.00    5.70
   6   9   3    9.90    5.30
   6   9   3   20.10    5.20
   6   9   3   19.40    6.40
   6   9   3   18.10    6.00
  -7  -9  -3   25.90    6.80
  -7  -9  -3   28.50    5.80
  -7  -9  -3   23.30    6.30
  -7  -9  -3   52.89   10.80
   7   9   3   38.00    9.00
   7   9   3   35.80    8.00
   7   9   3   29.80    7.20
   7   9   3   32.60    7.20
   7   9   3   34.00    7.70
  -8  -9  -3   77.89    8.00
  -8  -9  -3  115.19   13.70
  -8  -9  -3  103.09   11.30
  -8  -9  -3   93.79    9.90
   8   9   3   84.09   13.00
   8   9   3  106.39   11.00
   8   9   3   73.49   12.20
   8   9   3   98.09   11.60
   8   9   3   83.19   10.10
   8   9   3   89.59   12.10
  -9  -9  -3   28.70    5.90
  -9  -9  -3   10.90    5.60
  -9  -9  -3   28.80    8.80
  -9  -9  -3   20.00    6.50
   9   9   3   37.20    9.50
   9   9   3   33.90    8.10
   9   9   3   35.60    8.80
   9   9   3   26.80    8.70
   9   9   3   19.40    7.20
   9   9   3   24.90    6.80
 -10  -9  -3    5.20    4.50
 -10  -9  -3  -12.10    6.00
  10   9   3   -0.30    5.70
  10   9   3    1.10    4.20
  10   9   3   -0.80    4.60
  10   9   3    3.00    5.80
  10   9   3   -8.90    5.90
   0 -10  -3    3.90    4.40
   0 -10  -3   10.10    4.70
   0 -10  -3    3.70    4.70
   0  10   3    1.20    5.90
   0  10   3   -1.00    4.60
   0  10   3    2.40    4.30
   0  10   3    0.00    3.70
   0  10   3   -3.90    3.70
  -1 -10  -3   10.00    7.70
  -1 -10  -3   21.20    5.90
  -1 -10  -3   21.10    8.30
  -1 -10  -3   30.00    6.30
  -1 -10  -3   18.90    6.50
   1  10   3    9.00    7.00
   1  10   3   18.90    6.20
   1  10   3   24.30    6.90
   1  10   3   28.60    8.60
   1  10   3    7.00    5.20
   1  10   3   20.00    6.10
   1  10   3   10.70    5.50
  -2 -10  -3   79.59    8.80
  -2 -10  -3   60.49   11.50
  -2 -10  -3   76.69    7.80
  -2 -10  -3   87.69   15.60
  -2 -10  -3   73.69   10.00
   2  10   3   59.49   10.20
   2  10   3   68.99   10.50
   2  10   3   72.89   12.10
   2  10   3   69.99   12.30
   2  10   3   48.40    7.80
   2  10   3   58.39   10.40
   2  10   3   67.79   11.30
  -3 -10  -3    1.20    2.90
  -3 -10  -3    3.30    6.20
  -3 -10  -3    5.30    4.00
  -3 -10  -3    8.30    4.30
  -3 -10  -3    1.30    5.20
   3  10   3    7.80    4.80
   3  10   3    1.60    4.50
   3  10   3   -5.80    3.40
   3  10   3    4.60    3.70
   3  10   3    2.10    4.00
  -4 -10  -3   12.80    4.70
  -4 -10  -3    7.30    3.70
  -4 -10  -3    2.10    5.40
  -4 -10  -3   -1.10    3.30
  -4 -10  -3    3.40    2.80
   4  10   3    6.20    4.50
   4  10   3    5.30    4.50
   4  10   3   -4.50    3.20
   4  10   3    1.50    3.70
   4  10   3    5.00    4.60
   4  10   3    5.20    4.00
  -5 -10  -3   74.99    8.70
  -5 -10  -3   73.29    9.40
  -5 -10  -3   99.79   15.90
   5  10   3   87.09    9.90
   5  10   3   86.19   10.60
   5  10   3   84.89    9.80
   5  10   3  100.99   10.20
   5  10   3   71.39   12.00
   5  10   3  102.99   12.10
  -6 -10  -3   36.10    7.70
  -6 -10  -3   41.00    7.70
  -6 -10  -3   39.10    9.60
   6  10   3   46.30   10.50
   6  10   3   26.80    6.50
   6  10   3   37.10    7.90
   6  10   3   28.00    6.50
   6  10   3   43.20    9.40
   6  10   3   33.70    7.00
  -7 -10  -3   43.10    7.30
  -7 -10  -3   37.40    9.40
   7  10   3   46.00    8.60
   7  10   3   39.70    9.50
   7  10   3   48.90    8.00
   7  10   3   22.00    7.10
   7  10   3   42.40    7.60
   7  10   3   29.90    8.60
  -8 -10  -3   25.20    6.70
  -8 -10  -3   22.50    8.70
  -8 -10  -3   18.30    6.00
  -8 -10  -3   26.50    7.10
   8  10   3   29.10    7.30
   8  10   3   24.40    7.30
   8  10   3   23.00    7.90
   8  10   3    9.80    5.90
   8  10   3    6.10    6.70
  -9 -10  -3    2.30    6.70
  -9 -10  -3    9.00    5.50
  -9 -10  -3   -5.80    3.80
   9  10   3    8.10    6.40
   9  10   3    8.40    5.80
   9  10   3    6.00    4.90
   9  10   3   15.70    5.80
  -2 -11  -3   34.90    7.10
  -2 -11  -3   50.99    7.80
  -2 -11  -3   52.59   12.60
   2  11   3   44.70   11.50
   2  11   3   57.09   10.90
   2  11   3   45.10   10.10
   2  11   3   53.89   11.20
   2  11   3   46.80    9.10
  -3 -11  -3   -5.90    4.90
  -3 -11  -3    2.30    3.40
   3  11   3   -5.70    4.50
   3  11   3    2.20    5.70
   3  11   3   -4.90    5.00
   3  11   3   -1.80    4.40
   3  11   3   -4.90    4.40
   3  11   3   -7.90    4.10
  -4 -11  -3   30.00    8.70
  -4 -11  -3   45.30   11.40
  -4 -11  -3   39.40    6.40
  -4 -11  -3   49.80   14.10
   4  11   3   45.90    9.20
   4  11   3   44.80    8.90
   4  11   3   33.50    8.70
   4  11   3   49.80   10.20
  -5 -11  -3    0.90    4.40
  -5 -11  -3    4.60    4.40
  -5 -11  -3    4.80    6.90
   5  11   3   -2.50    4.80
   5  11   3  -12.40    5.50
   5  11   3   10.90    5.60
   5  11   3   -0.20    5.50
   5  11   3   -8.50    3.10
   5  11   3    3.80    4.80
  -6 -11  -3   56.69   15.20
  -6 -11  -3   70.69   10.70
  -6 -11  -3   45.40   11.20
   6  11   3   39.90    8.60
   6  11   3   46.40   11.40
   6  11   3   49.60   10.30
   6  11   3   61.19    9.80
   6  11   3   34.30   10.50
   6  11   3   62.79   10.50
  -7 -11  -3   25.30    7.60
  -7 -11  -3   29.50    9.80
  -7 -11  -3   28.50    7.10
   7  11   3   20.30    6.90
   7  11   3   16.00    5.40
   7  11   3   10.30    7.20
   7  11   3   19.60    7.10
   5  10  -4   18.90    5.40
   5  10  -4    4.10    4.80
   4  10  -4    2.80    4.10
   4  10  -4    1.50    3.00
   4  10  -4    0.30    5.30
   4  10  -4    9.40    4.30
   3  10  -4    7.40    4.80
   3  10  -4   -7.20    3.30
   3  10  -4   10.50    4.40
   3  10  -4   -6.10    3.00
   3  10  -4    5.60    5.00
   3  10  -4    0.20    3.90
   3  10  -4   -3.40    5.20
   7   9  -4   12.00    4.90
   7   9  -4   16.90    6.20
   7   9  -4   12.50    5.20
   6   9  -4    7.00    4.60
   6   9  -4   25.80    7.00
   6   9  -4   13.80    5.70
   5   9  -4    1.90    4.20
   5   9  -4   13.00    4.40
   5   9  -4   10.00    4.60
   4   9  -4  114.89   10.80
   4   9  -4  101.99   11.80
   3   9  -4  103.09    8.80
   3   9  -4   86.19    8.20
   3   9  -4  101.59   11.00
   3   9  -4  100.49    7.70
   3   9  -4   88.59   10.40
   2   9  -4   11.70    5.00
   2   9  -4   29.50    6.50
   2   9  -4   22.90    5.70
   2   9  -4   27.20    5.30
   2   9  -4   15.90    5.30
   2   9  -4   28.00    6.80
  -2  -9   4   19.70    6.70
   1   9  -4   63.89   10.20
   1   9  -4   87.49    8.30
   1   9  -4   59.99   11.10
   1   9  -4   88.29   13.90
   1   9  -4   89.29    8.00
   1   9  -4   85.09    9.10
  -1  -9   4   94.29   12.50
   0   9  -4    5.20    5.80
   0   9  -4   -3.40    3.20
   0   9  -4   -1.90    4.30
   0   9  -4    1.30    3.30
   0   9  -4   -0.40    4.10
   0   9  -4    2.70    5.20
   0  -9   4   -3.10    6.20
   0  -9   4    9.60    5.40
   8   8  -4    3.70    4.50
   8   8  -4    7.10    3.00
   8   8  -4    8.70    5.00
   7   8  -4   -1.10    3.10
   7   8  -4   -4.60    3.80
   7   8  -4    9.30    3.50
   6   8  -4    2.80    3.60
   6   8  -4   -4.00    3.80
   6   8  -4    9.50    4.80
   5   8  -4   -0.20    3.20
   5   8  -4    9.80    4.40
   5   8  -4    7.70    4.30
   4   8  -4   31.80    7.30
   4   8  -4   21.50    6.00
   3   8  -4   66.79    8.40
   3   8  -4   70.59    8.90
   3   8  -4   65.69    6.20
   3   8  -4   79.29    5.80
   2   8  -4   60.99    6.80
   2   8  -4   54.59    6.70
   2   8  -4   57.79    6.20
   2   8  -4   56.09    5.70
   2   8  -4   59.39    7.00
   2   8  -4   39.20    7.90
   2   8  -4   45.40    7.90
  -2  -8   4   58.49    8.40
   1   8  -4   38.90    7.30
   1   8  -4   54.89    9.10
   1   8  -4   45.30    5.90
   1   8  -4   46.40    7.00
   1   8  -4   63.89    7.70
  -1  -8   4   44.10    7.20
  -1  -8   4   41.90    8.20
   0   8  -4  190.38   11.10
   0   8  -4  198.38   13.70
   0   8  -4  222.98   13.90
   0   8  -4  208.68   11.80
   0   8  -4  244.08   16.20
   0   8  -4  207.88   15.30
   0  -8   4  186.68   16.00
   0  -8   4  201.58   15.20
  -1   8  -4   33.70    8.70
  -1   8  -4   35.30    6.60
  -1   8  -4   22.70    6.60
  -1   8  -4   32.40    7.20
  -1   8  -4   46.10    7.70
   1  -8   4   49.70   10.30
   1  -8   4   40.90    8.00
  -2   8  -4   -4.00    4.30
  -2   8  -4    3.10    5.40
  -2   8  -4    4.30    3.40
  -2   8  -4    2.80    3.50
  -2   8  -4   -2.20    3.40
  -2   8  -4   10.60    9.60
   2  -8   4   10.60    4.90
   9   7  -4   64.39    9.50
   9   7  -4   76.89    9.60
   8   7  -4   42.00    8.50
   8   7  -4   21.80   11.50
   7   7  -4   33.60    6.80
   7   7  -4   19.20    5.20
   7   7  -4   33.90    5.40
   6   7  -4   90.69    8.70
   6   7  -4   83.99    7.40
   6   7  -4  101.49    9.40
   5   7  -4    4.10    3.00
   5   7  -4   -0.10    2.40
   5   7  -4    1.10    3.00
   4   7  -4   -0.10    2.40
   4   7  -4   -4.70    2.30
   4   7  -4    2.10    3.40
   3   7  -4   12.30    6.30
   3   7  -4    9.10    6.30
   2   7  -4   45.10    5.20
   2   7  -4   33.40    6.80
   2   7  -4   32.00    5.70
   2   7  -4   39.60    4.70
   2   7  -4   35.00    4.20
  -2  -7   4   32.10    6.00
  -2  -7   4   30.10    4.80
   1   7  -4   26.00    5.60
   1   7  -4   39.60    6.80
   1   7  -4   25.20    4.70
   1   7  -4   36.90    7.60
   1   7  -4   30.40    4.70
   1   7  -4   29.00    6.20
  -1  -7   4   30.00    5.60
  -1  -7   4   29.20    6.80
   0   7  -4   56.19    8.50
   0   7  -4   80.99    9.30
   0   7  -4   64.99    6.30
   0   7  -4   65.29    6.30
   0   7  -4   59.39    7.30
   0   7  -4   54.19    9.20
   0  -7   4   51.79    7.10
   0  -7   4   58.39    9.90
  -1   7  -4  124.69   12.40
  -1   7  -4  105.69   10.10
  -1   7  -4  104.79   10.50
  -1   7  -4  113.89    8.60
  -1   7  -4  104.59    8.10
  -1   7  -4  102.89   10.70
   1  -7   4   98.59   11.80
   1  -7   4  140.19   11.50
  -2   7  -4   13.90    5.90
  -2   7  -4    7.80    5.30
  -2   7  -4   10.20    4.20
  -2   7  -4    8.30    3.60
  -2   7  -4    7.00    5.10
  -2   7  -4    8.40    4.20
   2  -7   4    9.10    4.30
   2  -7   4   -0.30    4.10
   2  -7   4   11.80    3.40
  -3   7  -4    3.50    6.60
  -3   7  -4    7.20    6.90
  -3   7  -4   22.70    9.70
  -3   7  -4   13.00    4.70
  -3   7  -4    8.80    5.40
  -3   7  -4    7.70    5.00
   3  -7   4   18.90    8.40
   3  -7   4   21.40    5.70
   3  -7   4   14.30    5.30
   9   6  -4    3.00    3.90
   9   6  -4   13.70    5.00
   8   6  -4   11.10    4.70
   8   6  -4   11.10    5.00
   7   6  -4    2.40    3.10
   7   6  -4    3.40    2.60
   6   6  -4    2.50    2.70
   6   6  -4    2.30    2.60
   6   6  -4    3.20    2.40
   5   6  -4  220.28   12.10
   5   6  -4  218.28   12.40
   5   6  -4  205.18   11.40
   4   6  -4    6.50    3.60
   4   6  -4   15.70    4.30
   4   6  -4    8.10    3.50
   3   6  -4   60.79    7.00
   3   6  -4   59.99    7.30
   2   6  -4   -1.00    2.30
   2   6  -4    1.70    2.00
   1   6  -4   84.39    6.80
   1   6  -4   92.79    7.70
   1   6  -4   78.19    6.70
   1   6  -4   92.29    9.00
   1   6  -4   77.99    5.80
   1   6  -4   85.09    6.00
  -1  -6   4   82.69    6.70
  -1  -6   4   71.79    8.20
   0   6  -4   55.09    5.60
   0   6  -4   64.29    5.50
   0   6  -4   72.69    7.40
   0   6  -4   63.79    7.60
   0   6  -4   44.90    7.70
   0   6  -4   55.69    6.60
   0  -6   4   52.89    8.80
   0  -6   4   55.99    6.60
  -1   6  -4  211.48   14.50
  -1   6  -4  201.78   13.80
  -1   6  -4  206.28   10.90
  -1   6  -4  192.68   12.50
  -1   6  -4  207.38   10.00
  -1   6  -4  220.48   13.10
   1  -6   4  217.08   13.20
   1  -6   4  208.18   15.50
  -2   6  -4  101.79   10.20
  -2   6  -4  109.59    8.20
  -2   6  -4  113.79   10.40
  -2   6  -4  109.19   12.10
  -2   6  -4   97.29   10.20
  -2   6  -4  114.59    8.90
   2  -6   4  102.19    8.30
   2  -6   4  114.49   10.60
   2  -6   4   98.79    7.60
   2  -6   4  117.79   13.00
  -3   6  -4   -1.70    2.60
  -3   6  -4    1.80    5.80
  -3   6  -4   -0.30    3.40
  -3   6  -4    1.70    3.70
  -3   6  -4   -5.00    3.90
  -3   6  -4   -1.10    2.80
   3  -6   4    1.40    3.70
   3  -6   4   -3.30    2.60
   3  -6   4   18.60    7.40
   3  -6   4    5.70    4.30
  -4   6  -4    9.20    5.00
  -4   6  -4    5.60    3.50
  -4   6  -4    2.20    4.90
  -4   6  -4    4.30    5.40
  -4   6  -4    5.70    4.10
  -4   6  -4    2.90    6.20
   4  -6   4    4.50    5.50
   4  -6   4   13.20    3.70
   4  -6   4    5.50    4.70
  -5   6  -4   49.20    8.80
  -5   6  -4   62.39   13.10
  -5   6  -4   39.00    9.10
  -5   6  -4   32.80    9.80
  -5   6  -4   37.30    7.20
   5  -6   4   61.49   10.10
   5  -6   4   38.20    8.90
   5  -6   4   27.40    7.30
   9   5  -4   66.79    7.00
   9   5  -4   64.49    7.10
   9   5  -4   48.40    7.80
   9   5  -4   52.49    6.90
   8   5  -4   51.19    6.50
   8   5  -4   38.70    7.20
   7   5  -4   57.69    6.50
   7   5  -4   72.49    8.90
   6   5  -4   33.50    4.90
   6   5  -4   29.40    5.50
   6   5  -4   30.00    5.70
   5   5  -4   51.19    5.80
   5   5  -4   67.49    6.70
   5   5  -4   51.29    6.00
   4   5  -4  506.65   16.40
   4   5  -4  490.35   17.10
   4   5  -4  512.65   17.20
   3   5  -4   91.29    8.10
   3   5  -4   90.79    6.90
   3   5  -4   92.49    7.60
   2   5  -4    4.00    2.70
   1   5  -4   16.80    4.90
   1   5  -4   13.10    2.90
   1   5  -4   13.00    3.50
   1   5  -4   14.60    3.20
   1   5  -4   17.40    3.50
  -1  -5   4   11.30    3.80
  -1  -5   4   12.80    3.10
   0   5  -4    5.30    2.30
   0   5  -4    5.30    3.60
   0   5  -4    6.80    2.70
   0   5  -4    4.60    2.60
   0   5  -4    2.20    1.70
   0   5  -4    1.50    2.20
   0  -5   4    3.00    3.20
   0  -5   4    0.20    2.10
  -1   5  -4    4.10    2.20
  -1   5  -4    7.10    3.50
  -1   5  -4    4.00    2.40
  -1   5  -4    2.90    2.60
  -1   5  -4    4.00    3.20
  -1   5  -4    4.80    2.80
   1  -5   4    5.50    3.40
   1  -5   4    5.10    5.60
  -2   5  -4  259.67   12.30
  -2   5  -4  245.78   14.20
  -2   5  -4  256.07   16.20
  -2   5  -4  253.07   14.50
  -2   5  -4  266.57   11.20
  -2   5  -4  269.67   15.60
   2  -5   4  270.77   15.00
   2  -5   4  236.38   11.70
   2  -5   4  260.27   11.40
   2  -5   4  283.07   18.30
  -3   5  -4   95.89    9.80
  -3   5  -4   88.79    9.40
  -3   5  -4  105.49    8.80
  -3   5  -4  105.49   12.00
  -3   5  -4  102.19   10.60
  -3   5  -4  107.09    8.10
   3  -5   4   68.69   11.20
   3  -5   4   98.59   10.10
   3  -5   4  106.69    8.40
  -4   5  -4    1.80    4.40
  -4   5  -4    3.20    5.30
  -4   5  -4   15.70    5.00
  -4   5  -4    7.30    3.70
  -4   5  -4    0.20    2.70
  -4   5  -4    3.90    3.10
   4  -5   4    7.50    6.00
   4  -5   4    5.90    3.60
   4  -5   4    9.20    4.20
   4  -5   4   10.30    5.20
  -5   5  -4   51.29    7.60
  -5   5  -4   53.39   10.30
  -5   5  -4   46.30   10.10
  -5   5  -4   34.80    7.30
  -5   5  -4   47.90    9.40
  -5   5  -4   43.90   11.60
  -5   5  -4   38.80    7.90
   5  -5   4   48.00    8.60
   5  -5   4   73.99   15.10
   5  -5   4   61.79    7.90
   5  -5   4   47.90    9.30
  -6   5  -4  244.28   25.60
  -6   5  -4  250.77   15.90
  -6   5  -4  249.78   19.40
  -6   5  -4  245.28   16.70
   6  -5   4  282.17   20.70
   6  -5   4  252.57   15.90
   6  -5   4  274.67   18.70
   9   4  -4   84.99   10.60
   9   4  -4  114.39   10.50
   9   4  -4   99.29    9.20
   9   4  -4   61.29    7.40
   9   4  -4   83.79    8.00
   8   4  -4  270.07   11.60
   8   4  -4  243.18   10.90
   8   4  -4  252.77   14.40
   8   4  -4  262.97   12.10
   7   4  -4   20.10    4.00
   6   4  -4   10.00    3.00
   6   4  -4    7.90    3.20
   6   4  -4   13.30    3.60
   5   4  -4  219.58   10.10
   5   4  -4  206.28   10.80
   5   4  -4  215.38   10.00
   4   4  -4  507.35   16.40
   4   4  -4  502.15   15.30
   4   4  -4  491.65   15.20
   3   4  -4  306.27   13.30
   3   4  -4  332.27   12.10
   3   4  -4  311.67   11.10
   2   4  -4  190.88   11.00
   1   4  -4   10.10    2.90
   1   4  -4    4.00    2.90
   1   4  -4   13.30    2.80
   1   4  -4   14.20    3.00
   1   4  -4   16.10    4.40
  -1  -4   4    8.30    3.10
   0   4  -4  911.81   18.60
   0   4  -4  911.41   25.80
   0   4  -4  891.31   23.10
   0   4  -4  896.11   15.50
   0   4  -4  895.11   21.50
   0   4  -4  901.91   20.00
   0  -4   4  916.41   20.70
   0  -4   4  882.11   24.40
  -1   4  -4  123.79    7.50
  -1   4  -4  135.19   10.20
  -1   4  -4  132.29    9.30
  -1   4  -4  133.89    8.80
  -1   4  -4  131.49    6.20
   1  -4   4  120.39    8.60
   1  -4   4  134.59   11.10
   1  -4   4  124.69    6.70
  -2   4  -4   12.30    4.10
  -2   4  -4    6.30    4.10
  -2   4  -4    8.50    3.80
  -2   4  -4   14.60    4.80
  -2   4  -4    7.00    2.90
  -2   4  -4    7.70    2.70
   2  -4   4    7.70    2.80
   2  -4   4   11.40    4.80
   2  -4   4    9.50    3.40
   2  -4   4   12.80    4.00
  -3   4  -4    4.20    3.50
  -3   4  -4    6.10    4.20
  -3   4  -4   11.00    3.50
  -3   4  -4    9.40    3.10
  -3   4  -4   13.60    5.00
   3  -4   4   15.30    4.00
   3  -4   4   14.80    4.50
   3  -4   4    8.50    4.70
   3  -4   4    9.50    5.90
  -4   4  -4   -0.80    2.30
  -4   4  -4   -1.00    2.70
  -4   4  -4    9.40    5.30
  -4   4  -4    4.50    3.00
  -4   4  -4    3.40    3.00
  -4   4  -4    4.30    3.80
   4  -4   4    5.30    3.10
   4  -4   4   -1.20    1.90
   4  -4   4    5.30    3.50
   4  -4   4   -3.10    2.70
   4  -4   4   -4.20    3.60
  -5   4  -4  120.49   10.00
  -5   4  -4  115.59   12.00
  -5   4  -4  128.09   11.00
  -5   4  -4  124.69   12.90
  -5   4  -4  116.89   12.50
  -5   4  -4  123.89   14.90
  -5   4  -4  114.09   10.10
   5  -4   4  135.79   16.00
   5  -4   4  131.89   10.70
   5  -4   4  118.09   10.90
   5  -4   4  107.09    9.90
  -6   4  -4  116.19   10.30
  -6   4  -4  119.29   14.00
  -6   4  -4  103.69   12.40
  -6   4  -4  118.49   13.30
  -6   4  -4   88.49   10.10
  -6   4  -4  112.99   15.30
  -6   4  -4   82.19    9.70
   6  -4   4  124.39   13.70
   6  -4   4  113.99   11.20
   6  -4   4  103.39    9.00
   6  -4   4  116.89   18.00
  -7   4  -4  125.69   14.90
  -7   4  -4  155.98   23.50
  -7   4  -4  134.49   12.70
  -7   4  -4  136.59   12.60
  -7   4  -4  104.59   11.20
   7  -4   4  140.59   11.60
   7  -4   4  136.99   15.50
   7  -4   4  153.68   15.70
   9   3  -4   -0.10    3.10
   9   3  -4    4.10    2.90
   9   3  -4    2.90    4.60
   9   3  -4    0.50    2.80
   9   3  -4    1.80    3.30
  -9  -3   4    3.20    4.70
  -9  -3   4   -0.50    2.80
  -9  -3   4   -7.30    4.30
   8   3  -4   68.79    6.80
   8   3  -4   51.19    8.30
   8   3  -4   51.79    8.90
   8   3  -4   62.39    6.80
   8   3  -4   55.49    7.20
  -8  -3   4   76.39   12.20
  -8  -3   4   52.89    7.80
   7   3  -4  127.69    8.20
   7   3  -4  123.69    8.30
   7   3  -4  131.19    7.30
   7   3  -4  137.59   10.10
   7   3  -4  133.39   10.30
  -7  -3   4  135.29    9.10
  -7  -3   4  145.09   11.80
   6   3  -4  106.59    8.20
   6   3  -4   97.89    7.40
  -6  -3   4  101.09    9.30
   5   3  -4   31.50    4.20
   5   3  -4   37.90    5.90
  -5  -3   4   27.00    5.40
   4   3  -4  119.19    8.70
   4   3  -4  140.39    7.80
   3   3  -4   17.30    3.20
   3   3  -4   19.40    3.30
   2   3  -4   42.00    6.30
   2   3  -4   41.30    3.70
   1   3  -4  232.48   11.80
   1   3  -4  223.68    8.60
  -1  -3   4  220.48    9.20
   0   3  -4   17.40    3.20
   0   3  -4   18.90    4.10
   0   3  -4   18.70    3.50
   0   3  -4   15.90    4.20
   0   3  -4   21.70    4.10
   0  -3   4   22.20    3.70
   0  -3   4   22.80    4.70
  -1   3  -4  748.63   22.50
  -1   3  -4  728.83   21.10
  -1   3  -4  670.43   24.40
  -1   3  -4  743.73   18.80
  -1   3  -4  742.93   17.30
  -1   3  -4  741.63   13.20
   1  -3   4  757.62   19.90
   1  -3   4  755.82   15.60
   1  -3   4  745.73   23.70
   1  -3   4  718.13   16.00
  -2   3  -4  165.38   11.20
  -2   3  -4  150.18    9.80
  -2   3  -4  150.78    6.80
  -2   3  -4  163.08   11.50
  -2   3  -4  154.28    8.60
  -2   3  -4  157.28   10.60
   2  -3   4  149.19   12.00
   2  -3   4  151.28    7.90
   2  -3   4  150.18    8.60
   2  -3   4  139.49    9.60
  -3   3  -4   30.00    5.20
  -3   3  -4   28.50    6.40
  -3   3  -4   27.60    6.20
  -3   3  -4   28.00    4.30
  -3   3  -4   37.10    6.30
  -3   3  -4   46.20    9.40
   3  -3   4   33.20    4.00
   3  -3   4   28.00    5.90
   3  -3   4   44.80   14.20
   3  -3   4   40.30    5.20
   3  -3   4   33.30    5.80
  -4   3  -4   16.50    4.90
  -4   3  -4   12.80    5.60
  -4   3  -4    8.20    7.80
  -4   3  -4    9.20    3.30
  -4   3  -4    5.00    4.10
  -4   3  -4   15.60    5.60
  -4   3  -4   18.20    4.20
   4  -3   4   12.10    5.00
   4  -3   4   11.90    3.30
   4  -3   4   16.70    4.60
   4  -3   4    8.90    5.70
   4  -3   4   16.70    5.70
  -5   3  -4   17.80    5.50
  -5   3  -4   15.30    4.70
  -5   3  -4   22.10    7.40
  -5   3  -4   18.30    5.00
  -5   3  -4   13.70    5.80
  -5   3  -4   13.40    5.30
   5  -3   4   19.50    5.40
   5  -3   4   17.20    6.40
   5  -3   4   23.60    7.80
   5  -3   4   14.30    4.80
   5  -3   4   17.60    4.00
  -6   3  -4  154.88   13.60
  -6   3  -4  166.98   17.00
  -6   3  -4  153.68   11.40
  -6   3  -4  162.28   14.90
  -6   3  -4  145.09   11.20
  -6   3  -4  162.78   12.20
  -6   3  -4  162.88   14.40
   6  -3   4  146.39   17.60
   6  -3   4  148.99   12.40
   6  -3   4  144.99    9.90
   6  -3   4  164.18   14.40
  -7   3  -4   20.30    5.50
  -7   3  -4    4.00   10.50
  -7   3  -4   -1.20    6.10
  -7   3  -4    6.90    4.50
  -7   3  -4   13.30    7.10
  -7   3  -4   10.40    4.40
  -7   3  -4   14.20    6.30
   7  -3   4   12.20    4.30
   7  -3   4   13.40    6.30
   7  -3   4   18.10    7.70
   7  -3   4    5.80    9.10
   7  -3   4    5.80    4.30
   9   2  -4    9.70    4.00
   9   2  -4    1.70    2.70
   9   2  -4    6.80    4.30
   9   2  -4    2.70    5.30
   9   2  -4    0.40    3.70
  -9  -2   4    6.30    4.90
  -9  -2   4    6.30    4.10
   8   2  -4   -2.90    2.80
   8   2  -4    1.30    3.00
   8   2  -4   -3.10    4.30
   8   2  -4    4.40    3.00
  -8  -2   4    0.10    2.70
  -8  -2   4   -5.10    3.90
  -8  -2   4    8.10    3.90
   7   2  -4  256.27   11.10
   7   2  -4  252.07   13.50
   7   2  -4  254.97   12.20
   7   2  -4  264.47   14.70
  -7  -2   4  253.77   13.20
  -7  -2   4  245.88   11.80
  -7  -2   4  244.38   15.30
   6   2  -4   60.29    5.10
   6   2  -4   54.89    6.60
   6   2  -4   58.19    5.70
   6   2  -4   59.39    6.50
   6   2  -4   55.79    6.10
  -6  -2   4   57.49    5.40
  -6  -2   4   43.90    5.80
   5   2  -4  113.19    6.40
   5   2  -4  109.69    7.30
   5   2  -4  114.69    6.20
   5   2  -4  108.29    7.70
   5   2  -4  106.59    7.20
  -5  -2   4  114.39    6.90
  -5  -2   4  112.39    8.70
   4   2  -4    1.10    1.40
   4   2  -4    5.80    2.40
   4   2  -4    2.80    1.90
  -4  -2   4    4.40    2.30
   3   2  -4   73.79    4.30
   3   2  -4   76.69    5.00
  -3  -2   4   74.29    5.50
   2   2  -4   85.09    4.40
   1   2  -4   62.99    4.90
   1   2  -4   64.79    5.30
  -1  -2   4   64.69    5.10
   0   2  -4  649.54   14.40
   0   2  -4  651.43   17.80
   0  -2   4  630.94   18.10
   0  -2   4  660.53   16.20
  -1   2  -4   69.79    7.00
  -1   2  -4   70.09    6.00
  -1   2  -4   78.49    7.30
  -1   2  -4   71.39    7.10
  -1   2  -4   76.39    5.60
   1  -2   4   63.19    4.50
   1  -2   4   62.89    5.80
   1  -2   4   65.19    6.00
   1  -2   4   66.99    7.60
  -2   2  -4  194.38   11.20
  -2   2  -4  209.18   10.80
  -2   2  -4  186.78    9.20
  -2   2  -4  188.08   11.90
  -2   2  -4  193.88    6.90
  -2   2  -4  199.18   12.10
   2  -2   4  185.78    8.70
   2  -2   4  188.88    6.30
   2  -2   4  193.78    9.40
   2  -2   4  187.18   12.80
  -3   2  -4  440.96   17.10
  -3   2  -4  445.96   19.70
  -3   2  -4  433.66   17.20
  -3   2  -4  437.46   19.10
  -3   2  -4  409.06   16.80
  -3   2  -4  422.76   12.30
  -3   2  -4  422.66   14.60
   3  -2   4  423.26   20.70
   3  -2   4  429.66   11.30
   3  -2   4  429.96   17.80
   3  -2   4  444.76   15.10
   3  -2   4  427.36   15.50
  -4   2  -4  142.79    8.40
  -4   2  -4  115.99    9.20
  -4   2  -4  132.39   11.40
  -4   2  -4  135.49   11.70
  -4   2  -4  118.69   11.80
  -4   2  -4  123.99    8.60
   4  -2   4  123.19   10.60
   4  -2   4  119.19    7.00
   4  -2   4  123.09    9.40
   4  -2   4  124.89    9.20
  -5   2  -4   20.70    5.80
  -5   2  -4   32.10    7.10
  -5   2  -4   37.00    6.60
  -5   2  -4   30.00    6.00
  -5   2  -4   29.60    8.80
  -5   2  -4   31.90    6.30
  -5   2  -4   35.70   11.20
   5  -2   4   38.70    6.90
   5  -2   4   33.60    7.20
   5  -2   4   33.70    7.40
   5  -2   4   24.50    8.10
   5  -2   4   36.80    5.40
  -6   2  -4    2.90    3.80
  -6   2  -4   -1.40    5.00
  -6   2  -4    8.50    3.80
  -6   2  -4   -1.90    2.40
  -6   2  -4   -1.80    2.90
  -6   2  -4   -0.60    3.70
  -6   2  -4    3.50    2.80
   6  -2   4    5.50    2.90
   6  -2   4    4.70    3.70
   6  -2   4    2.30    3.90
   6  -2   4    7.90    4.80
   6  -2   4    0.00    5.00
  -7   2  -4    4.30    4.30
  -7   2  -4    1.40    4.00
  -7   2  -4    5.80    6.50
  -7   2  -4   -1.50    3.20
  -7   2  -4   10.00   10.00
  -7   2  -4   -1.90    2.50
   7  -2   4    1.00    3.40
   7  -2   4   -1.20    5.90
   7  -2   4    5.10    4.70
   7  -2   4    3.50    3.70
   7  -2   4    0.70    2.80
  -8   2  -4   10.30    4.20
  -8   2  -4   11.70    7.30
  -8   2  -4   10.10    6.30
  -8   2  -4   18.30   10.30
   8  -2   4   11.40    4.50
   8  -2   4   11.80    9.40
   8  -2   4    1.00    4.50
   9   1  -4    2.90    5.00
   9   1  -4   23.40    8.60
   9   1  -4    9.60    5.50
   9   1  -4   -2.90    6.20
   9   1  -4  -10.40    5.70
  -9  -1   4    0.10    5.90
  -9  -1   4    8.90    4.50
   8   1  -4   -3.20    3.10
   8   1  -4    4.60    3.60
   8   1  -4    4.70    3.40
   8   1  -4   12.50    4.80
   8   1  -4    3.70    3.20
  -8  -1   4    2.60    3.10
  -8  -1   4   -0.20    4.60
  -8  -1   4   -0.90    3.90
   7   1  -4   76.49    9.30
   7   1  -4   74.89    7.90
   7   1  -4   72.09    7.00
   7   1  -4   66.99    6.80
   7   1  -4   81.99    8.30
  -7  -1   4   80.59    9.60
  -7  -1   4   76.49    8.80
  -7  -1   4   66.99    7.30
   6   1  -4  175.98    9.80
   6   1  -4  172.58   10.60
   6   1  -4  170.48    7.50
   6   1  -4  165.88   10.60
   6   1  -4  180.48    9.10
  -6  -1   4  190.98   12.60
  -6  -1   4  189.38   10.70
  -6  -1   4  178.38   11.20
   5   1  -4  100.09    6.80
   5   1  -4  101.29    6.20
   5   1  -4   95.59    7.60
   5   1  -4   89.69    7.50
   5   1  -4   94.09    7.20
  -5  -1   4   98.09    8.30
  -5  -1   4  101.39    7.40
  -5  -1   4  104.79    7.50
   4   1  -4    5.10    2.30
   4   1  -4    6.30    2.50
   4   1  -4    5.40    2.70
   4   1  -4    3.50    1.70
   4   1  -4    3.50    2.00
   4   1  -4    5.10    2.20
  -4  -1   4    5.90    2.50
  -4  -1   4    6.30    2.30
  -4  -1   4    1.70    2.10
   3   1  -4  378.16    9.90
   3   1  -4  365.66   10.70
   3   1  -4  389.36   12.80
   3   1  -4  355.56   11.40
   3   1  -4  380.36   11.00
  -3  -1   4  384.06   10.80
  -3  -1   4  372.96   11.50
  -3  -1   4  369.46   11.90
   2   1  -4 1516.75   20.40
   2   1  -4 1484.45   21.90
   2   1  -4 1498.75   20.30
   2   1  -4 1506.05   25.80
  -2  -1   4 1463.25   21.70
  -2  -1   4 1486.85   21.90
   1   1  -4  152.08    6.10
   1   1  -4  141.29    7.00
   1   1  -4  143.59    6.50
   1   1  -4  140.89    8.10
  -1  -1   4  154.48    7.20
  -1  -1   4  150.68    7.50
   0   1  -4  220.68    9.90
   0   1  -4  214.88    8.20
   0   1  -4  216.78   10.60
   0   1  -4  222.28    8.70
   0  -1   4  226.68    9.80
   0  -1   4  211.98   10.40
  -1   1  -4  259.07   11.60
  -1   1  -4  284.97   13.20
  -1   1  -4  288.07   10.40
  -1   1  -4  281.57   10.80
   1  -1   4  266.47   13.10
   1  -1   4  278.17    9.10
   1  -1   4  273.67   11.90
  -2   1  -4  692.43   17.30
  -2   1  -4  712.63   19.10
  -2   1  -4  686.13   12.20
  -2   1  -4  689.43   22.30
  -2   1  -4  704.13   22.10
  -2   1  -4  699.93   18.70
   2  -1   4  680.43   16.80
   2  -1   4  687.43   17.30
   2  -1   4  685.43   11.00
   2  -1   4  683.53   20.40
   2  -1   4  701.03   23.50
  -3   1  -4  237.28   14.20
  -3   1  -4  245.88   14.40
  -3   1  -4  231.58   11.80
  -3   1  -4  242.28    8.80
  -3   1  -4  241.88   10.90
  -3   1  -4  244.38   12.40
  -3   1  -4  247.88   12.30
   3  -1   4  262.37    9.70
   3  -1   4  243.18   11.40
   3  -1   4  245.88   11.20
   3  -1   4  254.47   15.70
   3  -1   4  256.27   13.60
  -4   1  -4  177.38   10.70
  -4   1  -4  195.18   13.70
  -4   1  -4  187.48   12.00
  -4   1  -4  199.08   10.40
  -4   1  -4  169.98   11.00
  -4   1  -4  187.68    9.20
  -4   1  -4  198.18   13.80
   4  -1   4  174.48   12.20
   4  -1   4  195.08    8.30
   4  -1   4  179.58   14.30
   4  -1   4  164.38   10.20
   4  -1   4  195.58   11.20
  -5   1  -4    4.20    2.80
  -5   1  -4    5.50    4.20
  -5   1  -4    5.90    3.70
  -5   1  -4    5.10    2.90
  -5   1  -4    3.50    3.20
  -5   1  -4   -0.40    3.80
  -5   1  -4    5.60    3.30
   5  -1   4    5.00    3.40
   5  -1   4   10.40    3.20
   5  -1   4    5.10    4.90
   5  -1   4    8.80    3.80
   5  -1   4   10.40    4.10
  -6   1  -4  112.19    9.00
  -6   1  -4  107.19   10.50
  -6   1  -4   97.89   13.00
  -6   1  -4  108.19    9.50
  -6   1  -4  111.09   11.50
  -6   1  -4  118.69    9.10
   6  -1   4  116.89   11.70
   6  -1   4  109.79    9.90
   6  -1   4  100.89   10.00
   6  -1   4  104.59   13.80
   6  -1   4  116.19    8.20
  -7   1  -4   96.19    8.50
  -7   1  -4  104.39   10.10
  -7   1  -4  104.89   11.20
  -7   1  -4   88.69   11.00
  -7   1  -4   71.49   11.50
  -7   1  -4  102.89    9.20
  -7   1  -4   90.19   15.60
   7  -1   4  108.09   11.00
   7  -1   4   87.39   10.10
   7  -1   4   98.99   11.30
   7  -1   4   91.39    8.10
   7  -1   4   86.19   17.30
  -8   1  -4   75.09   17.30
  -8   1  -4   93.99   10.70
  -8   1  -4  125.99   21.10
  -8   1  -4  110.49    8.80
  -8   1  -4   95.59    9.60
  -8   1  -4  125.29   13.80
  -8   1  -4  123.59   13.80
   8  -1   4   93.79    9.20
   8  -1   4  109.29   13.00
   8  -1   4  116.59   11.80
   8  -1   4  119.69   12.50
   8  -1   4   90.39   19.20
  -9   1  -4    4.40    3.90
  -9   1  -4    5.50    4.50
  -9   1  -4    0.80    4.80
  -9   1  -4   -7.00    3.60
   9  -1   4   -2.20    4.20
   9  -1   4    4.40    5.40
   9  -1   4    2.30    4.20
   9  -1   4   -9.20    9.20
   8   0  -4   58.49    8.30
   8   0  -4   47.10    8.90
   8   0  -4   51.69    9.00
   8   0  -4   50.99    8.10
   8   0  -4   55.89   10.90
  -8   0   4   62.69   11.60
  -8   0   4   67.79   10.80
  -8   0   4   45.00    7.80
   7   0  -4   44.30    6.80
   7   0  -4   49.30    9.90
   7   0  -4   48.50    7.10
   7   0  -4   42.00    6.90
   7   0  -4   44.90    7.90
  -7   0   4   61.09    7.90
  -7   0   4   30.90    6.40
  -7   0   4   52.59    8.90
   6   0  -4   47.20   10.90
   6   0  -4   58.69    7.90
   6   0  -4   56.49    5.00
   6   0  -4   39.10    6.40
   6   0  -4   58.39    7.40
  -6   0   4   57.89    7.30
  -6   0   4   56.69    7.00
  -6   0   4   59.19    7.10
   5   0  -4   32.10    4.90
   5   0  -4   33.60    5.30
   5   0  -4   30.40    5.90
   5   0  -4   29.20    6.90
   5   0  -4   34.30    4.00
   5   0  -4   31.90    5.10
  -5   0   4   28.70    5.70
  -5   0   4   29.00    6.10
  -5   0   4   37.80    6.20
   4   0  -4    0.30    1.90
   4   0  -4   -2.10    1.50
   4   0  -4   -1.70    1.60
   4   0  -4   -1.50    1.90
   4   0  -4   -0.10    1.60
   4   0  -4    2.70    1.90
  -4   0   4   -1.90    1.40
  -4   0   4    3.10    2.40
  -4   0   4    0.50    1.90
   3   0  -4  675.63   17.10
   3   0  -4  704.93   19.50
   3   0  -4  685.03   17.10
   3   0  -4  650.03   15.50
   3   0  -4  688.63   15.70
   3   0  -4  684.83   15.80
  -3   0   4  684.43   18.00
  -3   0   4  669.63   17.00
  -3   0   4  686.03   16.80
   2   0  -4  164.48    7.70
   2   0  -4  145.99    7.40
   2   0  -4  166.48    9.20
   2   0  -4  159.18    7.40
  -2   0   4  167.48    7.00
  -2   0   4  153.38    8.20
  -2   0   4  168.38    8.00
   1   0  -4   27.00    4.90
   1   0  -4   34.70    3.70
   1   0  -4   27.70    4.80
   1   0  -4   34.60    2.70
   1   0  -4   31.00    4.10
  -1   0   4   38.70    4.80
  -1   0   4   37.80    4.70
  -1   0   4   33.90    2.90
   0   0  -4  153.08    8.30
   0   0  -4  142.39    7.00
   0   0  -4  169.38    9.90
   0   0   4  149.88    6.60
   0   0   4  147.99    8.20
   0   0   4  158.38    9.10
  -1   0  -4  600.84   18.20
  -1   0  -4  607.54   14.80
  -1   0  -4  620.94   15.50
  -1   0  -4  621.04   19.70
  -1   0  -4  591.04   15.80
   1   0   4  587.44   19.10
   1   0   4  590.84   14.50
   1   0   4  594.34   14.40
   1   0   4  590.64   17.90
  -2   0  -4   52.39    7.30
  -2   0  -4   54.79    7.20
  -2   0  -4   48.00    5.90
  -2   0  -4   61.99    5.80
  -2   0  -4   58.69    5.60
   2   0   4   47.40    6.20
   2   0   4   52.69    5.40
   2   0   4   52.79    8.50
   2   0   4   48.20    5.40
   2   0   4   55.69    3.10
  -3   0  -4  412.46   15.10
  -3   0  -4  419.96   18.10
  -3   0  -4  430.06   14.30
  -3   0  -4  421.46   18.60
  -3   0  -4  424.56   13.50
  -3   0  -4  415.36   15.80
   3   0   4  408.86   17.00
   3   0   4  423.76   19.50
   3   0   4  427.66   10.40
   3   0   4  408.16   14.50
   3   0   4  434.26   15.00
  -4   0  -4   43.70    4.70
  -4   0  -4   44.70    5.30
  -4   0  -4   60.69    9.70
  -4   0  -4   52.99    9.50
  -4   0  -4   47.40    7.60
  -4   0  -4   46.90    6.10
   4   0   4   48.10    6.10
   4   0   4   40.50    7.70
   4   0   4   52.89    6.20
   4   0   4   43.00    4.30
   4   0   4   49.50    9.70
  -5   0  -4   12.30    4.90
  -5   0  -4   16.20    4.20
  -5   0  -4   20.30    5.90
  -5   0  -4   15.20    5.00
  -5   0  -4   12.10    3.60
  -5   0  -4   22.90    6.50
  -5   0  -4   15.20    3.80
   5   0   4   14.50    3.40
   5   0   4   16.70    4.60
   5   0   4    9.30    3.70
   5   0   4   26.30    7.50
   5   0   4   26.30    6.10
  -6   0  -4   92.39    9.60
  -6   0  -4   81.29    7.70
  -6   0  -4   89.69    8.30
  -6   0  -4  101.99   10.70
  -6   0  -4   62.19    9.90
  -6   0  -4   95.49    8.10
  -6   0  -4   97.29   12.20
   6   0   4   83.69    8.90
   6   0   4   89.19    7.30
   6   0   4   96.89    9.60
   6   0   4   82.09    9.70
   6   0   4   95.19   13.10
  -7   0  -4  269.47   13.80
  -7   0  -4  268.87   17.30
  -7   0  -4  261.57   16.40
  -7   0  -4  257.97   14.90
  -7   0  -4  292.17   24.60
  -7   0  -4  284.47   20.80
  -7   0  -4  264.97   12.90
   7   0   4  265.37   17.40
   7   0   4  265.47   16.10
   7   0   4  256.37   12.90
   7   0   4  254.87   21.80
   7   0   4  291.77   16.30
  -8   0  -4  131.29   10.60
  -8   0  -4  138.09   12.10
  -8   0  -4  156.28   13.80
  -8   0  -4  122.89   13.00
  -8   0  -4  136.79    9.20
  -8   0  -4  136.49   16.70
  -8   0  -4  162.98   15.70
   8   0   4  159.58   14.40
   8   0   4  146.19   13.00
   8   0   4  147.69   17.80
   8   0   4  153.48   13.90
   8   0   4  141.79   10.50
  -9   0  -4    3.70    5.40
  -9   0  -4   -5.30    2.60
  -9   0  -4    6.90    6.00
  -9   0  -4   -3.40    3.90
  -9   0  -4   -1.40    6.00
  -9   0  -4    2.90    3.60
  -9   0  -4    7.00    4.40
   9   0   4    6.90    6.50
   9   0   4    3.30    3.30
   8  -1  -4   25.70    6.30
   8  -1  -4    6.70    4.50
   8  -1  -4   19.20    6.80
  -8   1   4   10.00    7.00
  -8   1   4   24.40    8.30
  -8   1   4   11.60    4.10
  -8   1   4   11.80    5.30
   7  -1  -4   16.30    5.70
   7  -1  -4   18.00    6.40
   7  -1  -4   12.60    4.30
   7  -1  -4   29.60    5.20
   7  -1  -4   19.60    5.40
   7  -1  -4   23.50    6.00
  -7   1   4   14.60    4.70
  -7   1   4   20.50    5.80
  -7   1   4   12.50    4.20
  -7   1   4   21.00    6.30
  -7   1   4   15.80    5.40
   6  -1  -4   17.80    4.90
   6  -1  -4    8.50    3.70
   6  -1  -4    7.00    3.90
   6  -1  -4   10.10    3.70
   6  -1  -4   12.70    4.30
   6  -1  -4   13.90    5.80
  -6   1   4   11.10    4.70
  -6   1   4   16.40    5.10
  -6   1   4    9.80    4.60
  -6   1   4    9.40    3.90
  -6   1   4   18.30    4.40
   5  -1  -4  357.96   17.40
   5  -1  -4  375.46   15.00
   5  -1  -4  332.37   13.40
   5  -1  -4  357.16   12.80
   5  -1  -4  356.86   15.00
   5  -1  -4  350.36   17.00
  -5   1   4  367.46   16.60
  -5   1   4  333.87   13.30
  -5   1   4  356.06   15.80
  -5   1   4  359.46   16.40
  -5   1   4  367.56   13.90
   4  -1  -4  393.96   14.50
   4  -1  -4  407.36   13.50
   4  -1  -4  386.96   15.90
   4  -1  -4  406.56   17.10
   4  -1  -4  407.46   14.10
  -4   1   4  404.56   15.00
  -4   1   4  407.06   16.10
  -4   1   4  374.06   15.90
  -4   1   4  385.36   12.90
  -4   1   4  401.86   13.80
   3  -1  -4  479.05   17.50
   3  -1  -4  492.85   14.00
   3  -1  -4  466.55   14.40
   3  -1  -4  476.25   14.40
   3  -1  -4  476.85   14.60
  -3   1   4  484.65   16.20
  -3   1   4  481.65   14.60
  -3   1   4  479.85   13.30
  -3   1   4  474.15   14.10
  -3   1   4  469.45   16.40
   2  -1  -4   39.10    4.70
   2  -1  -4   40.90    4.50
   2  -1  -4   44.20    6.80
   2  -1  -4   44.80    4.10
   2  -1  -4   38.90    4.40
   2  -1  -4   48.90    5.20
  -2   1   4   47.30    4.20
  -2   1   4   54.29    9.00
  -2   1   4   39.80    4.10
  -2   1   4   49.40    5.50
  -2   1   4   39.70    5.00
   1  -1  -4   -2.20    2.20
   1  -1  -4    1.30    1.90
   1  -1  -4   -0.30    1.50
   1  -1  -4    0.30    1.20
   1  -1  -4    1.40    2.00
  -1   1   4   -1.30    1.30
  -1   1   4   -0.70    1.90
  -1   1   4    3.30    2.40
  -1   1   4    0.30    1.90
   0  -1  -4    0.30    1.90
   0  -1  -4    1.80    1.50
   0  -1  -4   -0.70    1.70
   0  -1  -4   -1.50    2.30
   0  -1  -4    2.10    2.40
   0   1   4   -0.30    1.20
   0   1   4    1.00    1.10
   0   1   4   -0.60    2.10
   0   1   4    1.10    2.10
   0   1   4    1.00    1.90
   0   1   4    0.60    1.40
  -1  -1  -4 1224.98   23.90
  -1  -1  -4 1249.57   23.20
  -1  -1  -4 1283.77   29.60
  -1  -1  -4 1244.98   26.30
   1   1   4 1214.28   27.00
   1   1   4 1226.28   21.80
   1   1   4 1163.08   20.00
   1   1   4 1221.58   26.30
   1   1   4 1198.88   27.80
  -2  -1  -4   70.49    6.60
  -2  -1  -4   65.79    5.80
  -2  -1  -4   68.09    6.10
  -2  -1  -4   68.89    7.40
  -2  -1  -4   63.49    7.80
   2   1   4   65.89    6.30
   2   1   4   63.49    5.80
   2   1   4   67.09    4.20
   2   1   4   66.89    5.80
   2   1   4   66.39    8.00
  -3  -1  -4  483.65   18.50
  -3  -1  -4  461.45   15.50
  -3  -1  -4  478.85   15.20
  -3  -1  -4  461.55   19.60
  -3  -1  -4  462.25   16.40
   3   1   4  473.15   15.30
   3   1   4  459.85   15.40
   3   1   4  465.25   18.20
   3   1   4  488.55   16.00
   3   1   4  474.25   20.20
   3   1   4  471.05   11.70
  -4  -1  -4  110.59   10.70
  -4  -1  -4  124.69    8.90
  -4  -1  -4  126.49    9.40
  -4  -1  -4  120.69    8.10
  -4  -1  -4  131.29   10.50
   4   1   4  123.69   10.30
   4   1   4  120.79    6.80
   4   1   4  111.19    8.30
   4   1   4  114.49    8.50
   4   1   4  121.59    8.90
   4   1   4  128.89   11.80
  -5  -1  -4  269.07   14.00
  -5  -1  -4  291.97   12.60
  -5  -1  -4  284.57   15.10
  -5  -1  -4  301.27   13.00
  -5  -1  -4  304.07   17.80
   5   1   4  327.37   17.10
   5   1   4  302.07   14.30
   5   1   4  281.57   14.10
   5   1   4  296.57   11.60
   5   1   4  289.77   18.50
  -6  -1  -4   14.40    4.90
  -6  -1  -4   13.70    5.70
  -6  -1  -4    4.70    4.10
  -6  -1  -4   12.90    4.20
  -6  -1  -4   24.30    4.90
  -6  -1  -4    7.20    4.40
   6   1   4   12.20    4.70
   6   1   4   12.10    6.00
   6   1   4   16.60    4.00
   6   1   4   11.00    4.50
   6   1   4   14.70    5.30
  -7  -1  -4    0.90    2.70
  -7  -1  -4    1.50    4.30
  -7  -1  -4    0.00    3.20
  -7  -1  -4    1.60    2.50
  -7  -1  -4   -3.70    1.80
  -7  -1  -4    3.40    3.80
  -7  -1  -4    4.80    3.90
   7   1   4   -2.70    3.20
   7   1   4   -0.20    3.30
   7   1   4   11.60    6.50
   7   1   4    0.90    2.40
   7   1   4   -2.30    2.60
  -8  -1  -4   21.80    5.60
  -8  -1  -4   11.50    3.90
  -8  -1  -4   23.30    4.60
  -8  -1  -4   13.30    6.30
  -8  -1  -4   18.10    6.60
  -8  -1  -4   21.60    6.30
  -8  -1  -4   17.20    6.40
   8   1   4   15.70    5.70
   8   1   4   15.10    7.70
   8   1   4   22.40    5.50
   8   1   4   10.90    4.60
   8   1   4   11.70    5.80
  -9  -1  -4   48.20    9.40
  -9  -1  -4   48.70   10.00
  -9  -1  -4   34.30    9.90
  -9  -1  -4   36.90    6.50
  -9  -1  -4   39.00    8.90
   9   1   4   49.30    9.90
   9   1   4   44.70    8.20
   9   1   4   46.70    8.80
   9   1   4   49.10    9.90
   9   1   4   80.99   15.10
 -10  -1  -4    3.80    4.20
 -10  -1  -4   -6.50    5.90
 -10  -1  -4    1.20    6.50
  10   1   4   -7.30    4.60
  10   1   4  -10.60   10.50
  10   1   4    0.60    4.60
   8  -2  -4    2.00    4.80
   8  -2  -4    0.20    3.60
   8  -2  -4    6.30    4.00
   8  -2  -4   -1.00    4.00
   8  -2  -4   24.10    8.30
  -8   2   4    2.20    5.30
  -8   2   4    5.90    4.60
   7  -2  -4   31.00   10.10
   7  -2  -4   23.60    7.00
   7  -2  -4   39.70    6.50
   7  -2  -4   21.60    6.10
   7  -2  -4   33.10    6.30
  -7   2   4   36.70    7.80
  -7   2   4   58.69   10.70
  -7   2   4   17.70    5.40
  -7   2   4   30.40    7.10
  -7   2   4   46.00    8.30
   6  -2  -4    6.60    4.20
   6  -2  -4    2.10    3.70
   6  -2  -4    9.40    4.70
   6  -2  -4   12.40    5.90
   6  -2  -4    6.70    3.90
   6  -2  -4    5.40    3.20
  -6   2   4    8.10    4.30
  -6   2   4   -2.70    3.20
  -6   2   4   22.70    6.30
  -6   2   4    9.60    4.90
  -6   2   4   12.70    4.40
   5  -2  -4    5.90    5.20
   5  -2  -4    1.40    2.90
   5  -2  -4    8.90    3.40
   5  -2  -4   11.60    3.80
   5  -2  -4   17.40    4.20
   5  -2  -4   21.80    6.40
  -5   2   4    6.70    3.80
  -5   2   4    4.20    3.20
  -5   2   4   15.20    4.50
  -5   2   4    3.70    2.90
  -5   2   4    7.50    3.30
   4  -2  -4   36.50    6.20
   4  -2  -4   39.80    6.30
   4  -2  -4   24.00    5.80
   4  -2  -4   33.00    5.20
   4  -2  -4   31.10    6.00
   4  -2  -4   31.00    6.20
  -4   2   4   37.70    6.10
  -4   2   4   32.40    6.70
  -4   2   4   39.90    6.40
  -4   2   4   34.30    6.60
  -4   2   4   22.20    5.50
   3  -2  -4   33.90    5.20
   3  -2  -4   39.00    6.40
   3  -2  -4   28.70    4.90
   3  -2  -4   38.40    4.90
   3  -2  -4   37.40    4.60
   3  -2  -4   36.40    7.00
  -3   2   4   32.10    4.90
  -3   2   4   39.90    4.90
  -3   2   4   33.90    5.60
  -3   2   4   33.90    5.60
  -3   2   4   24.00    5.00
   2  -2  -4   36.10    5.40
   2  -2  -4   46.80    8.00
   2  -2  -4   42.20    5.00
   2  -2  -4   37.30    5.10
   2  -2  -4   46.90    5.20
   2  -2  -4   33.70    4.00
  -2   2   4   40.80    4.50
  -2   2   4   39.30    4.40
  -2   2   4   45.20    5.60
  -2   2   4   42.40    5.20
  -2   2   4   35.10    5.50
   1  -2  -4   -1.50    1.70
   1  -2  -4    1.20    1.90
   1  -2  -4   -2.30    1.60
   1  -2  -4    1.90    2.10
   1  -2  -4    2.00    2.00
  -1   2   4    1.20    1.70
  -1   2   4    2.40    2.30
  -1   2   4    5.10    2.60
  -1   2   4    2.20    1.80
   0  -2  -4  798.72   23.50
   0  -2  -4  760.02   18.60
   0  -2  -4  791.72   19.40
   0  -2  -4  771.72   20.00
   0  -2  -4  745.83   14.20
   0  -2  -4  761.12   18.50
   0   2   4  749.73   21.10
   0   2   4  757.52   14.30
   0   2   4  774.82   19.10
   0   2   4  761.82   17.10
   0   2   4  753.72   21.30
   0   2   4  760.82   14.50
  -1  -2  -4    3.20    3.20
  -1  -2  -4    2.30    2.30
  -1  -2  -4    5.30    3.10
  -1  -2  -4    4.30    2.80
   1   2   4    5.80    2.90
   1   2   4    6.70    2.50
   1   2   4    9.10    3.00
   1   2   4    4.90    3.10
  -2  -2  -4  281.17   13.30
  -2  -2  -4  277.47   10.90
  -2  -2  -4  292.97   11.80
  -2  -2  -4  283.37   12.00
   2   2   4  290.27   11.00
   2   2   4  273.37   11.20
   2   2   4  281.07   13.50
   2   2   4  284.87   12.20
   2   2   4  294.37   14.90
  -3  -2  -4    8.10    3.00
  -3  -2  -4    9.20    4.40
  -3  -2  -4   11.70    3.80
  -3  -2  -4    9.00    3.50
  -3  -2  -4   11.80    3.80
   3   2   4    9.80    3.30
   3   2   4   10.50    4.70
   3   2   4    9.00    3.30
   3   2   4    6.70    3.40
  -4  -2  -4  111.69   10.80
  -4  -2  -4  111.09    9.70
  -4  -2  -4  113.09    7.90
  -4  -2  -4  107.99    8.40
  -4  -2  -4   99.79    8.50
   4   2   4  115.79    8.40
   4   2   4  100.29    8.40
   4   2   4  101.69    8.00
   4   2   4  120.39   10.30
   4   2   4   99.09    6.60
  -5  -2  -4   82.79    8.10
  -5  -2  -4   83.29    7.00
  -5  -2  -4  104.89   10.10
  -5  -2  -4   86.79   10.10
  -5  -2  -4   96.39    8.80
   5   2   4   87.39    9.20
   5   2   4   86.09    7.70
   5   2   4   91.19    6.90
   5   2   4   93.59    8.30
   5   2   4   88.69    8.40
   5   2   4   92.59   10.70
  -6  -2  -4  490.85   23.00
  -6  -2  -4  532.55   21.10
  -6  -2  -4  486.05   23.60
  -6  -2  -4  485.95   16.80
  -6  -2  -4  427.06   27.20
   6   2   4  499.85   25.60
   6   2   4  490.15   19.80
   6   2   4  498.35   19.50
   6   2   4  505.35   22.50
   6   2   4  514.05   17.10
  -7  -2  -4  291.67   19.40
  -7  -2  -4  316.37   12.80
  -7  -2  -4  332.47   17.50
  -7  -2  -4  279.27   15.30
  -7  -2  -4  288.77   13.40
  -7  -2  -4  299.57   17.00
   7   2   4  297.87   20.40
   7   2   4  298.87   21.60
   7   2   4  325.07   17.10
   7   2   4  298.77   14.10
   7   2   4  317.77   21.50
  -8  -2  -4   40.70    9.40
  -8  -2  -4   65.49    7.10
  -8  -2  -4   45.10    9.20
  -8  -2  -4   53.79    9.80
  -8  -2  -4   65.19   10.80
  -8  -2  -4   64.49    6.00
   8   2   4   65.29   10.30
   8   2   4   65.29   13.80
   8   2   4   62.19   10.30
   8   2   4   56.29   10.10
   8   2   4   52.69    8.20
  -9  -2  -4   30.70    7.70
  -9  -2  -4   40.50   10.50
  -9  -2  -4   57.59   11.00
  -9  -2  -4   23.10    7.10
  -9  -2  -4   34.00    6.20
   9   2   4   27.70    5.70
   9   2   4   61.09   14.60
   9   2   4   37.50   11.90
   9   2   4   26.80    7.00
   9   2   4   20.70    6.90
 -10  -2  -4    1.30    6.00
 -10  -2  -4    7.00    3.80
 -10  -2  -4   -0.60    6.90
 -10  -2  -4   -7.70    4.30
 -10  -2  -4    9.50    4.90
  10   2   4    6.20    4.90
  10   2   4    1.00    2.90
  10   2   4  -17.90   10.30
  10   2   4    6.30    5.20
   7  -3  -4    2.20    4.00
   7  -3  -4   -1.60    4.20
   7  -3  -4   -0.50    4.10
   7  -3  -4   -6.80    4.10
   7  -3  -4   13.20    7.50
  -7   3   4   -0.30    3.70
  -7   3   4   -2.70    3.10
  -7   3   4    5.30    4.80
   6  -3  -4   -0.40    4.80
   6  -3  -4    4.20    3.20
   6  -3  -4    0.30    3.40
   6  -3  -4    5.20    3.60
   6  -3  -4    5.30    3.60
   6  -3  -4    5.00    3.90
  -6   3   4   10.10    4.80
  -6   3   4    5.50    3.60
  -6   3   4    6.60    4.10
  -6   3   4    6.00    3.90
   5  -3  -4   60.09    7.10
   5  -3  -4   63.79    7.30
   5  -3  -4   68.99   12.20
   5  -3  -4   54.29    6.80
   5  -3  -4   52.39    8.80
   5  -3  -4   52.99    9.80
  -5   3   4   47.80    4.90
  -5   3   4   62.59   10.20
  -5   3   4   54.69    8.30
  -5   3   4   65.39    8.80
  -5   3   4   67.89    8.00
  -5   3   4   65.89    9.30
   4  -3  -4   48.70    6.10
   4  -3  -4   58.59   13.00
   4  -3  -4   58.29    8.00
   4  -3  -4   61.39    6.50
   4  -3  -4   53.69    6.20
   4  -3  -4   61.59    7.20
  -4   3   4   60.99    7.20
  -4   3   4   53.29    9.30
  -4   3   4   66.29    7.70
  -4   3   4   48.70    7.90
  -4   3   4   52.99    6.90
   3  -3  -4   98.89    7.80
   3  -3  -4   89.69    9.50
   3  -3  -4   96.59    9.00
   3  -3  -4   91.49    7.30
   3  -3  -4   94.29    8.20
  -3   3   4   88.19    5.10
  -3   3   4   87.79    7.80
  -3   3   4   86.49    7.50
  -3   3   4  106.39    9.70
  -3   3   4   81.89    7.40
   2  -3  -4  101.39    9.70
   2  -3  -4   94.29    7.20
   2  -3  -4   86.49    7.40
   2  -3  -4   91.89    8.10
   2  -3  -4  100.09    7.00
   2  -3  -4  108.19    7.70
  -2   3   4   85.69    6.80
  -2   3   4   94.59    8.60
  -2   3   4   89.99    6.60
  -2   3   4   92.09    8.30
  -2   3   4  103.29    8.20
  -2   3   4   91.69    5.20
   1  -3  -4   16.00    3.90
   1  -3  -4    9.40    3.20
   1  -3  -4    8.80    2.80
   1  -3  -4   11.30    3.20
   1  -3  -4   15.40    5.20
  -1   3   4   13.40    3.80
  -1   3   4   13.90    4.10
  -1   3   4   15.20    3.70
  -1   3   4   12.70    2.90
  -1   3   4   19.10    3.20
  -1   3   4   19.20    4.70
   0  -3  -4   10.70    4.20
   0  -3  -4   11.80    3.60
   0  -3  -4   11.60    3.50
   0  -3  -4   12.70    3.90
   0  -3  -4   11.20    3.40
   0   3   4    6.50    2.70
   0   3   4    9.50    2.70
   0   3   4    9.30    3.20
   0   3   4   15.10    3.20
   0   3   4    8.10    3.20
   0   3   4    7.70    3.40
  -1  -3  -4   49.60    7.40
  -1  -3  -4   40.20    5.00
  -1  -3  -4   46.30    5.60
  -1  -3  -4   46.80    4.50
  -1  -3  -4   43.50    7.10
  -1  -3  -4   44.10    5.30
   1   3   4   52.69    6.70
   1   3   4   37.60    5.80
   1   3   4   42.90    5.10
   1   3   4   51.99    8.00
   1   3   4   56.59    5.30
  -2  -3  -4   20.50    4.00
  -2  -3  -4   18.70    5.40
  -2  -3  -4   22.90    4.40
  -2  -3  -4   19.30    4.30
  -2  -3  -4   25.90    5.10
  -2  -3  -4   21.80    4.30
   2   3   4   22.50    4.70
   2   3   4   22.20    4.40
   2   3   4   17.10    4.30
   2   3   4   19.50    5.00
   2   3   4   31.10    5.30
  -3  -3  -4  398.26   14.50
  -3  -3  -4  377.26   16.40
  -3  -3  -4  388.16   14.60
  -3  -3  -4  409.36   19.30
  -3  -3  -4  381.76   14.20
  -3  -3  -4  401.86   13.70
   3   3   4  370.26   14.90
   3   3   4  371.86   14.20
   3   3   4  370.96   17.90
   3   3   4  397.66   14.40
   3   3   4  380.16   16.60
  -4  -3  -4  367.06   15.10
  -4  -3  -4  344.97   18.30
  -4  -3  -4  348.57   16.80
  -4  -3  -4  354.66   13.70
  -4  -3  -4  352.86   14.60
   4   3   4  382.96   19.20
   4   3   4  359.86   14.70
   4   3   4  353.36   15.30
   4   3   4  347.17   14.50
   4   3   4  350.86   13.00
  -5  -3  -4    0.90    2.30
  -5  -3  -4    0.80    2.60
  -5  -3  -4    3.20    2.90
  -5  -3  -4    0.10    1.90
  -5  -3  -4    1.70    2.90
   5   3   4   -1.30    2.10
   5   3   4   -4.00    1.60
   5   3   4    0.30    2.60
   5   3   4    0.10    1.70
   5   3   4    2.40    2.50
   5   3   4    1.30    2.50
  -6  -3  -4  560.34   25.40
  -6  -3  -4  509.35   19.70
  -6  -3  -4  518.75   23.30
  -6  -3  -4  548.15   17.50
  -6  -3  -4  526.15   20.80
   6   3   4  518.75   22.90
   6   3   4  557.34   18.50
   6   3   4  534.05   20.70
   6   3   4  528.15   26.00
   6   3   4  512.05   19.80
   6   3   4  522.55   19.90
  -7  -3  -4  359.86   20.70
  -7  -3  -4  355.96   18.10
  -7  -3  -4  370.66   15.00
  -7  -3  -4  387.76   22.10
  -7  -3  -4  392.46   19.00
   7   3   4  339.17   22.40
   7   3   4  378.16   18.40
   7   3   4  392.26   18.30
   7   3   4  337.17   16.80
   7   3   4  352.86   15.70
   7   3   4  356.86   20.30
  -8  -3  -4    4.10    4.20
  -8  -3  -4   10.50    4.40
  -8  -3  -4    3.80    2.80
  -8  -3  -4    0.30    4.10
  -8  -3  -4    4.40    4.60
   8   3   4    4.00    3.40
   8   3   4    6.10    4.30
   8   3   4    4.20    3.50
   8   3   4    8.30    4.80
   8   3   4    5.30    4.10
  -9  -3  -4    5.70    5.30
  -9  -3  -4    6.30    3.30
  -9  -3  -4    3.00    5.70
  -9  -3  -4    5.20    4.80
  -9  -3  -4   16.70    5.70
   9   3   4   21.00    5.00
   9   3   4   14.10    5.50
   9   3   4   -0.60   10.00
   9   3   4   18.50    6.30
   9   3   4   21.40    7.20
 -10  -3  -4   49.90    7.30
 -10  -3  -4   73.69   13.30
 -10  -3  -4   68.99   10.80
 -10  -3  -4   29.70    8.70
 -10  -3  -4   52.59   16.90
  10   3   4   27.60   11.90
  10   3   4   41.50    7.40
  10   3   4   44.80    9.90
  10   3   4   58.09   11.40
   6  -4  -4   14.40    8.60
   6  -4  -4   10.90    5.80
   6  -4  -4   15.40    5.10
   6  -4  -4    5.90    4.20
   6  -4  -4    7.60    3.90
   6  -4  -4   11.90    5.50
  -6   4   4    0.80    4.40
  -6   4   4    1.70    3.80
  -6   4   4   11.00    4.80
  -6   4   4   13.10    5.10
  -6   4   4    8.70    5.40
  -6   4   4    5.80    5.90
   5  -4  -4  132.19   11.80
   5  -4  -4  154.58   15.00
   5  -4  -4  143.99   10.90
   5  -4  -4  150.38   11.40
   5  -4  -4  144.49   14.30
   5  -4  -4  178.28   12.10
  -5   4   4  142.49   13.60
  -5   4   4  130.99   16.70
  -5   4   4  130.99   11.70
  -5   4   4  153.28   15.80
  -5   4   4  158.98   12.30
  -5   4   4  157.68    9.00
  -5   4   4  145.49    8.20
  -5   4   4  141.19   12.00
   4  -4  -4  238.58   13.20
   4  -4  -4  245.28   13.10
   4  -4  -4  238.38   16.40
   4  -4  -4  242.08   13.30
   4  -4  -4  258.67   15.00
   4  -4  -4  258.57   17.70
  -4   4   4  255.47   16.50
  -4   4   4  222.28    9.90
  -4   4   4  234.98   14.00
  -4   4   4  242.78   16.00
  -4   4   4  251.27   14.50
  -4   4   4  238.68   13.60
   3  -4  -4   68.49   10.70
   3  -4  -4   67.79    7.00
   3  -4  -4   56.89    6.60
   3  -4  -4   53.89    7.60
   3  -4  -4   49.20    8.10
   3  -4  -4   55.09    9.60
  -3   4   4   65.09   11.00
  -3   4   4   58.49    9.10
  -3   4   4   59.79    8.80
  -3   4   4   44.80    7.80
  -3   4   4   53.29    6.80
  -3   4   4   48.20    4.90
  -3   4   4   56.49    7.20
   2  -4  -4   -0.80    1.80
   2  -4  -4    2.80    2.60
   2  -4  -4    2.50    2.40
   2  -4  -4    1.60    2.90
  -2   4   4   -1.00    2.10
  -2   4   4    2.70    2.10
  -2   4   4    5.60    2.50
  -2   4   4    4.00    2.60
  -2   4   4    5.70    3.30
  -2   4   4    0.00    2.10
  -2   4   4   -0.70    2.20
   1  -4  -4  305.07   14.00
   1  -4  -4  284.77   14.30
   1  -4  -4  288.27   12.60
   1  -4  -4  276.87   16.10
   1  -4  -4  293.97   13.20
  -1   4   4  293.07   13.90
  -1   4   4  290.77   14.80
  -1   4   4  285.57   12.50
  -1   4   4  309.07   11.10
  -1   4   4  306.37   15.70
  -1   4   4  312.07   14.30
  -1   4   4  281.07   11.50
   0  -4  -4    2.60    2.20
   0  -4  -4    2.40    2.30
   0  -4  -4    2.90    3.00
   0  -4  -4    1.80    2.00
   0  -4  -4    3.20    2.40
   0   4   4    1.30    2.40
   0   4   4    1.50    2.30
   0   4   4    1.50    1.70
   0   4   4    4.20    2.70
   0   4   4   -0.30    1.60
   0   4   4    0.90    1.80
   0   4   4   -0.80    1.80
  -1  -4  -4  270.67   15.80
  -1  -4  -4  266.97   12.00
  -1  -4  -4  272.77   13.30
  -1  -4  -4  264.97   10.30
  -1  -4  -4  274.57   12.70
  -1  -4  -4  251.87   11.30
   1   4   4  252.37   14.00
   1   4   4  265.27   12.60
   1   4   4  264.47   11.00
   1   4   4  241.48   13.30
  -2  -4  -4  455.05   20.60
  -2  -4  -4  447.96   14.70
  -2  -4  -4  449.56   15.30
  -2  -4  -4  431.66   14.90
  -2  -4  -4  445.06   15.90
  -2  -4  -4  428.66   16.90
   2   4   4  440.66   18.60
   2   4   4  454.85   15.10
   2   4   4  437.06   15.30
   2   4   4  456.35   16.70
   2   4   4  452.95   18.60
  -3  -4  -4 1286.67   35.60
  -3  -4  -4 1321.07   27.60
  -3  -4  -4 1240.78   25.60
  -3  -4  -4 1259.87   27.20
  -3  -4  -4 1254.67   27.60
  -3  -4  -4 1245.18   31.00
   3   4   4 1291.07   27.80
   3   4   4 1250.67   33.50
   3   4   4 1242.68   27.60
   3   4   4 1239.28   32.10
   3   4   4 1283.57   29.20
  -4  -4  -4  116.49    7.60
  -4  -4  -4  127.49    8.90
  -4  -4  -4  116.09    8.80
  -4  -4  -4  137.49    8.90
  -4  -4  -4  120.59   11.30
  -4  -4  -4  114.09    9.90
   4   4   4  125.19   11.30
   4   4   4  128.39    9.20
   4   4   4  113.89   10.20
   4   4   4  122.09    9.00
   4   4   4  111.39    9.10
  -5  -4  -4   41.10    4.70
  -5  -4  -4   34.30    6.10
  -5  -4  -4   36.70    5.90
  -5  -4  -4   47.60    7.90
  -5  -4  -4   26.00    7.00
  -5  -4  -4   45.00    8.40
   5   4   4   48.40    9.30
   5   4   4   35.20    7.10
   5   4   4   43.60    6.80
   5   4   4   40.90    8.50
   5   4   4   39.90    6.90
   5   4   4   40.00    6.90
  -6  -4  -4   29.70    8.60
  -6  -4  -4   20.60    4.30
  -6  -4  -4   23.60   10.40
  -6  -4  -4   15.30    4.80
  -6  -4  -4   36.30   11.00
  -6  -4  -4   28.10    4.50
   6   4   4   26.80    6.50
   6   4   4   24.80    6.60
   6   4   4   25.50    5.40
   6   4   4   31.40    6.40
   6   4   4   31.80    8.30
   6   4   4   23.80    6.40
  -7  -4  -4  614.74   16.20
  -7  -4  -4  654.63   28.80
  -7  -4  -4  671.13   19.80
  -7  -4  -4  657.63   27.50
  -7  -4  -4  613.94   24.10
  -7  -4  -4  615.74   22.40
   7   4   4  630.14   29.90
   7   4   4  640.64   21.90
   7   4   4  635.44   29.90
   7   4   4  639.24   24.00
   7   4   4  632.04   23.70
   7   4   4  638.24   23.50
  -8  -4  -4  128.39   13.60
  -8  -4  -4  115.39   12.70
  -8  -4  -4  109.19   10.80
  -8  -4  -4  136.49    9.20
  -8  -4  -4  138.69   12.20
   8   4   4  149.88   12.20
   8   4   4  129.09   12.70
   8   4   4  148.79   12.40
   8   4   4  147.19   11.20
   8   4   4  134.99   12.10
   8   4   4  125.09   15.80
  -9  -4  -4   -3.80    4.30
  -9  -4  -4    2.10    3.80
  -9  -4  -4    0.30    2.40
  -9  -4  -4    3.80    4.60
  -9  -4  -4    2.90    4.60
   9   4   4    3.00    3.80
   9   4   4   -0.70    3.30
   9   4   4   -1.90    3.50
   9   4   4   -0.80    4.30
   9   4   4    2.20    3.20
   9   4   4    2.30    6.40
 -10  -4  -4   -2.50    5.20
 -10  -4  -4   13.00    8.90
 -10  -4  -4    2.80    4.90
 -10  -4  -4   10.00    2.80
 -10  -4  -4    6.80    6.80
  10   4   4   -1.40    5.50
  10   4   4    2.20    9.80
  10   4   4    9.00    4.60
  10   4   4    1.80    4.40
  10   4   4   -0.10    4.30
  10   4   4    9.00    6.10
   6  -5  -4    8.20    6.10
   6  -5  -4    2.40    4.20
   6  -5  -4   12.10    8.00
   6  -5  -4   15.90    5.70
   6  -5  -4    2.60    4.50
  -6   5   4   -1.10    4.20
  -6   5   4    7.00    4.10
  -6   5   4   -7.40    4.50
  -6   5   4    8.70    4.60
  -6   5   4    7.20    7.40
  -6   5   4    2.10    6.20
   5  -5  -4    5.30    4.40
   5  -5  -4    1.70    5.00
   5  -5  -4   -1.80    2.70
   5  -5  -4    1.30    3.40
   5  -5  -4    3.70    3.60
   5  -5  -4   -5.50    3.80
  -5   5   4   11.60    5.30
  -5   5   4    1.70    3.90
  -5   5   4   -1.60    2.40
  -5   5   4    0.20    4.50
  -5   5   4    6.10    4.10
  -5   5   4    3.80    3.60
  -5   5   4   -2.70    3.60
  -5   5   4   -2.20    3.70
   4  -5  -4  390.86   17.60
   4  -5  -4  394.06   19.70
   4  -5  -4  426.46   23.30
[truncated: 332,701 more chars]
