# Supplementary material for: Crystal structure of 1,1′,2,2′,4,4′-hexa­iso­propyl­magnesocene
Source: Acta Crystallogr E Crystallogr Commun. 2022 Feb 3;78(Pt 3):287–90. doi: 10.1107/S2056989022001189 (PMC8900506; doi:10.1107/S2056989022001189)
Supplement: Supplementary file 2 [file e-78-00287-Isup2.hkl]

data_I                                                                          
_shelx_title ' sh4614_a.res in P-1'                                             
_shelx_refln_list_code          4                                               
_shelx_F_calc_maximum       72.31                                               
_exptl_crystal_F_000       226.00                                               
_reflns_d_resolution_high  0.7794                                               
                                                                                
loop_                                                                           
 _space_group_symop_operation_xyz                                               
 'x, y, z'                                                                      
 '-x, -y, -z'                                                                   
                                                                                
_cell_length_a     8.7025                                                       
_cell_length_b     9.0903                                                       
_cell_length_c     9.2033                                                       
_cell_angle_alpha  80.829                                                       
_cell_angle_beta   81.151                                                       
_cell_angle_gamma  63.004                                                       
                                                                                
_shelx_F_squared_multiplier     1.000                                           
                                                                                
loop_                                                                           
 _refln_index_h                                                                 
 _refln_index_k                                                                 
 _refln_index_l                                                                 
 _refln_F_squared_calc                                                          
 _refln_F_squared_meas                                                          
 _refln_F_squared_sigma                                                         
 _refln_observed_status                                                         
   1   0   0        936.76        885.50         2.79 o                         
   2   0   0        531.03        540.24         2.39 o                         
   3   0   0         42.35         44.85         0.84 o                         
   4   0   0        158.75        180.13         1.72 o                         
   5   0   0          3.67          6.05         0.58 o                         
   6   0   0        127.47        127.95         2.27 o                         
   7   0   0         19.41         18.74         1.24 o                         
   8   0   0          1.09          1.18         0.56 o                         
   9   0   0          6.59          5.88         0.87 o                         
  -9   1   0         11.14          9.72         1.26 o                         
  -8   1   0          2.89          1.85         0.70 o                         
  -7   1   0         46.19         47.48         1.56 o                         
  -6   1   0        201.00        203.46         2.54 o                         
  -5   1   0        364.66        362.56         2.96 o                         
  -4   1   0         21.74         26.71         0.80 o                         
  -3   1   0         18.61         22.40         0.69 o                         
  -2   1   0        110.85        136.46         1.52 o                         
  -1   1   0        393.32        420.70         2.06 o                         
   0   1   0        930.94        871.42         2.89 o                         
   1   1   0       3119.64       2877.36        12.33 o                         
   2   1   0        685.68        628.77         2.53 o                         
   3   1   0          8.06          8.42         0.46 o                         
   4   1   0       1266.36       1267.68         5.59 o                         
   5   1   0         70.76         71.37         1.30 o                         
   6   1   0          8.05          7.90         0.80 o                         
   7   1   0          3.10          2.85         0.61 o                         
   8   1   0          3.86          3.68         0.63 o                         
   9   1   0          0.66          0.61         0.61 o                         
  10   1   0         16.64         16.80         2.99 o                         
  -8   2   0          7.47          4.52         0.76 o                         
  -7   2   0          3.17          2.85         0.61 o                         
  -6   2   0         50.62         58.27         1.55 o                         
  -5   2   0        179.46        178.47         2.42 o                         
  -4   2   0          8.30          8.85         0.62 o                         
  -3   2   0        155.32        144.15         1.80 o                         
  -2   2   0        309.07        290.51         2.32 o                         
  -1   2   0          0.34          0.67         0.24 o                         
   0   2   0       1013.28       1033.35         4.19 o                         
   1   2   0          1.47          1.16         0.22 o                         
   2   2   0        137.94        128.40         1.11 o                         
   3   2   0        134.18        121.00         1.48 o                         
   4   2   0         56.11         60.73         1.08 o                         
   5   2   0        156.21        158.51         1.87 o                         
   6   2   0          1.29          1.22         0.38 o                         
   7   2   0         15.44         14.03         0.94 o                         
   8   2   0          0.33          0.39         0.48 o                         
   9   2   0          0.00         -0.54         0.54 o                         
  10   2   0          2.85          1.45         0.90 o                         
  -8   3   0          5.47          6.25         1.01 o                         
  -7   3   0         32.32         30.49         1.52 o                         
  -6   3   0          0.85          1.98         0.53 o                         
  -5   3   0          9.09         10.85         0.85 o                         
  -4   3   0         26.49         25.75         1.11 o                         
  -3   3   0          4.49          5.35         0.50 o                         
  -2   3   0        292.34        300.26         2.59 o                         
  -1   3   0          2.55          5.20         0.45 o                         
   0   3   0        144.22        162.59         1.64 o                         
   1   3   0        223.47        208.29         1.59 o                         
   2   3   0        871.89        833.70         3.89 o                         
   4   3   0          5.96          1.76         0.41 o                         
   5   3   0          3.24          4.17         0.52 o                         
   6   3   0        401.12        413.85         3.73 o                         
   7   3   0        325.43        336.57         3.67 o                         
   8   3   0         64.17         60.62         1.74 o                         
   9   3   0          2.49          2.25         0.63 o                         
  10   3   0          3.08          1.92         1.32 o                         
  -7   4   0          0.18          0.26         1.01 o                         
  -6   4   0          0.01          0.80         0.58 o                         
  -5   4   0         61.94         62.60         1.65 o                         
  -4   4   0        145.41        142.98         2.37 o                         
  -3   4   0         41.95         39.52         1.21 o                         
  -2   4   0         22.61         23.83         0.95 o                         
  -1   4   0         61.45         55.29         1.24 o                         
   0   4   0        139.74        147.53         1.80 o                         
   1   4   0        310.13        332.25         2.41 o                         
   2   4   0        299.80        307.62         2.53 o                         
   3   4   0          8.01          9.45         0.57 o                         
   4   4   0         10.80         20.05         0.77 o                         
   5   4   0          0.44         -0.22         0.33 o                         
   6   4   0        145.70        143.42         2.23 o                         
   7   4   0        102.40        106.84         2.15 o                         
   8   4   0        124.41        120.62         2.58 o                         
   9   4   0         42.75         43.69         1.67 o                         
  10   4   0         37.47         44.89         2.38 o                         
  -6   5   0          9.43          7.32         0.86 o                         
  -5   5   0         30.90         39.07         1.51 o                         
  -4   5   0         62.18         64.14         1.71 o                         
  -3   5   0         46.85         46.67         1.44 o                         
  -2   5   0         68.47         69.31         1.66 o                         
  -1   5   0        176.34        172.46         2.35 o                         
   0   5   0         25.19         22.46         0.83 o                         
   1   5   0        899.09        914.86         6.16 o                         
   2   5   0        268.08        270.31         2.64 o                         
   3   5   0          0.50          0.38         0.31 o                         
   4   5   0         44.71         39.77         1.02 o                         
   5   5   0        126.12        112.56         1.64 o                         
   6   5   0         42.38         41.16         1.28 o                         
   7   5   0         20.38         20.02         1.18 o                         
   8   5   0         34.61         33.19         1.46 o                         
   9   5   0         13.01         11.36         1.04 o                         
  10   5   0         28.78         27.27         1.67 o                         
  11   5   0          6.46          7.07         1.14 o                         
  -5   6   0         15.94         15.05         1.25 o                         
  -4   6   0         10.64         12.02         1.01 o                         
  -3   6   0          0.14         -0.44         0.44 o                         
  -2   6   0          3.44          2.68         0.58 o                         
  -1   6   0         71.59         76.49         1.77 o                         
   0   6   0          0.79          3.86         0.49 o                         
   1   6   0        101.80        100.74         1.63 o                         
   2   6   0        172.99        166.81         2.35 o                         
   3   6   0         15.15         19.91         0.97 o                         
   4   6   0          0.24          0.32         0.33 o                         
   5   6   0        278.51        267.90         2.68 o                         
   6   6   0         87.42         81.30         1.55 o                         
   7   6   0         37.72         36.08         1.64 o                         
   8   6   0          7.88          6.03         0.86 o                         
   9   6   0          3.87          5.37         0.86 o                         
  10   6   0          2.71          4.03         0.92 o                         
  -4   7   0          0.05         -0.26         0.69 o                         
  -3   7   0          2.09          2.66         0.65 o                         
  -2   7   0          1.44          2.31         0.59 o                         
  -1   7   0          1.01          0.72         0.50 o                         
   0   7   0        157.12        153.51         2.40 o                         
   1   7   0          7.96         11.36         0.80 o                         
   2   7   0         27.69         24.67         1.19 o                         
   3   7   0         28.92         31.11         1.16 o                         
   4   7   0         15.30         17.69         0.96 o                         
   5   7   0          5.56          6.88         0.67 o                         
   6   7   0        163.86        163.28         2.30 o                         
   7   7   0         43.04         47.41         1.46 o                         
   8   7   0          0.96          0.80         0.74 o                         
   9   7   0          5.63          5.71         0.85 o                         
  10   7   0         39.41         39.25         1.92 o                         
  -3   8   0          4.43          3.17         1.03 o                         
  -2   8   0         10.96         14.21         1.19 o                         
  -1   8   0          2.55          2.98         0.65 o                         
   0   8   0         97.54         97.26         1.96 o                         
   1   8   0        116.05        107.50         1.94 o                         
   2   8   0          0.47          0.57         0.49 o                         
   3   8   0         27.35         29.70         1.31 o                         
   4   8   0        100.72         97.78         2.11 o                         
   5   8   0         66.54         61.81         1.63 o                         
   6   8   0          5.50          3.58         0.71 o                         
   7   8   0         69.49         71.64         1.74 o                         
   8   8   0         19.52         23.50         1.38 o                         
   9   8   0          0.58          0.25         0.80 o                         
  10   8   0         16.29         19.50         1.43 o                         
  -2   9   0          7.33          7.20         1.32 o                         
  -1   9   0          1.36          2.38         0.64 o                         
   0   9   0         53.42         52.92         1.71 o                         
   1   9   0         60.83         64.34         1.66 o                         
   2   9   0         14.40         13.22         1.04 o                         
   3   9   0          7.81          6.75         0.83 o                         
   4   9   0         26.93         26.51         1.38 o                         
   5   9   0         68.60         70.26         2.05 o                         
   6   9   0         11.83         14.50         1.34 o                         
   7   9   0          1.81          2.77         0.62 o                         
   8   9   0          1.10         -0.72         0.72 o                         
   9   9   0          4.61          1.94         1.50 o                         
   0  10   0         19.65         19.37         1.54 o                         
   1  10   0         41.30         41.48         1.97 o                         
   2  10   0         19.41         23.79         1.58 o                         
   3  10   0         20.14         17.40         1.30 o                         
   4  10   0          6.21          7.34         1.10 o                         
   5  10   0          1.08          0.81         0.72 o                         
   6  10   0          6.89          5.34         1.07 o                         
   7  10   0          2.86          1.89         0.88 o                         
   8  10   0          1.12          0.71         0.80 o                         
   9  10   0          3.07          7.34         1.78 o                         
   2  11   0         37.22         31.71         2.17 o                         
   3  11   0         15.80         15.25         1.44 o                         
   4  11   0          2.65          1.93         0.86 o                         
   5  11   0          7.22          5.07         1.52 o                         
   6  11   0         17.00         21.81         1.47 o                         
   7  11   0         31.03         33.78         1.89 o                         
  -6 -11   1          1.85         -0.92         1.59 o                         
  -5 -11   1          1.68          0.34         0.82 o                         
  -4 -11   1          0.34          2.71         0.93 o                         
  -3 -11   1          0.07         -0.66         0.89 o                         
  -8 -10   1          0.18          1.66         1.13 o                         
  -7 -10   1          2.84          3.29         1.44 o                         
  -6 -10   1         52.68         59.11         2.12 o                         
  -5 -10   1         51.28         49.65         1.77 o                         
  -4 -10   1          1.62          2.19         0.68 o                         
  -3 -10   1         14.94         16.51         1.44 o                         
  -2 -10   1          0.23          0.05         0.64 o                         
  -1 -10   1         11.06          9.49         1.26 o                         
   0 -10   1         61.51         74.05         2.60 o                         
  -9  -9   1          4.50          6.16         2.61 o                         
  -8  -9   1         21.98         19.80         1.64 o                         
  -7  -9   1          4.62          3.95         1.01 o                         
  -6  -9   1         22.41         19.51         1.43 o                         
  -5  -9   1        135.78        135.29         2.80 o                         
  -4  -9   1         96.35         97.57         2.11 o                         
  -3  -9   1          1.42          1.10         0.61 o                         
  -2  -9   1          4.34          3.61         0.72 o                         
  -1  -9   1          1.91          1.42         0.59 o                         
   0  -9   1          8.40          5.35         0.77 o                         
   1  -9   1          0.90          1.68         0.73 o                         
   2  -9   1          5.15          3.61         0.95 o                         
 -10  -8   1          3.48          2.71         1.39 o                         
  -9  -8   1          9.18          8.95         1.83 o                         
  -8  -8   1         54.54         57.95         3.08 o                         
  -7  -8   1         28.17         28.93         2.31 o                         
  -6  -8   1         55.42         53.77         1.90 o                         
  -5  -8   1          1.28          1.75         0.47 o                         
  -4  -8   1         61.37         58.45         1.55 o                         
  -3  -8   1         85.51         87.88         1.93 o                         
  -2  -8   1          0.84          0.30         0.49 o                         
  -1  -8   1         12.13          9.83         0.84 o                         
   0  -8   1          1.27          1.00         0.51 o                         
   1  -8   1         24.48         21.92         1.25 o                         
   2  -8   1          2.32          0.79         0.66 o                         
   3  -8   1          0.17          2.13         0.94 o                         
 -10  -7   1         11.95         12.61         1.69 o                         
  -9  -7   1          1.53         -0.72         0.72 o                         
  -8  -7   1         13.32         12.99         1.25 o                         
  -7  -7   1         82.47         90.41         2.48 o                         
  -6  -7   1         17.21         16.59         1.54 o                         
  -5  -7   1         38.56         35.01         1.73 o                         
  -4  -7   1        184.11        189.42         2.50 o                         
  -3  -7   1        137.68        142.83         2.18 o                         
  -2  -7   1          2.48          1.92         0.51 o                         
  -1  -7   1         28.19         28.76         1.21 o                         
   0  -7   1         10.26          7.78         0.73 o                         
   1  -7   1         70.78         68.93         1.82 o                         
   2  -7   1         29.86         28.91         1.43 o                         
   3  -7   1         31.38         28.52         1.64 o                         
   4  -7   1         18.23         14.34         1.31 o                         
 -10  -6   1          7.69          6.40         1.01 o                         
  -9  -6   1         33.98         33.02         1.65 o                         
  -8  -6   1         16.20         16.12         1.18 o                         
  -7  -6   1         51.80         52.22         1.74 o                         
  -6  -6   1         68.45         69.12         2.06 o                         
  -5  -6   1          0.48         -0.05         0.51 o                         
  -4  -6   1        125.42        124.67         2.51 o                         
  -3  -6   1        340.36        342.61         3.02 o                         
  -2  -6   1         59.93         58.18         1.35 o                         
  -1  -6   1          9.40          9.30         0.85 o                         
   0  -6   1        173.33        172.42         2.22 o                         
   1  -6   1        215.44        217.63         2.75 o                         
   2  -6   1        163.03        175.71         3.09 o                         
   3  -6   1          9.68          9.20         0.91 o                         
   4  -6   1          0.07         -0.53         0.53 o                         
   5  -6   1          1.09          0.52         0.71 o                         
 -10  -5   1         21.26         19.62         1.42 o                         
  -9  -5   1        167.17        172.15         2.91 o                         
  -8  -5   1         37.99         37.33         1.36 o                         
  -7  -5   1          0.91          0.19         0.79 o                         
  -6  -5   1          0.10          0.23         0.44 o                         
  -5  -5   1        244.81        220.45         3.01 o                         
  -4  -5   1         15.83         14.00         1.08 o                         
  -3  -5   1          1.92          2.71         0.47 o                         
  -2  -5   1         92.64         97.92         1.69 o                         
  -1  -5   1        139.55        141.33         2.04 o                         
   0  -5   1          0.09          0.10         0.28 o                         
   1  -5   1         95.40         94.44         1.65 o                         
   2  -5   1         87.98         87.05         1.79 o                         
   3  -5   1         39.79         40.45         1.40 o                         
   4  -5   1        112.95        111.92         2.19 o                         
   5  -5   1         56.85         60.34         1.84 o                         
   6  -5   1          1.22          1.02         0.75 o                         
 -10  -4   1          0.20          2.41         0.76 o                         
  -9  -4   1         54.25         51.82         1.91 o                         
  -8  -4   1        107.34        103.86         2.17 o                         
  -7  -4   1        126.40        130.83         2.18 o                         
  -6  -4   1         91.85         91.29         1.66 o                         
  -5  -4   1         49.38         49.80         1.78 o                         
  -4  -4   1         22.71         19.44         1.23 o                         
  -3  -4   1         18.46         11.91         1.77 o                         
  -2  -4   1        105.34        104.92         1.70 o                         
  -1  -4   1        701.09        700.21         4.18 o                         
   0  -4   1         61.48         62.66         1.11 o                         
   1  -4   1        104.87        108.68         1.61 o                         
   2  -4   1          3.05          4.09         0.49 o                         
   3  -4   1         20.60         22.75         0.99 o                         
   4  -4   1          0.22          0.15         0.41 o                         
   5  -4   1         68.76         65.01         1.70 o                         
   6  -4   1          0.91          0.56         0.65 o                         
   7  -4   1          3.30          3.37         1.11 o                         
 -10  -3   1          7.47          8.17         1.29 o                         
  -9  -3   1          7.95          9.81         1.48 o                         
  -8  -3   1         38.26         36.04         1.39 o                         
  -7  -3   1         11.61         12.67         0.92 o                         
  -6  -3   1         86.35        100.43         1.72 o                         
  -5  -3   1          2.09          1.53         0.38 o                         
  -4  -3   1          0.10          0.01         0.35 o                         
  -3  -3   1         15.12         19.04         1.08 o                         
  -2  -3   1         98.51         77.81         2.05 o                         
  -1  -3   1        187.07        199.06         1.72 o                         
   0  -3   1        191.99        181.46         1.75 o                         
   1  -3   1         10.78         10.32         0.59 o                         
   2  -3   1        114.78        108.03         1.52 o                         
   3  -3   1         51.31         52.42         1.19 o                         
   4  -3   1          6.99          7.58         0.64 o                         
   5  -3   1          5.66          6.42         0.70 o                         
   6  -3   1         76.32         78.90         2.09 o                         
   7  -3   1          0.42          0.55         0.64 o                         
   8  -3   1          6.98          2.60         0.89 o                         
 -10  -2   1          0.01          0.17         0.92 o                         
  -9  -2   1          0.02          0.89         0.64 o                         
  -8  -2   1          0.22          0.78         0.52 o                         
  -7  -2   1          4.46          3.71         0.60 o                         
  -6  -2   1         25.81         23.52         0.98 o                         
  -5  -2   1        231.31        232.46         2.37 o                         
  -4  -2   1         83.87         87.99         1.41 o                         
  -3  -2   1        540.40        517.63         4.00 o                         
  -2  -2   1         79.33         86.19         2.16 o                         
  -1  -2   1        309.96        287.43         2.50 o                         
   0  -2   1         15.47         17.28         0.52 o                         
   1  -2   1          5.29          8.98         0.46 o                         
   2  -2   1        137.05        127.58         1.54 o                         
   3  -2   1        121.97        117.99         1.67 o                         
   4  -2   1          4.33          4.67         0.50 o                         
   5  -2   1          5.71          5.62         0.58 o                         
   6  -2   1        306.72        302.81         3.74 o                         
   7  -2   1         79.10         79.54         1.90 o                         
   8  -2   1          1.78          2.19         0.82 o                         
 -10  -1   1         29.64         28.72         3.23 o                         
  -9  -1   1         10.58          8.97         0.89 o                         
  -8  -1   1          5.29          4.91         0.70 o                         
  -7  -1   1          3.11          2.01         0.59 o                         
  -6  -1   1        111.31        109.11         1.80 o                         
  -5  -1   1        457.06        434.54         3.06 o                         
  -4  -1   1        363.30        392.24         2.53 o                         
  -3  -1   1        384.25        390.08         2.45 o                         
  -2  -1   1       1438.98       1294.09         5.31 o                         
  -1  -1   1       2018.59       1859.59        25.52 o                         
   0  -1   1        304.63        301.67         1.67 o                         
   1  -1   1       3801.89       3636.05        15.75 o                         
   2  -1   1          7.59          9.32         0.49 o                         
   3  -1   1         40.13         37.01         0.88 o                         
   4  -1   1          0.75          1.37         0.33 o                         
   5  -1   1          0.52         -0.22         0.31 o                         
   6  -1   1         37.25         42.65         1.27 o                         
   7  -1   1        210.28        206.89         2.94 o                         
   8  -1   1         24.75         26.73         1.40 o                         
   9  -1   1         27.03         19.84         1.67 o                         
  -9   0   1         32.99         30.79         1.68 o                         
  -8   0   1         93.94         93.41         2.12 o                         
  -7   0   1        132.72        125.35         2.34 o                         
  -6   0   1          4.24          2.28         0.48 o                         
  -5   0   1         56.51         63.96         1.33 o                         
  -4   0   1        367.62        385.94         2.82 o                         
  -3   0   1         68.85         73.13         0.94 o                         
  -2   0   1        617.45        642.66         2.51 o                         
  -1   0   1          1.76          1.36         0.18 o                         
   0   0   1       1262.96       1175.48         3.78 o                         
   1   0   1        542.70        539.99         2.21 o                         
   2   0   1       1010.23        937.15         4.86 o                         
   3   0   1         40.59         45.53         0.94 o                         
   4   0   1          3.52          1.38         0.35 o                         
   5   0   1          0.01          0.03         0.33 o                         
   6   0   1          1.68          2.09         0.50 o                         
   7   0   1         45.45         52.61         1.60 o                         
   8   0   1         19.42         18.27         1.43 o                         
   9   0   1         19.83         17.43         1.67 o                         
  -9   1   1          9.20          9.72         1.64 o                         
  -8   1   1         32.50         26.68         2.11 o                         
  -7   1   1         60.33         59.95         1.55 o                         
  -6   1   1         71.90         70.63         1.47 o                         
  -5   1   1          0.02         -0.03         0.27 o                         
  -4   1   1        118.00        107.75         1.44 o                         
  -3   1   1        539.18        567.04         3.05 o                         
  -2   1   1          2.63          0.20         0.21 o                         
  -1   1   1       5229.02       5405.48       100.88 o                         
   0   1   1        298.37        288.38         1.59 o                         
   1   1   1        804.38        784.66         3.23 o                         
   2   1   1        200.48        198.83         1.53 o                         
   3   1   1         53.89         61.73         1.11 o                         
   4   1   1        204.21        216.16         2.16 o                         
   5   1   1         68.06         72.56         1.37 o                         
   6   1   1          1.79          1.51         0.43 o                         
   7   1   1         21.55         20.82         1.11 o                         
   8   1   1         59.78         59.45         1.72 o                         
   9   1   1          0.01          1.19         0.71 o                         
  10   1   1          0.40          1.08         0.78 o                         
  -8   2   1          0.03         -0.56         0.56 o                         
  -7   2   1          0.03          0.94         0.56 o                         
  -6   2   1         35.04         34.54         1.18 o                         
  -5   2   1          2.27          2.36         0.45 o                         
  -4   2   1         53.64         52.50         1.19 o                         
  -3   2   1        548.88        542.48         3.45 o                         
  -2   2   1         87.30         84.41         1.27 o                         
  -1   2   1         24.34         40.29         0.76 o                         
   0   2   1       2925.41       2961.84        16.88 o                         
   1   2   1        938.14        875.42         3.38 o                         
   2   2   1       2401.89       2339.37         7.30 o                         
   3   2   1         18.21         14.84         0.58 o                         
   4   2   1          0.97          1.13         0.35 o                         
   5   2   1        598.68        598.53         3.87 o                         
   6   2   1         38.18         43.48         1.16 o                         
   7   2   1        136.07        128.95         2.17 o                         
   8   2   1         82.50         85.80         2.06 o                         
   9   2   1          0.07          0.49         0.63 o                         
  10   2   1          8.76          7.42         1.10 o                         
  -8   3   1         21.50         22.02         1.53 o                         
  -7   3   1          0.51          0.38         0.55 o                         
  -6   3   1          1.15          1.11         0.49 o                         
  -5   3   1         13.04         14.61         0.95 o                         
  -4   3   1         78.60         76.16         1.57 o                         
  -3   3   1        149.28        151.71         2.14 o                         
  -2   3   1        190.53        211.59         2.12 o                         
  -1   3   1        408.77        415.50         3.19 o                         
   0   3   1         61.81         55.26         0.99 o                         
   1   3   1         56.82         77.01         1.13 o                         
   2   3   1        133.98        129.60         1.39 o                         
   3   3   1        163.48        170.75         1.55 o                         
   4   3   1        128.07        151.21         1.84 o                         
   5   3   1        181.44        180.87         2.19 o                         
   6   3   1        282.32        289.12         2.86 o                         
   7   3   1        159.18        163.81         2.34 o                         
   8   3   1        151.73        149.20         2.33 o                         
   9   3   1         58.92         64.04         1.85 o                         
  10   3   1          3.07          1.86         0.84 o                         
  -7   4   1          2.66          2.67         1.08 o                         
  -6   4   1         23.06         23.11         1.22 o                         
  -5   4   1          6.42          4.92         0.73 o                         
  -4   4   1         40.91         42.45         1.30 o                         
  -3   4   1          3.24          2.63         0.45 o                         
  -2   4   1        127.82        131.68         1.92 o                         
  -1   4   1        649.36        639.80         4.64 o                         
   0   4   1       1037.48       1069.72         5.35 o                         
   1   4   1         17.11         17.00         0.73 o                         
   2   4   1        496.54        498.84         3.10 o                         
   3   4   1        379.89        393.32         2.78 o                         
   4   4   1         28.44         23.08         0.76 o                         
   5   4   1        111.14        132.44         1.94 o                         
   6   4   1          9.24          9.77         0.68 o                         
   7   4   1         63.75         56.25         1.71 o                         
   8   4   1         36.38         33.33         1.64 o                         
   9   4   1         47.97         48.58         1.84 o                         
  10   4   1          4.54          6.18         0.96 o                         
  11   4   1          1.34          0.87         1.15 o                         
  -6   5   1          7.64          6.99         0.81 o                         
  -5   5   1          1.51          1.85         0.56 o                         
  -4   5   1         35.22         36.89         1.37 o                         
  -3   5   1         10.05         13.40         0.97 o                         
  -2   5   1          8.49          9.41         0.77 o                         
  -1   5   1          2.26          3.03         0.46 o                         
   0   5   1          0.19          1.36         0.34 o                         
   1   5   1         11.56         15.40         0.77 o                         
   2   5   1          0.72          0.47         0.33 o                         
   3   5   1       1110.45       1124.93         5.62 o                         
   4   5   1        315.20        309.86         2.91 o                         
   5   5   1          7.52          9.08         0.68 o                         
   6   5   1          4.00          4.92         0.67 o                         
   7   5   1         15.05         14.39         1.06 o                         
   8   5   1          6.82          4.96         0.84 o                         
   9   5   1         37.41         35.19         1.68 o                         
  10   5   1          3.97          4.40         1.04 o                         
  11   5   1         11.44         11.95         1.40 o                         
  -5   6   1          0.04          0.66         0.65 o                         
  -4   6   1          0.07         -0.48         0.48 o                         
  -3   6   1         11.75         12.47         0.98 o                         
  -2   6   1        102.36        101.65         2.15 o                         
  -1   6   1         21.61         23.95         1.20 o                         
   0   6   1        172.53        163.85         2.17 o                         
   1   6   1          0.80          1.76         0.39 o                         
   2   6   1         22.84         19.73         0.86 o                         
   3   6   1         47.26         47.26         1.09 o                         
   4   6   1         25.58         30.54         1.04 o                         
   5   6   1         46.54         47.01         1.26 o                         
   6   6   1         21.71         21.18         0.98 o                         
   7   6   1        161.05        152.43         2.99 o                         
   8   6   1          5.08          7.46         0.93 o                         
   9   6   1          2.04          1.71         0.71 o                         
  10   6   1          4.35          4.47         0.84 o                         
  11   6   1          6.03          4.56         1.12 o                         
  -4   7   1         14.13         15.55         1.23 o                         
  -3   7   1         18.01         19.18         1.29 o                         
  -2   7   1         13.32         12.68         1.01 o                         
  -1   7   1         12.98         11.20         0.86 o                         
   0   7   1        108.71        109.50         1.97 o                         
   1   7   1         25.88         27.29         1.06 o                         
   2   7   1        128.15        113.16         1.88 o                         
   3   7   1         80.92         74.78         1.45 o                         
   4   7   1          0.69          1.33         0.46 o                         
   5   7   1          1.33          0.90         0.43 o                         
   6   7   1        303.92        279.57         3.34 o                         
   7   7   1        204.00        189.43         2.59 o                         
   8   7   1         27.84         25.48         1.69 o                         
   9   7   1          2.31          0.79         0.81 o                         
  10   7   1          2.24          2.33         0.94 o                         
  -3   8   1         29.68         27.94         2.15 o                         
  -2   8   1          2.81          2.82         0.73 o                         
  -1   8   1          3.73          2.55         0.56 o                         
   0   8   1         35.81         34.13         1.33 o                         
   1   8   1        176.11        174.15         2.63 o                         
   2   8   1          3.24          1.92         0.49 o                         
   3   8   1          3.84          2.95         0.64 o                         
   4   8   1         53.23         56.60         1.76 o                         
   5   8   1          0.56          0.59         0.49 o                         
   6   8   1          2.21          1.36         0.54 o                         
   7   8   1        118.63        116.31         2.15 o                         
   8   8   1         21.74         21.03         1.42 o                         
   9   8   1          2.10          1.59         0.77 o                         
  10   8   1         29.45         33.98         1.74 o                         
  -2   9   1          8.14          9.02         1.24 o                         
  -1   9   1          6.18          6.18         0.82 o                         
   0   9   1          2.65          2.13         0.67 o                         
   1   9   1         70.03         75.35         1.96 o                         
   2   9   1          9.49          9.89         0.79 o                         
   3   9   1         15.62         13.74         1.18 o                         
   4   9   1          1.31          2.51         0.64 o                         
   5   9   1         51.53         52.96         1.89 o                         
   6   9   1         49.53         55.12         2.00 o                         
   7   9   1         18.08         22.75         1.35 o                         
   8   9   1          1.08          1.13         0.60 o                         
   9   9   1          0.10         -0.70         0.70 o                         
  10   9   1          2.40          4.46         1.17 o                         
   0  10   1          4.56          5.83         1.23 o                         
   1  10   1          1.31          0.82         0.64 o                         
   2  10   1         52.83         53.81         1.64 o                         
   3  10   1          3.09          1.95         0.66 o                         
   4  10   1          2.44          1.71         0.73 o                         
   5  10   1         39.01         44.27         1.74 o                         
   6  10   1          4.51          4.24         0.95 o                         
   7  10   1          0.21         -0.64         0.64 o                         
   8  10   1         28.66         33.07         2.09 o                         
   9  10   1          9.76         10.50         1.21 o                         
   2  11   1         48.75         44.06         2.90 o                         
   3  11   1         81.05         81.82         3.99 o                         
   4  11   1          0.05          0.32         1.16 o                         
   5  11   1          1.24          0.30         0.79 o                         
   6  11   1         18.18         18.16         1.48 o                         
   7  11   1         10.57         11.30         1.18 o                         
  -5 -11   2          2.36          1.59         1.01 o                         
  -4 -11   2          5.91          7.63         1.40 o                         
  -8 -10   2         13.70          7.18         1.96 o                         
  -7 -10   2         51.37         54.07         3.45 o                         
  -6 -10   2         19.75         15.43         2.05 o                         
  -5 -10   2         15.63         16.44         1.78 o                         
  -4 -10   2         38.27         44.54         2.06 o                         
  -3 -10   2          0.15          1.82         0.69 o                         
  -2 -10   2          5.93          5.39         0.95 o                         
  -1 -10   2         10.23          7.22         1.08 o                         
   0 -10   2          0.67          2.65         1.79 o                         
  -9  -9   2          2.82          1.16         2.92 o                         
  -8  -9   2          8.59          9.90         1.73 o                         
  -7  -9   2          1.37          0.92         1.60 o                         
  -6  -9   2          3.39          2.95         1.98 o                         
  -5  -9   2          2.48          2.08         0.81 o                         
  -4  -9   2         50.26         45.28         1.79 o                         
  -3  -9   2          7.70         10.14         0.92 o                         
  -2  -9   2          0.32          0.89         0.63 o                         
  -1  -9   2          0.23          0.88         0.58 o                         
   0  -9   2          2.98          2.05         0.76 o                         
   1  -9   2         25.91         21.43         1.52 o                         
  -9  -8   2          6.33          5.45         1.79 o                         
  -8  -8   2         10.31          8.07         5.64 o                         
  -7  -8   2         14.66         17.93         2.03 o                         
  -6  -8   2          1.39          1.11         0.91 o                         
  -5  -8   2         33.67         29.57         3.36 o                         
  -4  -8   2         10.66          9.34         0.98 o                         
  -3  -8   2        118.36        114.58         2.30 o                         
  -2  -8   2         10.81          9.13         0.90 o                         
  -1  -8   2          0.22         -0.56         0.56 o                         
   0  -8   2          0.00         -0.14         0.59 o                         
   1  -8   2         20.90         20.34         1.22 o                         
   2  -8   2          8.77          6.88         1.32 o                         
   3  -8   2         14.27         14.77         1.37 o                         
 -10  -7   2          2.47         -0.08         1.67 o                         
  -9  -7   2          2.91          4.92         1.33 o                         
  -8  -7   2          1.37         -1.03         2.62 o                         
  -7  -7   2         62.81         57.85         3.93 o                         
  -6  -7   2          9.08         11.30         1.63 o                         
  -5  -7   2          5.20          5.48         1.23 o                         
  -4  -7   2         19.60         16.09         1.90 o                         
  -3  -7   2        202.99        202.62         2.90 o                         
  -2  -7   2        213.38        200.60         2.92 o                         
  -1  -7   2         71.65         65.71         1.69 o                         
   0  -7   2         28.71         32.78         1.58 o                         
   1  -7   2        121.92        116.51         2.16 o                         
   2  -7   2         14.86         13.06         1.02 o                         
   3  -7   2          2.35          0.96         0.84 o                         
   4  -7   2          1.22          0.32         0.97 o                         
 -10  -6   2         21.05         23.22         1.56 o                         
  -9  -6   2          3.63          4.25         1.00 o                         
  -8  -6   2          0.01         -0.67         1.95 o                         
  -7  -6   2         50.49         52.29         3.82 o                         
  -6  -6   2        277.33        270.14         5.32 o                         
  -5  -6   2         11.43         10.22         1.44 o                         
  -4  -6   2         30.87         33.44         4.13 o                         
  -3  -6   2         49.39         50.52         1.90 o                         
  -2  -6   2        175.94        188.78         2.37 o                         
  -1  -6   2         46.21         42.38         1.79 o                         
   0  -6   2         20.77         21.36         1.09 o                         
   1  -6   2         13.93         17.20         0.99 o                         
   2  -6   2        173.02        175.26         2.76 o                         
   3  -6   2        110.69        116.07         2.38 o                         
   4  -6   2         12.50         13.22         1.15 o                         
   5  -6   2          3.56          3.72         0.96 o                         
 -10  -5   2          1.61          1.22         0.80 o                         
  -9  -5   2         22.29         21.60         1.33 o                         
  -8  -5   2         85.00         82.14         2.04 o                         
  -7  -5   2          5.60          4.16         0.85 o                         
  -6  -5   2        155.86        152.53         4.17 o                         
  -5  -5   2        128.20        119.91         3.30 o                         
  -4  -5   2         96.54        103.80         3.10 o                         
  -3  -5   2         10.29         12.80         1.41 o                         
  -2  -5   2        700.43        695.80         7.32 o                         
  -1  -5   2          2.23          1.43         0.40 o                         
   0  -5   2         17.49         21.23         0.86 o                         
   1  -5   2         23.83         24.63         0.94 o                         
   2  -5   2          4.69          3.24         0.54 o                         
   3  -5   2         45.75         48.25         1.86 o                         
   4  -5   2         96.42        102.35         2.22 o                         
   5  -5   2          1.13          1.08         0.57 o                         
   6  -5   2          2.38          2.10         0.82 o                         
 -10  -4   2         26.95         25.84         1.92 o                         
  -9  -4   2          2.88          4.19         0.87 o                         
  -8  -4   2         76.03         74.65         1.74 o                         
  -7  -4   2         82.37         81.38         1.77 o                         
  -6  -4   2         67.41         62.36         2.21 o                         
  -5  -4   2         40.77         40.56         1.99 o                         
  -4  -4   2         14.81         10.77         1.26 o                         
  -3  -4   2         30.78         46.55         5.73 o                         
  -2  -4   2         42.11         35.41         1.81 o                         
  -1  -4   2        445.03        441.87         3.26 o                         
   0  -4   2         51.29         57.31         1.09 o                         
   1  -4   2         19.83         15.29         0.76 o                         
   2  -4   2         10.99          8.65         0.71 o                         
   3  -4   2          0.53          0.74         0.37 o                         
   4  -4   2         22.59         23.35         1.18 o                         
   5  -4   2         64.21         68.72         1.90 o                         
   6  -4   2          0.16         -0.17         0.62 o                         
   7  -4   2         25.29         28.15         1.84 o                         
 -10  -3   2          0.00          0.50         0.74 o                         
  -9  -3   2         17.36         20.10         1.38 o                         
  -8  -3   2         17.91         20.49         1.14 o                         
  -7  -3   2         58.54         65.57         1.50 o                         
  -6  -3   2          5.07          5.62         0.55 o                         
  -5  -3   2          8.47          8.06         0.81 o                         
  -4  -3   2        435.55        438.69         4.63 o                         
  -3  -3   2         62.34         67.75         2.15 o                         
  -2  -3   2        124.02        152.71         5.78 o                         
  -1  -3   2          0.22          0.77         0.45 o                         
   0  -3   2        223.94        239.95         2.17 o                         
   1  -3   2        124.77        120.67         1.59 o                         
   2  -3   2         47.54         46.52         1.04 o                         
   3  -3   2          3.16          1.92         0.38 o                         
   4  -3   2          0.02         -0.31         0.34 o                         
   5  -3   2         70.94         71.47         1.77 o                         
   6  -3   2         65.60         68.00         1.78 o                         
   7  -3   2         25.97         26.28         1.60 o                         
   8  -3   2         29.73         28.53         2.59 o                         
 -10  -2   2         46.11         47.29         2.41 o                         
  -9  -2   2          0.14         -0.48         0.62 o                         
  -8  -2   2         18.70         16.50         1.19 o                         
  -7  -2   2          0.09          0.45         0.42 o                         
  -6  -2   2         57.86         56.35         1.29 o                         
  -5  -2   2         79.93         79.63         1.34 o                         
  -4  -2   2       1103.22       1090.10         7.40 o                         
  -3  -2   2        257.62        273.21         3.38 o                         
  -2  -2   2        155.25        167.48         3.94 o                         
  -1  -2   2        752.81        741.02        12.17 o                         
   0  -2   2       1208.39       1159.34         5.56 o                         
   1  -2   2         72.36         73.14         1.06 o                         
   2  -2   2        280.51        286.67         2.62 o                         
   3  -2   2          1.65          4.55         0.51 o                         
   4  -2   2          9.13          8.33         0.64 o                         
   5  -2   2          1.64          1.75         0.44 o                         
   6  -2   2         37.10         42.00         1.45 o                         
   7  -2   2          1.61          0.90         0.58 o                         
   8  -2   2          1.54          0.86         0.81 o                         
  -9  -1   2         88.16         94.85         4.22 o                         
  -8  -1   2          1.56          0.09         0.56 o                         
  -7  -1   2         10.32          6.87         0.89 o                         
  -6  -1   2         11.34          9.13         0.72 o                         
  -5  -1   2         35.04         32.82         1.11 o                         
  -4  -1   2         69.28         71.70         1.16 o                         
  -3  -1   2         45.15         42.42         0.77 o                         
  -2  -1   2         34.66         41.23         0.94 o                         
  -1  -1   2       1391.99       1334.22        10.80 o                         
   0  -1   2        825.85        792.96         4.31 o                         
   1  -1   2         46.73         45.58         0.80 o                         
   2  -1   2         78.11         84.54         1.28 o                         
   3  -1   2        485.06        481.38         3.21 o                         
   4  -1   2        101.05        109.34         1.67 o                         
   5  -1   2          0.49          0.23         0.33 o                         
   6  -1   2          0.67         -0.37         0.37 o                         
   7  -1   2         29.65         28.39         1.29 o                         
   8  -1   2          1.39          0.99         0.59 o                         
   9  -1   2         16.91         17.13         1.44 o                         
  -9   0   2          4.51          2.11         0.70 o                         
  -8   0   2         45.69         50.15         1.68 o                         
  -7   0   2        219.44        222.51         3.21 o                         
  -6   0   2         69.88         73.43         1.55 o                         
  -5   0   2          1.76          1.75         0.39 o                         
  -4   0   2         31.68         41.87         0.92 o                         
  -3   0   2          5.02          6.79         0.52 o                         
  -2   0   2         13.83          8.73         0.43 o                         
  -1   0   2        527.51        470.38         2.34 o                         
   0   0   2        508.03        461.31         2.43 o                         
   1   0   2        788.54        730.89         3.21 o                         
   2   0   2         46.84         46.04         0.99 o                         
   3   0   2        384.06        391.91         2.85 o                         
   4   0   2         74.05         73.92         1.34 o                         
   5   0   2          1.61          0.61         0.34 o                         
   6   0   2        127.50        134.39         2.19 o                         
   7   0   2         61.88         61.41         1.62 o                         
   8   0   2        207.15        198.71         2.87 o                         
   9   0   2          8.56          7.46         1.05 o                         
  -9   1   2          7.31          5.89         1.06 o                         
  -8   1   2          0.31         -0.39         0.57 o                         
  -7   1   2         19.52         20.46         1.06 o                         
  -6   1   2        187.74        190.44         2.45 o                         
  -5   1   2         99.82         94.97         1.49 o                         
  -4   1   2          8.06         11.04         0.62 o                         
  -3   1   2        613.99        619.71         3.33 o                         
  -2   1   2        613.47        607.29         3.33 o                         
  -1   1   2        991.36       1048.09         4.93 o                         
   0   1   2        300.32        262.23         1.75 o                         
   1   1   2        209.41        200.93         1.74 o                         
   2   1   2       1150.18       1153.58         5.39 o                         
   3   1   2       1808.46       1805.47         7.07 o                         
   4   1   2        353.13        380.40         3.09 o                         
   5   1   2          7.65          8.13         0.59 o                         
   6   1   2         21.97         19.32         1.04 o                         
   7   1   2          2.78          0.88         0.51 o                         
   8   1   2        176.92        177.01         3.03 o                         
   9   1   2         74.02         74.19         3.21 o                         
  10   1   2          6.17          4.55         1.31 o                         
  -8   2   2          4.36          6.69         1.28 o                         
  -7   2   2          0.08         -0.17         0.44 o                         
  -6   2   2         38.86         38.09         1.25 o                         
  -5   2   2        107.20        102.83         1.69 o                         
  -4   2   2         15.09         19.41         0.86 o                         
  -3   2   2        394.95        374.48         2.88 o                         
  -2   2   2       2366.17       2389.39         8.86 o                         
  -1   2   2        148.63        162.00         1.67 o                         
   0   2   2       1005.71       1082.67         4.27 o                         
   1   2   2        593.75        546.28         2.90 o                         
   2   2   2         48.12         46.36         0.95 o                         
   3   2   2         20.45         22.42         0.84 o                         
   4   2   2        545.18        554.68         3.79 o                         
   5   2   2         90.69         84.99         1.53 o                         
   6   2   2        197.78        205.00         2.52 o                         
   7   2   2         79.07         81.43         1.78 o                         
   8   2   2         22.22         25.68         1.34 o                         
   9   2   2         54.05         48.72         1.86 o                         
  10   2   2         24.69         23.44         2.07 o                         
  -8   3   2          9.92          9.47         1.09 o                         
  -7   3   2          5.94          5.94         0.78 o                         
  -6   3   2          1.02          1.85         0.50 o                         
  -5   3   2        143.34        144.44         2.17 o                         
  -4   3   2          0.76          1.02         0.39 o                         
  -3   3   2          0.28          0.19         0.33 o                         
  -2   3   2        744.03        758.99         4.30 o                         
  -1   3   2       2752.85       2849.21        10.36 o                         
   0   3   2        199.99        206.31         1.94 o                         
   1   3   2        382.93        349.77         2.77 o                         
   2   3   2         43.04         44.02         1.03 o                         
   3   3   2         66.54         75.19         1.30 o                         
   4   3   2        202.35        221.45         2.36 o                         
   5   3   2         85.35         78.06         1.38 o                         
   6   3   2          1.30          1.19         0.43 o                         
   7   3   2          1.01          0.88         0.45 o                         
   8   3   2         11.56         11.11         0.92 o                         
   9   3   2         55.45         54.86         1.71 o                         
  10   3   2         25.56         22.38         1.43 o                         
  -7   4   2         24.25         26.68         1.66 o                         
  -6   4   2         10.13          8.14         0.92 o                         
  -5   4   2          8.12          7.48         0.78 o                         
  -4   4   2          1.73          2.07         0.48 o                         
  -3   4   2        336.09        337.27         3.60 o                         
  -2   4   2         25.35         27.90         0.94 o                         
  -1   4   2        269.43        260.55         2.74 o                         
   0   4   2        289.47        306.95         2.58 o                         
   1   4   2         20.10         16.08         0.81 o                         
   2   4   2          0.97          0.07         0.30 o                         
   3   4   2         28.79         36.63         0.95 o                         
   4   4   2        414.95        403.78         3.15 o                         
   5   4   2         24.68         16.62         0.79 o                         
   6   4   2         12.89         15.39         0.91 o                         
   7   4   2         61.35         60.29         1.72 o                         
   8   4   2          5.89          7.61         0.77 o                         
   9   4   2         38.40         42.89         1.87 o                         
  10   4   2         35.31         33.95         1.84 o                         
  11   4   2          0.60         -0.01         1.01 o                         
  -6   5   2         29.76         30.41         1.88 o                         
  -5   5   2          7.72          5.31         0.74 o                         
  -4   5   2         50.11         51.42         1.57 o                         
  -3   5   2          0.10          0.39         0.46 o                         
  -2   5   2         45.23         47.94         1.46 o                         
  -1   5   2          2.69          0.78         0.32 o                         
   0   5   2         42.53         36.17         1.02 o                         
   1   5   2        113.05        107.75         1.82 o                         
   2   5   2         39.76         52.75         1.18 o                         
   3   5   2         29.53         29.06         0.92 o                         
   4   5   2        526.10        564.89         3.72 o                         
   5   5   2        162.35        169.45         2.19 o                         
   6   5   2         31.70         26.15         1.11 o                         
   7   5   2          7.08          5.41         0.65 o                         
   8   5   2         16.97         20.82         1.30 o                         
   9   5   2         52.55         48.58         2.06 o                         
  10   5   2         70.62         68.09         3.14 o                         
  11   5   2          0.03         -0.57         0.92 o                         
  -5   6   2         16.92         16.71         1.24 o                         
  -4   6   2         11.00          9.23         0.88 o                         
  -3   6   2         57.03         55.48         1.69 o                         
  -2   6   2         35.70         38.83         1.50 o                         
  -1   6   2         85.22         81.62         1.80 o                         
   0   6   2         55.42         48.92         1.27 o                         
   1   6   2        154.60        158.91         2.23 o                         
   2   6   2          0.64          1.30         0.39 o                         
   3   6   2         10.05          8.37         0.62 o                         
   4   6   2        213.11        207.31         2.31 o                         
   5   6   2        247.30        249.49         2.60 o                         
   6   6   2         54.28         52.12         1.58 o                         
   7   6   2        160.92        144.88         2.90 o                         
   8   6   2          0.03          0.23         0.59 o                         
   9   6   2          0.52          0.23         0.71 o                         
  10   6   2         10.44          7.62         1.22 o                         
  11   6   2          3.72          2.15         1.17 o                         
  -4   7   2         33.22         36.51         1.85 o                         
  -3   7   2          2.22          1.52         0.72 o                         
  -2   7   2          0.48         -0.45         0.48 o                         
  -1   7   2        136.87        144.86         2.46 o                         
   0   7   2         87.51         89.58         1.99 o                         
   1   7   2          0.20          0.79         0.41 o                         
   2   7   2         56.23         57.10         1.50 o                         
   3   7   2          0.05          0.03         0.35 o                         
   4   7   2          9.85         10.50         0.83 o                         
   5   7   2         73.75         75.26         1.89 o                         
   6   7   2         41.36         42.48         1.41 o                         
   7   7   2         80.72         76.25         1.99 o                         
   8   7   2         97.46         96.38         2.50 o                         
   9   7   2          0.18          0.64         0.85 o                         
  10   7   2          0.39         -0.04         1.27 o                         
  11   7   2         27.31         23.23         5.07 o                         
  -3   8   2         18.29         15.87         1.44 o                         
  -2   8   2          1.90          1.92         0.64 o                         
  -1   8   2          1.50          2.06         0.58 o                         
   0   8   2        163.72        163.81         2.72 o                         
   1   8   2          2.00          2.39         0.58 o                         
   2   8   2          0.15          0.08         0.43 o                         
   3   8   2         32.96         31.87         1.31 o                         
   4   8   2          0.53          0.82         0.43 o                         
   5   8   2         79.35         77.42         2.10 o                         
   6   8   2         10.69          5.36         0.88 o                         
   7   8   2         16.60         14.67         1.06 o                         
   8   8   2         10.02          8.29         0.93 o                         
   9   8   2          9.75          7.26         1.03 o                         
  10   8   2          9.34          9.39         1.23 o                         
  -2   9   2          9.14          5.59         1.20 o                         
  -1   9   2          4.93          3.98         0.82 o                         
   0   9   2          3.81          4.62         0.82 o                         
   1   9   2         30.11         26.42         1.34 o                         
   2   9   2          8.92          8.46         0.79 o                         
   3   9   2         40.04         39.62         1.44 o                         
   4   9   2        102.05         96.76         2.47 o                         
   5   9   2         45.81         45.11         1.82 o                         
   6   9   2          6.56          5.19         0.97 o                         
   7   9   2          2.04          1.51         0.63 o                         
   8   9   2          4.99          5.82         0.86 o                         
   9   9   2          4.43          2.90         0.87 o                         
  10   9   2          1.99          3.18         1.00 o                         
   0  10   2         13.34          9.92         1.29 o                         
   1  10   2          5.92          7.15         0.88 o                         
   2  10   2         17.83         16.28         1.14 o                         
   3  10   2          7.37          6.05         0.77 o                         
   4  10   2          3.82          2.87         0.77 o                         
   5  10   2         67.13         74.25         2.20 o                         
   6  10   2         64.00         67.72         2.24 o                         
   7  10   2         19.67         21.11         1.43 o                         
   8  10   2         18.09         17.41         1.28 o                         
   9  10   2         47.61         55.71         2.36 o                         
   2  11   2         41.00         45.30         3.64 o                         
   3  11   2          7.37          5.38         1.34 o                         
   4  11   2          0.08         -0.80         0.80 o                         
   5  11   2          3.98          5.70         1.04 o                         
   6  11   2         30.25         31.91         2.02 o                         
   7  11   2          1.17          0.83         0.82 o                         
   8  11   2          0.04         -0.51         1.38 o                         
  -7 -10   3         56.48         65.35         5.72 o                         
  -6 -10   3          7.83          7.23         1.86 o                         
  -5 -10   3          0.21          0.76         1.23 o                         
  -4 -10   3          0.01          0.62         0.98 o                         
  -3 -10   3          0.21          0.44         1.19 o                         
  -2 -10   3          0.02          1.14         0.93 o                         
  -1 -10   3          0.63          1.48         0.98 o                         
  -8  -9   3          0.54          2.89         1.26 o                         
  -7  -9   3          0.07          1.26         1.48 o                         
  -6  -9   3          3.50          0.38         1.23 o                         
  -5  -9   3          0.31         -0.67         2.73 o                         
  -4  -9   3          8.75          8.84         2.46 o                         
  -3  -9   3         32.46         40.09         1.55 o                         
  -2  -9   3          1.22          0.44         0.67 o                         
  -1  -9   3          6.29          7.66         0.95 o                         
   0  -9   3          0.13          1.75         0.92 o                         
   1  -9   3         16.03         15.20         1.69 o                         
  -9  -8   3          0.34          1.60         1.69 o                         
  -8  -8   3          2.35          0.78         2.70 o                         
  -7  -8   3          0.81          0.78         1.96 o                         
  -6  -8   3          0.11         -0.65         0.86 o                         
  -5  -8   3          6.54          8.16         1.54 o                         
  -4  -8   3         51.39         54.07         4.14 o                         
  -3  -8   3         43.45         40.13         1.80 o                         
  -2  -8   3         78.67         82.44         1.90 o                         
  -1  -8   3         45.00         44.39         1.66 o                         
   0  -8   3        113.14        111.94         2.50 o                         
   1  -8   3         12.61         12.38         1.20 o                         
   2  -8   3         23.25         23.76         1.47 o                         
   3  -8   3          1.17          1.80         0.96 o                         
  -9  -7   3          8.19          7.98         3.74 o                         
  -8  -7   3          0.08          1.13         1.42 o                         
  -7  -7   3         21.76         18.16         2.26 o                         
  -6  -7   3         41.03         40.96         4.94 o                         
  -5  -7   3         58.60         65.05         3.06 o                         
  -4  -7   3         16.92         11.44         2.86 o                         
  -3  -7   3          8.11          9.30         1.92 o                         
  -2  -7   3         14.26          9.93         0.84 o                         
  -1  -7   3         83.77         93.23         1.98 o                         
   0  -7   3        176.23        175.88         3.21 o                         
   1  -7   3        233.05        229.81         3.32 o                         
   2  -7   3          1.95          1.57         0.73 o                         
   3  -7   3          8.29          9.90         1.02 o                         
   4  -7   3         38.07         34.81         2.20 o                         
 -10  -6   3         62.69         70.26         3.22 o                         
  -9  -6   3          0.44          2.21         1.68 o                         
  -8  -6   3         11.00         11.53         2.08 o                         
  -7  -6   3         59.42         58.29         5.73 o                         
  -6  -6   3        203.73        203.87         6.37 o                         
  -5  -6   3        190.22        190.72         4.69 o                         
  -4  -6   3          0.48         -0.49         0.80 o                         
  -3  -6   3        179.44        168.45         5.49 o                         
  -2  -6   3          0.05          0.91         0.52 o                         
  -1  -6   3        123.20        122.54         2.07 o                         
   0  -6   3         22.75         20.99         1.20 o                         
   1  -6   3          2.04          1.85         0.59 o                         
   2  -6   3         22.78         24.33         1.27 o                         
   3  -6   3          4.82          4.43         0.86 o                         
   4  -6   3          8.87          8.47         1.10 o                         
   5  -6   3         80.89         82.53         2.80 o                         
 -10  -5   3          8.32          7.25         1.66 o                         
  -9  -5   3          8.66          8.67         1.17 o                         
  -8  -5   3         17.82         14.31         1.62 o                         
  -7  -5   3         28.83         31.79         3.06 o                         
  -6  -5   3        146.86        148.78         5.19 o                         
  -5  -5   3         27.57         26.54         1.79 o                         
  -4  -5   3          9.66          6.49         1.15 o                         
  -3  -5   3          9.41         12.85         1.81 o                         
  -2  -5   3          6.89          6.19         1.16 o                         
  -1  -5   3        106.23        109.65         2.26 o                         
   0  -5   3         43.54         35.29         1.20 o                         
   1  -5   3        107.47        113.82         1.89 o                         
   2  -5   3         14.95         15.48         1.03 o                         
   3  -5   3         39.68         42.18         1.50 o                         
   4  -5   3         10.27          7.68         0.89 o                         
   5  -5   3         23.47         21.27         1.43 o                         
   6  -5   3         69.09         68.47         2.38 o                         
 -10  -4   3          3.01          2.06         0.82 o                         
  -9  -4   3         15.88         16.37         1.37 o                         
  -8  -4   3         35.73         38.60         1.36 o                         
  -7  -4   3          0.02          0.51         0.55 o                         
  -6  -4   3          6.02          3.51         1.26 o                         
  -5  -4   3        129.16        133.62         3.38 o                         
  -4  -4   3         43.24         51.28         2.14 o                         
  -3  -4   3          0.47         -0.01         0.51 o                         
  -2  -4   3          8.60          5.73         1.87 o                         
  -1  -4   3         62.66         56.58         1.32 o                         
   0  -4   3         38.32         39.50         1.12 o                         
   1  -4   3         46.30         43.20         1.12 o                         
   2  -4   3          5.91          4.10         0.56 o                         
   3  -4   3          1.08          1.54         0.50 o                         
   4  -4   3         15.03         12.98         0.93 o                         
   5  -4   3         37.59         39.34         1.48 o                         
   6  -4   3         87.17         90.08         2.24 o                         
   7  -4   3        100.49        102.39         3.28 o                         
 -10  -3   3          4.61          2.06         1.12 o                         
  -9  -3   3          0.01          0.81         0.62 o                         
  -8  -3   3          2.48          2.48         0.59 o                         
  -7  -3   3         43.28         44.33         1.22 o                         
  -6  -3   3          5.07          6.58         0.62 o                         
  -5  -3   3        102.61        109.02         3.10 o                         
  -4  -3   3        550.87        574.84         8.37 o                         
  -3  -3   3        520.72        534.10         7.72 o                         
  -2  -3   3        109.97        133.93         3.66 o                         
  -1  -3   3        254.24        247.84         3.67 o                         
   0  -3   3        631.32        657.90         8.55 o                         
   1  -3   3        295.31        333.84         3.14 o                         
   2  -3   3         94.14         98.18         1.56 o                         
   3  -3   3          6.39         14.56         0.82 o                         
   4  -3   3         94.96         93.09         1.88 o                         
   5  -3   3         14.74         10.54         0.87 o                         
   6  -3   3         10.42         10.29         0.89 o                         
   7  -3   3          4.93          3.26         0.78 o                         
   8  -3   3          3.07          3.88         1.18 o                         
  -9  -2   3         10.67          7.89         0.93 o                         
  -8  -2   3          0.70          0.69         0.52 o                         
  -7  -2   3          2.83          3.26         0.57 o                         
  -6  -2   3         25.90         20.86         0.91 o                         
  -5  -2   3          0.08          0.65         0.28 o                         
  -4  -2   3         68.97         71.24         1.43 o                         
  -3  -2   3        106.87        127.55         2.66 o                         
  -2  -2   3          5.82          2.26         0.99 o                         
  -1  -2   3        339.06        370.65         3.87 o                         
   0  -2   3        699.17        687.51         4.47 o                         
   1  -2   3        284.68        298.55         2.66 o                         
   2  -2   3        164.22        173.25         1.98 o                         
   3  -2   3        140.29        131.72         1.87 o                         
   4  -2   3         19.43         22.50         1.03 o                         
   5  -2   3          1.44          1.89         0.49 o                         
   6  -2   3         34.14         35.49         1.82 o                         
   7  -2   3         21.08         19.38         1.19 o                         
   8  -2   3         35.29         33.58         2.35 o                         
  -9  -1   3         63.66         64.99         2.09 o                         
  -8  -1   3         31.19         28.79         1.56 o                         
  -7  -1   3          5.49          5.52         0.88 o                         
  -6  -1   3         35.04         34.92         1.40 o                         
  -5  -1   3          6.80          5.59         0.60 o                         
  -4  -1   3         38.99         42.96         1.02 o                         
  -3  -1   3          1.89          0.59         0.30 o                         
  -2  -1   3          8.58          9.87         0.77 o                         
  -1  -1   3        179.08        192.87         1.99 o                         
   0  -1   3         48.04         47.92         1.26 o                         
   1  -1   3         53.56         61.09         1.36 o                         
   2  -1   3         94.73        111.54         1.50 o                         
   3  -1   3         86.28         87.06         1.42 o                         
   4  -1   3        187.71        194.44         2.30 o                         
   5  -1   3          0.04          0.20         0.36 o                         
   6  -1   3         68.84         67.68         1.81 o                         
   7  -1   3         34.07         33.65         1.38 o                         
   8  -1   3          0.26          0.73         0.77 o                         
   9  -1   3          1.05          2.35         0.88 o                         
  -9   0   3          1.55          2.57         1.56 o                         
  -8   0   3         27.52         26.08         1.46 o                         
  -7   0   3         20.39         22.38         1.18 o                         
  -6   0   3          8.47          6.45         0.67 o                         
  -5   0   3        140.51        142.29         1.88 o                         
  -4   0   3          0.23          0.48         0.30 o                         
  -3   0   3         11.54          7.83         0.52 o                         
  -2   0   3        240.76        213.45         2.21 o                         
  -1   0   3        128.48        118.06         1.29 o                         
   0   0   3         18.77         31.79         0.77 o                         
   1   0   3       2623.59       2516.02        12.22 o                         
   2   0   3        127.79        143.43         1.62 o                         
   3   0   3         12.99         19.14         0.85 o                         
   4   0   3        351.38        398.57         3.22 o                         
   5   0   3         65.75         74.70         1.54 o                         
   6   0   3         29.05         35.73         1.30 o                         
   7   0   3        167.81        163.88         2.58 o                         
   8   0   3         57.33         54.94         1.70 o                         
   9   0   3          5.39          4.16         0.83 o                         
  -8   1   3          0.22          0.50         0.62 o                         
  -7   1   3         29.53         29.92         1.22 o                         
  -6   1   3         34.58         39.64         1.27 o                         
  -5   1   3         49.15         51.23         1.35 o                         
  -4   1   3        434.17        410.14         3.24 o                         
  -3   1   3          1.05          1.93         0.36 o                         
  -2   1   3          0.63          1.24         0.33 o                         
  -1   1   3        154.12        142.71         1.49 o                         
   0   1   3          0.17          0.08         0.21 o                         
   1   1   3        244.96        241.14         2.39 o                         
   2   1   3        837.02        807.25         5.11 o                         
   3   1   3          8.60         11.76         0.70 o                         
   4   1   3        215.65        229.65         2.43 o                         
   5   1   3        774.27        784.44         4.73 o                         
   6   1   3          6.01          4.34         0.57 o                         
   7   1   3          3.01          2.20         0.57 o                         
   8   1   3         97.54         95.16         2.03 o                         
   9   1   3         46.55         48.24         1.91 o                         
  10   1   3          0.06         -0.17         0.98 o                         
  -8   2   3         11.45          9.66         1.06 o                         
  -7   2   3          9.88          8.60         0.88 o                         
  -6   2   3        133.05        126.94         2.13 o                         
  -5   2   3        122.80        125.47         1.89 o                         
  -4   2   3        131.09        118.05         1.71 o                         
  -3   2   3         76.78         72.43         1.38 o                         
  -2   2   3        412.35        412.43         2.82 o                         
  -1   2   3        457.19        477.57         2.89 o                         
   0   2   3        613.50        618.50         3.34 o                         
   1   2   3          9.49         12.56         0.68 o                         
   2   2   3         22.76         29.50         1.00 o                         
   3   2   3        434.92        484.45         3.94 o                         
   4   2   3          3.08          1.01         0.40 o                         
   5   2   3         70.55         69.98         1.55 o                         
   6   2   3        189.42        196.71         2.68 o                         
   7   2   3         94.18         88.17         1.92 o                         
   8   2   3         21.66         20.98         1.28 o                         
   9   2   3         21.53         21.95         1.40 o                         
  10   2   3         65.48         73.20         2.54 o                         
  -7   3   3          0.61         -0.39         0.62 o                         
  -6   3   3          0.05          0.36         0.47 o                         
  -5   3   3         49.56         50.19         1.34 o                         
  -4   3   3         56.91         54.93         1.38 o                         
  -3   3   3        247.97        276.77         2.88 o                         
  -2   3   3          1.17          0.81         0.29 o                         
  -1   3   3       1287.40       1293.22         6.21 o                         
   0   3   3         75.75         76.14         1.26 o                         
   1   3   3         44.96         40.65         0.97 o                         
   2   3   3        216.77        205.64         2.22 o                         
   3   3   3          1.57          4.57         0.54 o                         
   4   3   3         36.21         45.39         1.15 o                         
   5   3   3        106.84        106.94         1.74 o                         
   6   3   3          6.07          6.90         0.68 o                         
   7   3   3          0.00         -0.39         0.41 o                         
   8   3   3         39.34         39.43         1.50 o                         
   9   3   3          1.98          0.07         0.64 o                         
  10   3   3         24.32         25.10         1.61 o                         
  -7   4   3         19.15         16.37         1.75 o                         
  -6   4   3          7.87          7.07         0.80 o                         
  -5   4   3         21.30         23.15         1.15 o                         
  -4   4   3         32.14         32.23         1.31 o                         
  -3   4   3         20.47         20.21         1.17 o                         
  -2   4   3        287.44        300.43         3.02 o                         
  -1   4   3         15.07         14.27         0.76 o                         
   0   4   3         54.13         54.25         1.18 o                         
   1   4   3         12.04         16.16         0.79 o                         
   2   4   3        131.80        136.44         1.81 o                         
   3   4   3        450.78        462.61         3.61 o                         
   4   4   3          0.00          0.21         0.33 o                         
   5   4   3         46.22         56.43         1.31 o                         
   6   4   3        111.73        110.73         1.86 o                         
   7   4   3        113.23        102.95         2.21 o                         
   8   4   3         18.07         18.48         1.19 o                         
   9   4   3         17.00         18.04         1.20 o                         
  10   4   3          7.35          5.42         0.93 o                         
  11   4   3         44.77         52.85         2.36 o                         
  -6   5   3          1.79          1.30         1.33 o                         
  -5   5   3          0.47          0.07         0.61 o                         
  -4   5   3        290.10        296.26         3.76 o                         
  -3   5   3        275.37        268.69         3.69 o                         
  -2   5   3          1.89          1.75         0.49 o                         
  -1   5   3        111.99        124.79         1.94 o                         
   0   5   3        247.47        251.12         2.67 o                         
   1   5   3        221.43        232.33         2.64 o                         
   2   5   3        336.58        318.27         3.09 o                         
   3   5   3         95.43         88.51         1.56 o                         
   4   5   3         23.79         29.45         1.05 o                         
   5   5   3         25.63         22.48         1.04 o                         
   6   5   3        289.58        268.22         2.90 o                         
   7   5   3         53.34         57.44         1.65 o                         
   8   5   3          8.77          8.33         0.88 o                         
   9   5   3         11.13         10.89         1.00 o                         
  10   5   3          1.13          1.37         0.73 o                         
  11   5   3         14.85         14.84         1.37 o                         
  -5   6   3          6.45          8.10         1.16 o                         
  -4   6   3         29.82         27.20         1.58 o                         
  -3   6   3        309.63        314.15         3.69 o                         
  -2   6   3         21.81         24.91         1.29 o                         
  -1   6   3         98.89         97.18         1.89 o                         
   0   6   3        118.46        122.73         2.25 o                         
   1   6   3        355.72        345.32         3.49 o                         
   2   6   3          0.36         -0.14         0.37 o                         
   3   6   3          1.20          4.42         0.52 o                         
   4   6   3          0.55          0.44         0.35 o                         
   5   6   3         40.50         40.64         1.26 o                         
   6   6   3        460.51        442.17         3.96 o                         
   7   6   3        175.09        170.06         2.72 o                         
   8   6   3         10.27          6.60         0.79 o                         
   9   6   3          8.21          8.48         0.86 o                         
  10   6   3          0.93         -0.19         0.74 o                         
  11   6   3          0.16         -0.69         1.07 o                         
  -4   7   3          3.34          7.08         1.19 o                         
  -3   7   3          3.81          1.90         0.67 o                         
  -2   7   3         45.56         46.36         1.54 o                         
  -1   7   3         16.26         21.25         1.15 o                         
   0   7   3          6.89          9.63         0.82 o                         
   1   7   3        312.54        313.97         3.37 o                         
   2   7   3          0.09          0.30         0.49 o                         
   3   7   3        121.92        111.30         2.04 o                         
   4   7   3         34.26         34.58         1.17 o                         
   5   7   3          4.08          4.62         0.60 o                         
   6   7   3         12.61         11.95         0.96 o                         
   7   7   3         63.56         65.38         1.56 o                         
   8   7   3          1.40          1.33         0.63 o                         
   9   7   3          0.20          0.11         0.69 o                         
  10   7   3         23.94         24.77         1.69 o                         
  -3   8   3         11.10         11.77         1.76 o                         
  -2   8   3          1.57          2.49         0.72 o                         
  -1   8   3          6.06          4.16         0.72 o                         
   0   8   3         24.14         20.34         1.23 o                         
   1   8   3          9.59          7.42         0.75 o                         
   2   8   3        104.83        108.80         2.50 o                         
   3   8   3         94.81         92.82         2.09 o                         
   4   8   3         66.99         65.69         1.82 o                         
   5   8   3          1.48          1.86         0.52 o                         
   6   8   3         21.31         19.39         1.00 o                         
   7   8   3         24.99         22.62         1.46 o                         
   8   8   3         29.76         28.95         1.71 o                         
   9   8   3         11.14         10.99         1.22 o                         
  10   8   3          0.14          0.11         1.20 o                         
  -2   9   3         10.99         10.66         1.46 o                         
  -1   9   3          0.84          1.83         0.74 o                         
   0   9   3          4.87          5.18         0.77 o                         
   1   9   3          0.51          0.54         0.52 o                         
   2   9   3          7.16          7.64         0.80 o                         
   3   9   3         51.67         54.34         1.80 o                         
   4   9   3        228.16        221.56         3.10 o                         
   5   9   3         59.77         53.78         1.57 o                         
   6   9   3          8.78          9.23         0.96 o                         
   7   9   3         16.13         17.95         1.34 o                         
   8   9   3         47.82         50.87         1.99 o                         
   9   9   3         16.20         14.58         1.26 o                         
  10   9   3          0.00         -0.73         1.07 o                         
   0  10   3          0.42          1.01         0.85 o                         
   1  10   3          9.83         10.28         1.03 o                         
   2  10   3         32.47         38.06         1.61 o                         
   3  10   3          0.55          1.47         0.70 o                         
   4  10   3          2.12          1.93         0.64 o                         
   5  10   3         47.56         47.62         1.93 o                         
   6  10   3         21.60         19.88         1.43 o                         
   7  10   3         16.77         22.22         1.58 o                         
   8  10   3          7.86         11.40         1.27 o                         
   9  10   3          2.41          3.01         1.10 o                         
   2  11   3         24.28         26.26         1.85 o                         
   3  11   3          1.16         -0.86         0.86 o                         
   4  11   3         26.39         23.06         1.76 o                         
   5  11   3          0.04         -0.25         1.07 o                         
   6  11   3         30.84         29.59         1.94 o                         
   7  11   3          9.31         11.67         1.46 o                         
  -5 -10   4          6.72          6.41         4.07 o                         
  -4 -10   4          0.08          1.89         1.08 o                         
  -3 -10   4          1.99          0.07         1.29 o                         
  -7  -9   4          6.15          7.48         1.70 o                         
  -6  -9   4          7.93          8.21         2.58 o                         
  -5  -9   4          5.28          4.50         1.68 o                         
  -4  -9   4         60.33         60.22         4.39 o                         
  -3  -9   4         49.35         53.14         2.21 o                         
  -2  -9   4         12.27         12.58         1.20 o                         
  -1  -9   4         42.37         45.97         2.25 o                         
   0  -9   4          0.67          0.45         0.84 o                         
  -8  -8   4          1.83          3.59         1.23 o                         
  -7  -8   4          0.15          0.69         2.11 o                         
  -6  -8   4          5.42          1.25         1.82 o                         
  -5  -8   4          4.34          2.82         1.63 o                         
  -4  -8   4         15.53         14.67         2.84 o                         
  -3  -8   4         39.62         39.66         1.92 o                         
  -2  -8   4         26.15         30.57         1.35 o                         
  -1  -8   4         29.58         26.68         1.53 o                         
   0  -8   4        107.41        114.08         2.77 o                         
   1  -8   4         22.27         20.67         1.61 o                         
   2  -8   4          0.12          1.49         0.95 o                         
  -9  -7   4         41.52         39.16         3.72 o                         
  -8  -7   4         21.15         19.68         5.56 o                         
  -7  -7   4         20.97         16.41         2.40 o                         
  -6  -7   4         51.68         50.23         2.66 o                         
  -5  -7   4          0.05          0.86         0.88 o                         
  -4  -7   4          1.83         -0.71         1.04 o                         
  -3  -7   4          5.68          5.89         2.45 o                         
  -2  -7   4         20.26         19.98         1.07 o                         
  -1  -7   4         21.02         16.76         1.12 o                         
   0  -7   4         33.27         34.33         1.49 o                         
   1  -7   4         59.83         61.67         2.24 o                         
   2  -7   4          4.56          4.66         0.78 o                         
   3  -7   4         10.37          7.04         1.09 o                         
  -9  -6   4          5.13          4.23         2.95 o                         
  -8  -6   4          3.28          6.11         1.89 o                         
  -7  -6   4          2.54          1.62         1.10 o                         
  -6  -6   4          1.91          1.48         0.81 o                         
  -5  -6   4        126.12        118.01         3.80 o                         
  -4  -6   4          5.89          5.57         1.46 o                         
  -3  -6   4         30.91         33.26         2.78 o                         
  -2  -6   4          0.07          0.24         0.83 o                         
  -1  -6   4         45.73         45.73         1.34 o                         
   0  -6   4         35.87         32.74         1.43 o                         
   1  -6   4        113.89        114.58         2.45 o                         
   2  -6   4         60.10         59.09         1.66 o                         
   3  -6   4          0.81          0.26         0.75 o                         
   4  -6   4          2.14          3.52         0.84 o                         
   5  -6   4         28.65         23.98         2.22 o                         
  -9  -5   4         33.81         32.73         2.41 o                         
  -8  -5   4         21.85         25.56         3.44 o                         
  -7  -5   4         37.15         35.03         4.07 o                         
  -6  -5   4         23.00         17.24         1.70 o                         
  -5  -5   4         32.17         31.23         2.82 o                         
  -4  -5   4        298.33        277.17         5.37 o                         
  -3  -5   4         53.84         50.37         2.38 o                         
  -2  -5   4          0.01          2.20         1.49 o                         
  -1  -5   4          6.66          7.80         0.71 o                         
   0  -5   4          0.97          1.85         0.46 o                         
   1  -5   4          2.00          2.50         0.56 o                         
   2  -5   4        149.09        142.63         2.36 o                         
   3  -5   4         54.39         55.13         1.76 o                         
   4  -5   4          4.58          3.28         0.69 o                         
   5  -5   4         28.82         27.37         1.50 o                         
   6  -5   4        140.72        141.49         3.81 o                         
  -9  -4   4         48.26         48.75         3.97 o                         
  -8  -4   4        133.02        141.76         3.32 o                         
  -7  -4   4          9.08         11.07         2.20 o                         
  -6  -4   4          9.79          5.76         1.03 o                         
  -5  -4   4        116.66        117.94         3.27 o                         
  -4  -4   4        273.33        275.34         4.96 o                         
  -3  -4   4        181.02        174.74         4.12 o                         
  -2  -4   4        104.82        105.09         6.06 o                         
  -1  -4   4          6.35          6.23         0.87 o                         
   0  -4   4        497.51        496.17         3.98 o                         
   1  -4   4         65.48         70.98         1.58 o                         
   2  -4   4          5.97          5.20         0.61 o                         
   3  -4   4          5.89          5.67         0.74 o                         
   4  -4   4          0.01          0.76         0.65 o                         
   5  -4   4         71.90         66.53         1.91 o                         
   6  -4   4         54.17         59.23         1.95 o                         
   7  -4   4         72.82         73.82         2.67 o                         
  -9  -3   4          0.01          0.36         0.65 o                         
  -8  -3   4         31.95         33.18         1.81 o                         
  -7  -3   4         75.26         72.83         1.87 o                         
  -6  -3   4         52.11         56.02         2.60 o                         
  -5  -3   4         19.71         17.75         1.59 o                         
  -4  -3   4         74.07         72.56         5.84 o                         
  -3  -3   4          7.08         10.12         1.26 o                         
  -2  -3   4         17.19         22.84         1.76 o                         
  -1  -3   4        131.69        123.63         3.05 o                         
   0  -3   4         10.50         10.85         0.80 o                         
   1  -3   4        389.30        406.60         3.17 o                         
   2  -3   4         77.96         83.97         1.61 o                         
   3  -3   4         15.51         18.32         0.94 o                         
   4  -3   4          8.10          7.08         0.73 o                         
   5  -3   4         10.19          9.51         0.89 o                         
   6  -3   4         83.65         85.14         2.15 o                         
   7  -3   4          6.07          5.79         0.90 o                         
  -9  -2   4          0.43          2.53         0.81 o                         
  -8  -2   4          0.67          0.24         0.81 o                         
  -7  -2   4        144.16        139.42         2.68 o                         
  -6  -2   4         35.37         31.02         1.21 o                         
  -5  -2   4         58.72         61.48         1.47 o                         
  -4  -2   4          1.45          1.73         0.51 o                         
  -3  -2   4         29.06         41.21         1.54 o                         
  -2  -2   4         53.44         46.85         2.42 o                         
  -1  -2   4         22.75         35.30         1.62 o                         
   0  -2   4        309.28        357.36         4.52 o                         
   1  -2   4         40.50         37.98         1.12 o                         
   2  -2   4        100.00        105.79         1.60 o                         
   3  -2   4        250.73        236.74         2.49 o                         
   4  -2   4         69.29         69.42         1.63 o                         
   5  -2   4         18.62         18.06         1.09 o                         
   6  -2   4          2.41          1.26         0.55 o                         
   7  -2   4          1.78          0.88         0.63 o                         
   8  -2   4          4.54          5.33         1.17 o                         
  -9  -1   4          3.81          2.13         1.80 o                         
  -8  -1   4          2.41          1.48         0.71 o                         
  -7  -1   4         39.53         40.69         1.55 o                         
  -6  -1   4         90.85         97.52         1.93 o                         
  -5  -1   4         60.23         54.24         1.41 o                         
  -4  -1   4          4.11          2.55         0.40 o                         
  -3  -1   4        215.88        206.22         2.17 o                         
  -2  -1   4        808.74        821.94         4.90 o                         
  -1  -1   4         99.58         81.29         1.57 o                         
   0  -1   4         98.78        120.58         2.13 o                         
   1  -1   4        132.66        152.51         2.33 o                         
   2  -1   4        395.03        380.29         2.78 o                         
   3  -1   4        125.87        135.67         1.86 o                         
   4  -1   4        107.02        102.50         1.75 o                         
   5  -1   4          3.55          3.16         0.55 o                         
   6  -1   4         55.68         60.97         1.69 o                         
   7  -1   4         49.73         52.87         1.68 o                         
   8  -1   4         56.03         59.11         2.32 o                         
   9  -1   4          2.05          0.13         0.92 o                         
  -8   0   4         30.39         29.97         1.78 o                         
  -7   0   4         25.02         25.83         1.46 o                         
  -6   0   4         30.44         30.41         1.35 o                         
  -5   0   4         14.78         17.85         0.99 o                         
  -4   0   4          0.32         -0.16         0.32 o                         
  -3   0   4        393.05        374.48         3.09 o                         
  -2   0   4         82.08         88.62         1.62 o                         
  -1   0   4         14.95         18.65         0.73 o                         
   0   0   4         88.75         83.71         1.79 o                         
   1   0   4        346.11        330.59         3.00 o                         
   2   0   4         45.06         29.83         0.94 o                         
   3   0   4        229.66        232.17         2.48 o                         
   4   0   4         20.48         25.85         1.04 o                         
   5   0   4          9.14          9.08         0.72 o                         
   6   0   4         47.22         49.16         1.46 o                         
   7   0   4        137.01        147.50         2.57 o                         
   8   0   4         73.28         78.85         2.02 o                         
   9   0   4          1.39          0.82         0.79 o                         
  -8   1   4         10.47          8.29         1.42 o                         
  -7   1   4         11.59         10.55         0.87 o                         
  -6   1   4          8.30          6.76         0.72 o                         
  -5   1   4        186.77        195.63         2.47 o                         
  -4   1   4        223.53        219.03         2.56 o                         
  -3   1   4        260.37        263.37         2.58 o                         
  -2   1   4         22.89         24.05         0.81 o                         
  -1   1   4          0.23          0.06         0.31 o                         
   0   1   4          0.30          0.25         0.27 o                         
   1   1   4        684.10        672.54         4.55 o                         
   2   1   4         34.60         36.73         1.06 o                         
   3   1   4        230.31        259.35         2.66 o                         
   4   1   4         55.95         66.61         1.49 o                         
   5   1   4        153.45        162.12         2.50 o                         
   6   1   4          9.38          7.51         0.78 o                         
   7   1   4          0.29          0.24         0.46 o                         
   8   1   4         10.88          9.60         0.87 o                         
   9   1   4         27.88         25.55         1.59 o                         
  10   1   4          0.75         -1.23         1.23 o                         
  -8   2   4          0.22          2.33         1.19 o                         
  -7   2   4         19.07         18.87         1.69 o                         
  -6   2   4          6.42          4.16         0.78 o                         
  -5   2   4          6.99          4.89         0.86 o                         
  -4   2   4         16.58         18.43         1.00 o                         
  -3   2   4         19.08         19.15         0.87 o                         
  -2   2   4         19.66         22.16         0.84 o                         
  -1   2   4          2.22          0.61         0.35 o                         
   0   2   4        460.55        420.27         2.82 o                         
   1   2   4          0.75          2.83         0.55 o                         
   2   2   4        152.14        156.38         2.23 o                         
   3   2   4          2.05          5.20         0.66 o                         
   4   2   4         38.00         59.11         1.47 o                         
   5   2   4         55.14         49.52         1.40 o                         
   6   2   4        258.98        273.70         3.64 o                         
   7   2   4        171.20        167.55         2.74 o                         
   8   2   4         32.33         32.78         1.48 o                         
   9   2   4         19.09         18.77         1.87 o                         
  10   2   4          2.84          0.95         1.18 o                         
  -7   3   4          0.05          0.09         0.86 o                         
  -6   3   4          2.16          2.59         0.66 o                         
  -5   3   4         29.83         32.23         1.24 o                         
  -4   3   4         38.26         31.38         1.22 o                         
  -3   3   4         44.28         50.32         1.32 o                         
  -2   3   4         48.16         52.09         1.16 o                         
  -1   3   4          3.86          7.83         0.58 o                         
   0   3   4          9.70          5.78         0.54 o                         
   1   3   4         25.08         25.70         0.95 o                         
   2   3   4         10.65         12.22         0.76 o                         
   3   3   4        204.65        212.85         2.53 o                         
   4   3   4        199.46        195.81         2.65 o                         
   5   3   4          0.04          0.11         0.36 o                         
   6   3   4        294.70        292.61         3.46 o                         
   7   3   4        206.86        201.63         3.05 o                         
   8   3   4          1.30          2.71         0.67 o                         
   9   3   4          8.10          6.29         1.32 o                         
  10   3   4         28.78         27.86         2.39 o                         
  -6   4   4          4.31          4.61         0.78 o                         
  -5   4   4         84.47         82.03         1.74 o                         
  -4   4   4        125.95        133.11         2.22 o                         
  -3   4   4         27.52         30.85         1.15 o                         
  -2   4   4          2.84          0.97         0.39 o                         
  -1   4   4        169.20        162.08         2.13 o                         
   0   4   4          0.60          0.86         0.33 o                         
   1   4   4        136.26        144.71         2.15 o                         
   2   4   4        235.34        245.10         2.71 o                         
   3   4   4        707.99        696.78         4.83 o                         
   4   4   4         60.91         66.99         1.54 o                         
   5   4   4         19.95         22.02         1.08 o                         
   6   4   4         12.10         14.22         0.97 o                         
   7   4   4        361.08        350.11         3.69 o                         
   8   4   4         70.56         74.11         1.98 o                         
   9   4   4          0.54          0.41         0.61 o                         
  10   4   4          1.67          2.64         0.81 o                         
  -6   5   4          1.26          2.52         0.89 o                         
  -5   5   4          0.72          0.59         0.53 o                         
  -4   5   4        218.50        218.70         3.07 o                         
  -3   5   4        163.56        157.83         2.74 o                         
  -2   5   4         20.28         19.39         1.08 o                         
  -1   5   4          2.84          4.06         0.57 o                         
   0   5   4          0.28          0.03         0.31 o                         
   1   5   4         20.33         19.74         1.00 o                         
   2   5   4         96.68         90.78         1.67 o                         
   3   5   4        181.43        192.62         2.56 o                         
   4   5   4        226.11        229.75         2.87 o                         
   5   5   4          0.02         -0.19         0.40 o                         
   6   5   4          1.38          1.75         0.48 o                         
   7   5   4        133.66        131.03         2.64 o                         
   8   5   4         75.14         74.58         2.02 o                         
   9   5   4         11.86         13.72         1.46 o                         
  10   5   4         17.04         22.19         1.40 o                         
  -5   6   4         30.45         27.35         1.78 o                         
  -4   6   4          4.42          5.13         0.79 o                         
  -3   6   4        170.40        176.20         2.82 o                         
  -2   6   4        140.91        141.14         2.43 o                         
  -1   6   4         10.77         13.77         0.98 o                         
   0   6   4          0.01          0.62         0.40 o                         
   1   6   4         15.55         13.49         1.18 o                         
   2   6   4          3.66          2.75         0.46 o                         
   3   6   4         45.23         47.93         1.33 o                         
   4   6   4         10.07          7.88         0.73 o                         
   5   6   4          4.08          2.65         0.56 o                         
   6   6   4          1.20          0.55         0.48 o                         
   7   6   4          6.20          9.21         0.84 o                         
   8   6   4         90.28         98.09         2.04 o                         
   9   6   4          5.35          4.33         0.88 o                         
  10   6   4          3.54          4.11         0.85 o                         
  -4   7   4        103.82        101.08         3.84 o                         
  -3   7   4          0.15          0.68         0.79 o                         
  -2   7   4         91.69         90.18         2.37 o                         
  -1   7   4         44.68         42.07         1.57 o                         
   0   7   4          0.35          0.25         0.43 o                         
   1   7   4         75.12         71.63         1.94 o                         
   2   7   4         96.09        100.00         2.22 o                         
   3   7   4         80.51         83.52         1.82 o                         
   4   7   4         10.81          8.33         0.76 o                         
   5   7   4          2.49          1.63         0.54 o                         
   6   7   4         37.09         40.50         1.43 o                         
   7   7   4         12.65         11.15         0.90 o                         
   8   7   4         16.11         14.76         1.00 o                         
   9   7   4         23.10         28.65         1.46 o                         
  10   7   4         10.79         12.63         1.45 o                         
  -3   8   4          5.74          4.51         1.63 o                         
  -2   8   4          2.52          2.02         0.92 o                         
  -1   8   4         20.40         19.71         1.33 o                         
   0   8   4         21.36         28.73         1.44 o                         
   1   8   4          4.56          5.76         0.82 o                         
   2   8   4        201.72        199.43         3.30 o                         
   3   8   4        200.92        195.99         3.03 o                         
   4   8   4         89.49         92.73         2.01 o                         
   5   8   4        124.81        131.80         2.33 o                         
   6   8   4          0.26          0.36         0.50 o                         
   7   8   4          2.57          1.46         0.72 o                         
   8   8   4        119.79        113.11         2.22 o                         
   9   8   4         31.64         29.00         2.60 o                         
  10   8   4          0.15         -0.12         1.04 o                         
  -1   9   4          4.97          5.94         1.29 o                         
   0   9   4         32.54         36.65         1.63 o                         
   1   9   4          7.77          6.99         0.93 o                         
   2   9   4          0.63          0.20         0.49 o                         
   3   9   4         46.96         46.55         1.74 o                         
   4   9   4         28.14         26.31         1.51 o                         
   5   9   4         28.16         29.48         1.50 o                         
   6   9   4         65.55         69.69         1.87 o                         
   7   9   4         10.63         11.87         0.95 o                         
   8   9   4          2.18          1.37         0.92 o                         
   9   9   4         14.05         14.78         1.38 o                         
  10   9   4          4.40          2.48         1.27 o                         
   0  10   4         15.15         16.69         1.55 o                         
   1  10   4         14.97         11.62         1.40 o                         
   2  10   4         12.04         10.40         0.98 o                         
   3  10   4          9.63          8.65         0.93 o                         
   4  10   4          0.37          0.21         0.65 o                         
   5  10   4         21.73         22.50         1.33 o                         
   6  10   4         45.00         41.50         1.77 o                         
   7  10   4          4.41          3.51         0.99 o                         
   8  10   4          2.77          1.43         0.96 o                         
   9  10   4          7.97          6.82         1.63 o                         
   3  11   4          0.41          0.31         0.93 o                         
   4  11   4          5.01          4.62         1.07 o                         
   5  11   4          3.25          2.80         0.83 o                         
   6  11   4          0.54          1.22         1.18 o                         
   7  11   4          4.34          3.21         1.36 o                         
  -6  -9   5          3.21          5.05         1.57 o                         
  -5  -9   5         40.83         49.37         3.25 o                         
  -4  -9   5          7.21          7.40         1.69 o                         
  -3  -9   5          4.68          2.56         1.45 o                         
  -2  -9   5         17.92         20.75         1.46 o                         
  -1  -9   5         33.45         36.39         2.51 o                         
  -7  -8   5          0.04          2.17         1.15 o                         
  -6  -8   5         10.00          9.50         3.29 o                         
  -5  -8   5          2.19          2.05         2.00 o                         
  -4  -8   5         12.31         14.19         1.92 o                         
  -3  -8   5          4.95          4.87         1.84 o                         
  -2  -8   5          0.91          0.90         0.69 o                         
  -1  -8   5          7.37          8.77         1.02 o                         
   0  -8   5         21.48         19.37         1.38 o                         
   1  -8   5          0.01         -0.14         0.95 o                         
  -8  -7   5         14.21         18.89         4.62 o                         
  -7  -7   5         20.43         18.68         2.05 o                         
  -6  -7   5         24.72         24.13         2.28 o                         
  -5  -7   5          0.88          0.98         1.07 o                         
  -4  -7   5          7.66          4.42         1.48 o                         
  -3  -7   5          8.31         10.35         2.28 o                         
  -2  -7   5         27.25         26.53         2.71 o                         
  -1  -7   5          0.46          0.41         0.52 o                         
   0  -7   5          0.01         -0.47         0.61 o                         
   1  -7   5         13.32         12.77         1.16 o                         
   2  -7   5         16.69         15.91         1.35 o                         
   3  -7   5          0.26         -0.80         0.80 o                         
  -8  -6   5          3.89          8.90         1.79 o                         
  -7  -6   5         20.16         23.69         1.96 o                         
  -6  -6   5          4.09          4.42         1.41 o                         
  -5  -6   5         18.31         15.76         1.77 o                         
  -4  -6   5          0.30          0.94         0.81 o                         
  -3  -6   5         59.45         61.96         3.20 o                         
  -2  -6   5         98.11        115.38        11.45 o                         
  -1  -6   5          0.75          0.73         0.56 o                         
   0  -6   5         69.29         67.75         1.91 o                         
   1  -6   5         28.57         32.62         2.61 o                         
   2  -6   5        114.41        118.63         2.73 o                         
   3  -6   5         60.61         61.49         1.93 o                         
   4  -6   5          9.41          9.29         1.14 o                         
  -9  -5   5          1.49          3.58         2.26 o                         
  -8  -5   5         24.86         27.42         6.16 o                         
  -7  -5   5         34.70         39.09         4.21 o                         
  -6  -5   5         12.41         11.43         1.49 o                         
  -5  -5   5         18.06         19.59         2.20 o                         
  -4  -5   5        202.09        206.83         5.01 o                         
  -3  -5   5         92.56        100.50         3.26 o                         
  -2  -5   5        214.31        203.95         5.49 o                         
  -1  -5   5        224.15        218.26         2.80 o                         
   0  -5   5         85.24         76.97         1.88 o                         
   1  -5   5          6.21          5.48         0.76 o                         
   2  -5   5         81.32         85.57         1.93 o                         
   3  -5   5         11.64         11.34         0.96 o                         
   4  -5   5          7.09          7.78         1.03 o                         
   5  -5   5          4.84          5.24         1.06 o                         
  -9  -4   5          7.51          5.36         1.69 o                         
  -8  -4   5         27.59         26.60         1.97 o                         
  -7  -4   5         24.67         16.96         3.36 o                         
  -6  -4   5          0.67          2.01         0.76 o                         
  -5  -4   5         91.85         87.63         5.38 o                         
  -4  -4   5         61.42         63.23         2.48 o                         
  -3  -4   5         46.17         40.57         2.05 o                         
  -2  -4   5          0.00         -0.53         0.67 o                         
  -1  -4   5        226.33        231.13         3.35 o                         
   0  -4   5        450.03        458.71         4.55 o                         
   1  -4   5         44.34         41.18         1.44 o                         
   2  -4   5          9.47          8.00         0.72 o                         
   3  -4   5         52.70         59.52         1.69 o                         
   4  -4   5          4.79          2.66         0.65 o                         
   5  -4   5         40.03         37.97         1.70 o                         
   6  -4   5          0.04          0.69         1.18 o                         
  -9  -3   5          0.60          1.57         0.76 o                         
  -8  -3   5         16.63         12.81         1.22 o                         
  -7  -3   5         86.76         82.38         2.30 o                         
  -6  -3   5         38.80         43.32         3.91 o                         
  -5  -3   5          9.06          6.77         1.98 o                         
  -4  -3   5         53.56         46.55         2.56 o                         
  -3  -3   5          0.01          0.17         0.69 o                         
  -2  -3   5         23.52         26.98         1.93 o                         
  -1  -3   5          6.11          6.52         0.81 o                         
   0  -3   5         77.88         73.74         1.91 o                         
   1  -3   5         31.10         31.04         1.59 o                         
   2  -3   5         18.12         19.86         0.98 o                         
   3  -3   5         65.65         62.84         1.64 o                         
   4  -3   5        224.11        220.23         2.94 o                         
   5  -3   5          0.16         -0.20         0.48 o                         
   6  -3   5         27.34         24.69         1.35 o                         
   7  -3   5          0.26          0.09         0.73 o                         
  -9  -2   5         11.29         10.77         1.53 o                         
  -8  -2   5         13.02         11.72         1.07 o                         
  -7  -2   5         74.97         75.01         1.90 o                         
  -6  -2   5        118.66        122.25         2.33 o                         
  -5  -2   5         14.67         14.15         1.23 o                         
  -4  -2   5          7.91          7.12         0.87 o                         
  -3  -2   5        124.64        129.32         2.89 o                         
  -2  -2   5         63.26         60.53         1.75 o                         
  -1  -2   5         87.50         96.52         2.49 o                         
   0  -2   5          4.05          2.20         0.55 o                         
   1  -2   5          0.42          0.30         0.37 o                         
   2  -2   5          0.07         -0.34         0.38 o                         
   3  -2   5        149.11        155.49         2.09 o                         
   4  -2   5        140.52        148.97         2.24 o                         
   5  -2   5        201.52        194.53         2.85 o                         
   6  -2   5          3.92          2.30         0.59 o                         
   7  -2   5          2.18          2.02         0.70 o                         
   8  -2   5          6.90          6.66         1.41 o                         
  -8  -1   5          0.26         -0.10         0.84 o                         
  -7  -1   5          0.06         -0.55         0.55 o                         
  -6  -1   5        161.86        161.12         2.58 o                         
  -5  -1   5         42.36         42.41         1.44 o                         
  -4  -1   5          8.40         10.29         0.72 o                         
  -3  -1   5         15.66         22.02         0.86 o                         
  -2  -1   5        554.42        538.38         3.79 o                         
  -1  -1   5        130.97        143.01         2.30 o                         
   0  -1   5        133.40        138.23         2.30 o                         
   1  -1   5          0.10          1.31         0.43 o                         
   2  -1   5          0.83          1.81         0.50 o                         
   3  -1   5         36.97         31.18         1.10 o                         
   4  -1   5        200.79        214.15         2.77 o                         
   5  -1   5         76.59         76.94         1.77 o                         
   6  -1   5         96.81         98.01         2.09 o                         
   7  -1   5         10.49         10.32         0.97 o                         
   8  -1   5          6.61          5.66         0.90 o                         
  -8   0   5          5.56          7.01         1.14 o                         
  -7   0   5          0.32          0.46         0.56 o                         
  -6   0   5        117.77        121.64         2.42 o                         
  -5   0   5        251.17        239.81         3.50 o                         
  -4   0   5         10.72         12.23         0.86 o                         
  -3   0   5         24.09         27.19         1.01 o                         
  -2   0   5        148.66        157.91         2.07 o                         
  -1   0   5        235.45        233.81         2.16 o                         
   0   0   5        275.95        294.35         3.08 o                         
   1   0   5          2.19          1.49         0.46 o                         
   2   0   5         46.22         53.31         1.48 o                         
   3   0   5         26.28         22.26         1.01 o                         
   4   0   5          4.04          1.79         0.48 o                         
   5   0   5          5.70          8.58         0.77 o                         
   6   0   5         19.76         19.98         1.18 o                         
   7   0   5          4.26          5.07         0.75 o                         
   8   0   5         27.31         28.71         1.85 o                         
   9   0   5         10.76         12.30         1.84 o                         
  -8   1   5          0.17         -0.91         0.91 o                         
  -7   1   5          1.18          0.17         0.65 o                         
  -6   1   5          5.92          5.78         1.05 o                         
  -5   1   5        156.87        158.19         2.27 o                         
  -4   1   5          0.13          0.16         0.36 o                         
  -3   1   5         32.32         36.16         1.02 o                         
  -2   1   5         28.48         26.00         0.92 o                         
  -1   1   5        148.88        155.02         2.05 o                         
   0   1   5         10.98         12.92         0.70 o                         
   1   1   5        825.32        817.16         5.01 o                         
   2   1   5          1.33          2.11         0.45 o                         
   3   1   5          0.05          0.63         0.38 o                         
   4   1   5         55.59         53.83         1.49 o                         
   5   1   5          9.82         12.75         0.98 o                         
   6   1   5        109.86        115.91         2.23 o                         
   7   1   5          2.52          1.54         0.54 o                         
   8   1   5         10.73          8.61         0.92 o                         
   9   1   5         19.79         19.49         1.26 o                         
  -7   2   5         30.00         30.25         1.91 o                         
  -6   2   5          1.41          2.03         0.66 o                         
  -5   2   5         12.77         14.48         0.96 o                         
  -4   2   5         16.98         15.22         1.03 o                         
  -3   2   5         27.84         25.57         1.07 o                         
  -2   2   5          5.92          3.31         0.46 o                         
  -1   2   5        181.22        178.57         2.27 o                         
   0   2   5        122.70        129.58         1.64 o                         
   1   2   5          0.52          1.40         0.44 o                         
   2   2   5        674.42        689.74         4.93 o                         
   3   2   5         54.70         58.37         1.61 o                         
   4   2   5         70.48         71.87         1.64 o                         
   5   2   5        513.22        507.75         4.54 o                         
   6   2   5         47.44         45.93         1.57 o                         
   7   2   5          0.00          0.38         0.55 o                         
   8   2   5         10.42         13.11         1.32 o                         
   9   2   5         18.14         18.82         1.32 o                         
  10   2   5          1.08         -1.27         1.27 o                         
  -7   3   5         27.56         28.68         1.79 o                         
  -6   3   5         42.58         50.72         1.75 o                         
  -5   3   5          2.73          3.15         0.70 o                         
  -4   3   5         59.15         54.33         1.77 o                         
  -3   3   5        128.67        132.95         2.32 o                         
  -2   3   5         99.20        102.16         1.94 o                         
  -1   3   5         94.22         83.02         1.53 o                         
   0   3   5        181.35        158.78         1.94 o                         
   1   3   5         20.40         23.09         0.93 o                         
   2   3   5        250.25        254.51         2.95 o                         
   3   3   5        200.00        211.49         2.86 o                         
   4   3   5          0.26          0.77         0.47 o                         
   5   3   5         24.77         28.72         1.30 o                         
   6   3   5        328.42        302.35         3.70 o                         
   7   3   5         63.87         55.18         1.76 o                         
   8   3   5         16.45         21.83         1.25 o                         
   9   3   5          6.29          5.69         1.46 o                         
  10   3   5         13.32         12.09         1.49 o                         
  -6   4   5          2.55          2.26         1.35 o                         
  -5   4   5         31.28         27.18         1.98 o                         
  -4   4   5         60.92         58.70         1.72 o                         
  -3   4   5         73.60         76.92         2.08 o                         
  -2   4   5          1.30          1.36         0.48 o                         
  -1   4   5         21.82         23.41         1.18 o                         
   0   4   5         69.85         66.11         1.49 o                         
   1   4   5         84.94         86.60         1.66 o                         
   2   4   5         82.79         82.97         1.70 o                         
   3   4   5        212.28        217.08         2.80 o                         
   4   4   5         33.96         30.57         1.21 o                         
   5   4   5          3.47          6.03         0.70 o                         
   6   4   5          3.54          5.49         0.78 o                         
   7   4   5        109.96        109.25         2.21 o                         
   8   4   5         10.65          9.96         0.92 o                         
   9   4   5          6.08          5.29         1.00 o                         
  10   4   5          3.31          2.95         1.60 o                         
  -5   5   5          6.77         12.06         1.23 o                         
  -4   5   5         58.40         51.10         2.23 o                         
  -3   5   5         88.98         88.21         1.93 o                         
  -2   5   5          7.50          6.31         0.78 o                         
  -1   5   5          4.21          5.04         0.61 o                         
   0   5   5         74.21         76.00         1.81 o                         
   1   5   5         10.54         12.86         0.83 o                         
   2   5   5        236.96        229.43         2.90 o                         
   3   5   5          1.91          2.49         0.52 o                         
   4   5   5         44.34         45.79         1.43 o                         
   5   5   5         77.66         86.28         2.25 o                         
   6   5   5         15.63         10.02         0.89 o                         
   7   5   5          0.72          0.22         0.49 o                         
   8   5   5         19.23         19.43         1.33 o                         
   9   5   5         43.65         45.52         1.89 o                         
  10   5   5          9.90          9.67         1.72 o                         
  -4   6   5         26.88         24.32         1.51 o                         
  -3   6   5          2.39          0.50         0.57 o                         
  -2   6   5         75.03         71.74         1.81 o                         
  -1   6   5         70.34         73.04         1.87 o                         
   0   6   5        268.10        259.40         3.55 o                         
   1   6   5         13.26         14.52         0.98 o                         
   2   6   5         22.28         25.92         1.42 o                         
   3   6   5          7.80          8.93         0.84 o                         
   4   6   5        132.70        124.90         2.35 o                         
   5   6   5        107.23        105.38         2.20 o                         
   6   6   5          1.93          1.29         0.59 o                         
   7   6   5        126.12        116.33         2.31 o                         
   8   6   5         16.63         18.71         1.26 o                         
   9   6   5         55.59         61.31         2.13 o                         
  10   6   5         24.36         26.28         2.03 o                         
  -3   7   5         24.19         19.61         1.38 o                         
  -2   7   5         32.81         31.67         1.69 o                         
  -1   7   5         27.12         24.23         1.62 o                         
   0   7   5         52.66         53.98         1.71 o                         
   1   7   5         26.19         25.03         1.32 o                         
   2   7   5          9.13         10.75         1.03 o                         
   3   7   5        184.81        175.30         3.01 o                         
   4   7   5        204.88        198.81         3.26 o                         
   5   7   5         74.28         80.59         2.04 o                         
   6   7   5         54.95         55.86         1.74 o                         
   7   7   5          0.07         -0.19         0.59 o                         
   8   7   5         11.23         11.38         0.98 o                         
   9   7   5         94.02         92.75         2.35 o                         
  10   7   5         17.33         20.53         1.52 o                         
  -2   8   5         30.84         42.48         3.59 o                         
  -1   8   5         40.51         45.79         1.84 o                         
   0   8   5          7.93          8.68         0.89 o                         
   1   8   5         27.39         29.34         1.62 o                         
   2   8   5          8.40          6.85         0.79 o                         
   3   8   5         25.85         25.77         1.48 o                         
   4   8   5         62.11         61.02         1.82 o                         
   5   8   5         14.02         13.52         1.03 o                         
   6   8   5          2.42          2.70         0.74 o                         
   7   8   5         28.50         30.77         1.48 o                         
   8   8   5          0.03          0.75         0.65 o                         
   9   8   5          0.83          0.09         0.65 o                         
  10   8   5          6.88          6.02         1.58 o                         
  -1   9   5         19.27         14.62         1.79 o                         
   0   9   5          6.45          5.79         1.07 o                         
   1   9   5          1.01          1.78         0.79 o                         
   2   9   5          6.91          7.36         0.86 o                         
   3   9   5          4.42          4.89         0.83 o                         
   4   9   5          0.01          0.49         0.57 o                         
   5   9   5         59.40         60.99         1.94 o                         
   6   9   5         54.72         57.64         1.94 o                         
   7   9   5          0.46          0.24         0.65 o                         
   8   9   5          2.58          3.74         0.79 o                         
   9   9   5          8.72         10.83         1.09 o                         
   1  10   5          9.83          8.52         1.52 o                         
   2  10   5          5.27          4.93         1.21 o                         
   3  10   5         53.22         54.66         1.93 o                         
   4  10   5         17.29         16.63         1.32 o                         
   5  10   5          4.28          4.26         0.85 o                         
   6  10   5         91.95        102.09         2.76 o                         
   7  10   5         18.14         18.72         1.33 o                         
   8  10   5          0.01          0.01         0.79 o                         
   4  11   5          0.89          3.08         1.17 o                         
   5  11   5          0.81          0.64         0.97 o                         
   6  11   5          0.54          0.66         0.94 o                         
  -6  -8   6          2.75          3.61         2.02 o                         
  -5  -8   6          2.05         -0.70         2.15 o                         
  -4  -8   6         15.31         14.30         1.99 o                         
  -3  -8   6          1.04         -0.12         1.26 o                         
  -2  -8   6         10.05          9.40         1.40 o                         
  -1  -8   6         19.48         20.36         1.49 o                         
   0  -8   6          0.91         -0.83         0.83 o                         
  -7  -7   6          0.80         -0.35         2.05 o                         
  -6  -7   6          9.17          6.37         2.15 o                         
  -5  -7   6          4.11          3.86         1.29 o                         
  -4  -7   6         28.73         32.15         2.35 o                         
  -3  -7   6          3.12          3.78         1.23 o                         
  -2  -7   6          0.51          1.46         0.70 o                         
  -1  -7   6          1.11         -0.06         0.69 o                         
   0  -7   6         40.63         45.65         1.67 o                         
   1  -7   6         16.58         16.12         1.37 o                         
   2  -7   6         21.35         20.82         1.67 o                         
  -8  -6   6          0.71          0.10         3.00 o                         
  -7  -6   6          0.36          0.83         1.34 o                         
  -6  -6   6         51.04         53.55         2.71 o                         
  -5  -6   6         63.90         63.47         3.44 o                         
  -4  -6   6         57.97         62.02         2.85 o                         
  -3  -6   6         58.04         64.95         2.84 o                         
  -2  -6   6          6.50          7.24         1.26 o                         
  -1  -6   6          3.89          4.24         0.66 o                         
   0  -6   6          9.25         13.79         1.24 o                         
   1  -6   6          1.33          2.17         1.12 o                         
   2  -6   6         10.51          9.49         1.40 o                         
   3  -6   6          7.87          4.24         1.15 o                         
   4  -6   6          0.04          1.35         1.60 o                         
  -8  -5   6          0.02         -0.77         1.49 o                         
  -7  -5   6          7.29          6.92         1.56 o                         
  -6  -5   6          0.09          2.14         0.91 o                         
  -5  -5   6         80.23         79.84         3.00 o                         
  -4  -5   6          1.69          0.94         0.79 o                         
  -3  -5   6          8.65         13.65         1.52 o                         
  -2  -5   6         92.32         92.26        10.46 o                         
  -1  -5   6        129.43        132.49         2.38 o                         
   0  -5   6         14.08         15.70         1.17 o                         
   1  -5   6          0.19          0.23         0.68 o                         
   2  -5   6         25.88         20.77         1.33 o                         
   3  -5   6          6.91          7.60         0.86 o                         
   4  -5   6          0.10         -0.30         0.71 o                         
   5  -5   6          0.67          0.84         0.98 o                         
  -8  -4   6          6.44          4.62         2.20 o                         
  -7  -4   6         21.69         16.02         2.97 o                         
  -6  -4   6          3.86          6.90         1.44 o                         
  -5  -4   6          3.80          4.13         0.97 o                         
  -4  -4   6         14.74         14.60         1.58 o                         
  -3  -4   6        114.85         97.76         2.89 o                         
  -2  -4   6          6.94          8.37         2.75 o                         
  -1  -4   6        137.04        119.95         2.44 o                         
   0  -4   6        103.02         93.18         2.20 o                         
   1  -4   6         14.08         15.84         1.34 o                         
   2  -4   6          0.00         -0.42         0.63 o                         
   3  -4   6         31.83         31.16         1.37 o                         
   4  -4   6         18.90         17.78         1.19 o                         
   5  -4   6          5.55          6.24         0.91 o                         
   6  -4   6          1.28          0.55         0.84 o                         
  -8  -3   6          1.59          1.78         1.38 o                         
  -7  -3   6         45.24         52.39         2.17 o                         
  -6  -3   6        119.90        127.00         6.44 o                         
  -5  -3   6         13.06         13.43         2.64 o                         
  -4  -3   6          0.77          0.72         0.99 o                         
  -3  -3   6         17.66         26.43         1.72 o                         
  -1  -3   6         71.94         90.42         2.22 o                         
   0  -3   6        219.05        209.84         3.18 o                         
   1  -3   6         84.46         86.85         2.46 o                         
   2  -3   6          7.00          8.64         0.82 o                         
   3  -3   6         40.57         39.45         1.41 o                         
   4  -3   6        182.61        179.38         2.85 o                         
   5  -3   6          0.10         -0.49         0.49 o                         
   6  -3   6         14.20         12.92         1.03 o                         
   7  -3   6          1.79          2.47         1.03 o                         
  -8  -2   6          3.75          3.91         0.94 o                         
  -7  -2   6         12.74         12.90         1.03 o                         
  -6  -2   6          5.54          4.07         0.70 o                         
  -5  -2   6         94.13        101.46         2.18 o                         
  -4  -2   6         70.55         68.16         3.18 o                         
  -3  -2   6        112.32        114.50         3.47 o                         
  -2  -2   6         86.27         93.25         3.40 o                         
  -1  -2   6          4.76          7.39         0.77 o                         
   0  -2   6         24.06         22.10         1.30 o                         
   1  -2   6        583.65        582.32         5.68 o                         
   2  -2   6         58.29         60.79         1.61 o                         
   3  -2   6         14.71         12.23         1.02 o                         
   4  -2   6         87.87         85.28         1.86 o                         
   5  -2   6        192.47        196.50         2.84 o                         
   6  -2   6          5.44          7.10         0.87 o                         
   7  -2   6         11.21          9.80         1.07 o                         
  -8  -1   6          0.08          0.78         0.82 o                         
  -7  -1   6          1.97          1.37         0.89 o                         
  -6  -1   6          4.17          2.77         0.69 o                         
  -5  -1   6         82.38         83.61         1.76 o                         
  -4  -1   6        176.38        163.96         2.39 o                         
  -3  -1   6         23.78         21.50         1.07 o                         
  -2  -1   6          7.44          8.01         0.61 o                         
  -1  -1   6         36.35         40.99         1.41 o                         
   0  -1   6          3.99          5.57         0.73 o                         
   1  -1   6        107.01        105.58         1.93 o                         
   2  -1   6          7.60          5.83         0.71 o                         
   3  -1   6        187.79        186.16         3.10 o                         
   4  -1   6         96.86         84.56         1.78 o                         
   5  -1   6        143.48        142.95         2.43 o                         
   6  -1   6        102.30        102.80         2.20 o                         
   7  -1   6         22.08         23.70         1.46 o                         
   8  -1   6          0.28          1.46         0.98 o                         
  -8   0   6          0.07         -0.48         1.58 o                         
  -7   0   6         50.92         53.47         2.05 o                         
  -6   0   6          0.09          0.03         0.49 o                         
  -5   0   6         30.26         31.29         1.35 o                         
  -4   0   6        164.11        157.66         2.55 o                         
  -3   0   6         27.44         31.57         1.15 o                         
  -2   0   6         37.94         36.02         1.13 o                         
  -1   0   6        126.01        130.35         2.38 o                         
   0   0   6        366.20        365.49         3.37 o                         
   1   0   6         74.52         72.79         1.66 o                         
   2   0   6        171.34        173.19         2.69 o                         
   3   0   6        154.79        170.15         2.84 o                         
   4   0   6         77.29         75.64         1.84 o                         
   5   0   6          0.60          0.45         0.52 o                         
   6   0   6         25.02         26.37         1.39 o                         
   7   0   6          3.59          3.90         0.72 o                         
   8   0   6          6.72          9.40         1.00 o                         
  -7   1   6          5.92          4.51         0.99 o                         
  -6   1   6          1.04          0.36         0.55 o                         
  -5   1   6         17.82         20.84         1.59 o                         
  -4   1   6         11.69         12.11         0.96 o                         
  -3   1   6          0.70          0.41         0.43 o                         
  -2   1   6        177.81        169.78         2.08 o                         
  -1   1   6          0.11          0.81         0.43 o                         
   0   1   6        199.44        181.99         2.29 o                         
   1   1   6        106.36        119.95         2.13 o                         
   2   1   6         79.13         76.95         1.97 o                         
   3   1   6        385.43        380.16         3.70 o                         
   4   1   6         88.50         78.59         1.84 o                         
   5   1   6         49.13         52.82         1.69 o                         
   6   1   6         35.36         35.35         1.63 o                         
   7   1   6          0.38          0.20         0.56 o                         
   8   1   6          1.36          1.38         0.74 o                         
   9   1   6         18.90         21.56         3.00 o                         
  -7   2   6         25.63         31.06         2.62 o                         
  -6   2   6          0.11          0.06         0.59 o                         
  -5   2   6         34.69         38.75         1.41 o                         
  -4   2   6         54.63         55.13         1.61 o                         
  -3   2   6        153.78        144.89         2.32 o                         
  -2   2   6         61.77         56.48         1.53 o                         
  -1   2   6         23.18         22.58         1.06 o                         
   0   2   6         20.37         18.90         0.83 o                         
   1   2   6         35.21         31.41         1.05 o                         
   2   2   6         53.20         60.45         1.56 o                         
   3   2   6        120.65        115.49         2.34 o                         
   4   2   6         78.25         77.53         1.77 o                         
   5   2   6        148.51        157.89         2.68 o                         
   6   2   6         12.12          8.81         0.98 o                         
   7   2   6         75.85         72.12         2.16 o                         
   8   2   6          2.20          2.01         0.72 o                         
   9   2   6          5.51          8.21         1.59 o                         
  -6   3   6         15.82         17.57         1.60 o                         
  -5   3   6          3.44          3.33         0.77 o                         
  -4   3   6         35.67         37.41         1.52 o                         
  -3   3   6         85.24         91.88         2.02 o                         
  -2   3   6         81.37         81.48         1.91 o                         
  -1   3   6         45.82         48.43         1.48 o                         
   0   3   6         89.21         87.45         1.57 o                         
   1   3   6         21.40         21.43         0.91 o                         
   2   3   6        176.13        163.28         2.43 o                         
   3   3   6        145.15        147.81         2.54 o                         
   4   3   6         23.03         20.61         1.14 o                         
   5   3   6         25.77         29.06         1.38 o                         
   6   3   6        161.46        161.91         3.24 o                         
   7   3   6         23.44         17.25         1.50 o                         
   8   3   6          6.04          6.19         0.86 o                         
   9   3   6          1.66          2.16         0.79 o                         
  10   3   6          4.05          2.67         1.08 o                         
  -5   4   6         24.94         29.54         1.68 o                         
  -4   4   6          3.53          4.65         0.89 o                         
  -3   4   6         13.63         11.35         1.01 o                         
  -2   4   6          8.30         11.77         1.00 o                         
  -1   4   6         45.06         34.96         1.25 o                         
   0   4   6         31.61         35.75         1.43 o                         
   1   4   6         13.64         11.79         0.78 o                         
   2   4   6         27.71         29.80         1.22 o                         
   3   4   6         15.05         18.32         1.10 o                         
   4   4   6         27.81         30.08         1.41 o                         
   5   4   6        120.16        110.70         2.19 o                         
   6   4   6         26.72         30.57         1.55 o                         
   7   4   6        134.14        139.99         2.60 o                         
   8   4   6          5.32          3.25         0.70 o                         
   9   4   6          0.08          1.10         0.72 o                         
  10   4   6         63.99         75.25         2.66 o                         
  -5   5   6          6.57         10.99         1.89 o                         
  -4   5   6          3.95          4.79         0.93 o                         
  -3   5   6         18.37         15.77         1.29 o                         
  -2   5   6         20.63         19.00         1.35 o                         
  -1   5   6         24.54         30.62         1.34 o                         
   0   5   6         13.03         12.65         0.93 o                         
   1   5   6        204.87        193.17         2.60 o                         
   2   5   6          4.72          3.98         0.62 o                         
   3   5   6          2.34          2.71         0.58 o                         
   4   5   6         72.06         71.91         1.94 o                         
   5   5   6         71.26         70.51         1.91 o                         
   6   5   6         44.87         38.71         1.68 o                         
   7   5   6          4.86          7.79         0.85 o                         
   8   5   6          0.44          0.45         0.58 o                         
   9   5   6          2.82          1.89         0.73 o                         
  10   5   6         25.63         27.44         2.71 o                         
  -4   6   6          0.43          0.19         1.12 o                         
  -3   6   6          0.12          0.61         0.74 o                         
  -2   6   6         21.46         19.38         1.34 o                         
  -1   6   6         12.67         10.92         0.90 o                         
   0   6   6         19.49         18.35         1.14 o                         
   1   6   6        213.14        208.39         3.26 o                         
   2   6   6        109.56        111.19         2.26 o                         
   3   6   6          0.02          1.84         0.58 o                         
   4   6   6        155.19        149.04         2.78 o                         
   5   6   6        378.79        362.51         4.47 o                         
   6   6   6         49.47         51.77         1.80 o                         
   7   6   6          1.17          1.81         0.64 o                         
   8   6   6          6.55          6.23         0.84 o                         
   9   6   6          1.21          2.36         0.73 o                         
  10   6   6          0.28         -0.99         1.09 o                         
  -3   7   6          2.06          5.40         1.66 o                         
  -2   7   6          2.39          1.32         0.67 o                         
  -1   7   6          4.79          5.08         0.84 o                         
   0   7   6          7.25         11.01         0.97 o                         
   1   7   6         27.32         29.18         1.46 o                         
   2   7   6        186.94        191.98         3.06 o                         
   3   7   6          5.27          6.93         0.88 o                         
   4   7   6         29.80         30.05         1.57 o                         
   5   7   6         40.84         43.27         1.73 o                         
   6   7   6        121.06        120.65         2.59 o                         
   7   7   6          0.26         -0.15         0.58 o                         
   8   7   6         14.90         14.37         1.25 o                         
   9   7   6          0.82         -0.32         0.72 o                         
  10   7   6          0.09          1.38         0.99 o                         
  -2   8   6          4.48          1.92         1.31 o                         
  -1   8   6          0.03         -0.66         0.66 o                         
   0   8   6          1.92          1.29         0.76 o                         
   1   8   6         23.15         27.03         1.49 o                         
   2   8   6         20.96         21.76         1.36 o                         
   3   8   6         17.33         17.76         1.32 o                         
   4   8   6         13.64         12.43         1.19 o                         
   5   8   6          0.48         -0.06         0.55 o                         
   6   8   6         34.48         35.42         1.74 o                         
   7   8   6         18.41         17.75         1.29 o                         
   8   8   6         22.68         24.92         1.46 o                         
   9   8   6          6.48          4.77         1.01 o                         
   0   9   6          0.96          1.71         1.11 o                         
   1   9   6          1.87          3.04         0.72 o                         
   2   9   6          0.35         -0.62         0.62 o                         
   3   9   6          3.49          3.88         0.81 o                         
   4   9   6          1.71          2.75         0.81 o                         
   5   9   6         34.60         32.30         1.91 o                         
   6   9   6         26.95         23.47         1.62 o                         
   7   9   6         42.29         48.82         1.92 o                         
   8   9   6         21.18         22.24         1.68 o                         
   9   9   6          0.64         -0.83         0.83 o                         
   2  10   6         12.95         13.20         1.59 o                         
   3  10   6         18.71         21.65         2.47 o                         
   4  10   6          1.84          0.63         1.12 o                         
   5  10   6          7.92          5.81         1.12 o                         
   6  10   6         20.65         19.66         1.48 o                         
   7  10   6          2.20          2.18         1.08 o                         
   8  10   6         17.34         17.93         1.75 o                         
  -4  -8   7          0.44         -0.72         1.69 o                         
  -3  -8   7         10.97         11.13         3.23 o                         
  -2  -8   7         46.51         43.22         4.35 o                         
  -6  -7   7          0.13         -0.14         1.62 o                         
  -5  -7   7          1.65          0.00         1.15 o                         
  -4  -7   7         29.18         32.85         2.98 o                         
  -3  -7   7         36.83         41.00         8.15 o                         
  -2  -7   7          8.66          8.16         2.14 o                         
  -1  -7   7          0.04         -1.12         1.12 o                         
   0  -7   7          0.76         -0.98         0.98 o                         
   1  -7   7          4.77          5.34         1.91 o                         
  -7  -6   7          3.86          3.63         1.87 o                         
  -6  -6   7          1.42          0.28         0.98 o                         
  -5  -6   7          1.13          2.43         1.02 o                         
  -4  -6   7         66.26         70.95         4.18 o                         
  -3  -6   7         19.89         22.83         5.81 o                         
  -2  -6   7         18.73         21.91         4.51 o                         
  -1  -6   7          0.83          0.17         1.04 o                         
   0  -6   7          0.18          1.50         0.87 o                         
   1  -6   7          4.09          4.27         1.05 o                         
   2  -6   7         10.44          8.98         1.38 o                         
   3  -6   7          2.82          4.14         1.10 o                         
  -7  -5   7          0.16          2.06         1.39 o                         
  -6  -5   7         11.54         11.67         1.84 o                         
  -5  -5   7          0.51          1.98         0.98 o                         
  -4  -5   7          0.86          2.05         0.89 o                         
  -3  -5   7          0.06          0.33         1.38 o                         
  -2  -5   7          0.04         -1.54         1.54 o                         
  -1  -5   7         18.06         17.45         1.20 o                         
   0  -5   7         14.38         13.31         1.76 o                         
   1  -5   7          5.13          3.68         0.90 o                         
   2  -5   7          0.02         -0.81         0.93 o                         
   3  -5   7         12.16         12.84         1.90 o                         
   4  -5   7          6.77          6.17         1.11 o                         
  -7  -4   7         36.12         43.59         6.03 o                         
  -6  -4   7          0.67          1.87         1.62 o                         
  -5  -4   7         10.70         10.66         1.70 o                         
  -4  -4   7         17.10         11.66         1.78 o                         
  -3  -4   7         18.56         20.46         2.41 o                         
  -2  -4   7          1.13          0.72         1.71 o                         
  -1  -4   7        113.61        123.68         2.92 o                         
   0  -4   7         13.87          8.64         0.96 o                         
   1  -4   7         34.33         25.14         1.76 o                         
   2  -4   7          4.35          3.38         1.33 o                         
   3  -4   7          6.23          4.38         0.74 o                         
   4  -4   7         27.31         27.96         1.60 o                         
   5  -4   7         21.20         17.68         1.44 o                         
  -7  -3   7         22.70         19.98         3.38 o                         
  -6  -3   7         81.07         89.29         5.40 o                         
  -5  -3   7          0.04         -0.66         1.10 o                         
  -4  -3   7        127.61        139.16         5.18 o                         
  -3  -3   7         91.59         97.99         4.68 o                         
  -2  -3   7         10.13          5.89         1.76 o                         
  -1  -3   7          1.32          3.46         0.80 o                         
   0  -3   7        158.83        163.15         3.32 o                         
   1  -3   7          3.08          2.23         0.78 o                         
   2  -3   7         84.51         84.89         2.37 o                         
   3  -3   7         47.49         42.84         1.98 o                         
   4  -3   7          9.04          6.61         1.21 o                         
   5  -3   7          3.43          3.70         0.95 o                         
   6  -3   7          3.63          4.78         0.88 o                         
  -7  -2   7          2.08          1.95         0.81 o                         
  -6  -2   7         40.86         35.54         2.56 o                         
  -5  -2   7         20.21         18.78         1.19 o                         
  -4  -2   7         10.16         12.29         1.20 o                         
  -3  -2   7        274.39        267.86         3.48 o                         
  -2  -2   7         81.36         82.23         1.93 o                         
  -1  -2   7        100.08         91.41         2.07 o                         
   0  -2   7         14.14         14.65         1.13 o                         
   1  -2   7         47.64         49.28         1.90 o                         
   2  -2   7          1.47          2.05         0.59 o                         
   3  -2   7          1.45          2.06         0.66 o                         
   4  -2   7          4.89          5.44         0.87 o                         
   5  -2   7          0.09          0.59         0.52 o                         
   6  -2   7         18.29         18.76         1.63 o                         
   7  -2   7          9.75          8.75         1.15 o                         
  -7  -1   7         10.20          8.13         0.95 o                         
  -6  -1   7          5.50          5.70         0.74 o                         
  -5  -1   7          7.83          7.33         0.73 o                         
  -4  -1   7          7.35          7.50         0.74 o                         
  -3  -1   7         86.83         91.34         1.78 o                         
  -2  -1   7        181.98        171.60         2.99 o                         
  -1  -1   7         50.22         55.42         1.67 o                         
   0  -1   7         31.95         26.18         1.59 o                         
   1  -1   7         32.96         28.28         1.66 o                         
   2  -1   7         49.23         44.03         1.52 o                         
   3  -1   7          0.94         -0.33         0.60 o                         
   4  -1   7        158.55        149.64         2.88 o                         
   5  -1   7          0.95          0.08         0.57 o                         
   6  -1   7          3.32          2.85         0.79 o                         
   7  -1   7         20.45         20.65         1.39 o                         
  -7   0   7          0.15          1.03         0.87 o                         
  -6   0   7          5.60          4.70         0.87 o                         
  -5   0   7          3.51          2.72         0.68 o                         
  -4   0   7          6.26          5.08         0.71 o                         
  -3   0   7          6.30          6.31         0.98 o                         
  -2   0   7         64.21         58.78         1.73 o                         
  -1   0   7         12.30         11.76         1.16 o                         
   0   0   7         15.92         18.03         1.42 o                         
   1   0   7         49.07         46.91         1.57 o                         
   2   0   7        320.65        313.55         3.98 o                         
   3   0   7        193.12        170.66         3.07 o                         
   4   0   7          9.33         12.45         1.27 o                         
   5   0   7         18.73         15.86         1.16 o                         
   6   0   7         14.55          9.81         0.93 o                         
   7   0   7         21.71         21.96         1.53 o                         
   8   0   7         20.82         24.53         1.82 o                         
  -7   1   7         57.38         59.97         8.92 o                         
  -6   1   7          1.64          1.34         0.73 o                         
  -5   1   7          1.39          0.88         0.75 o                         
  -4   1   7         86.10         93.37         2.20 o                         
  -3   1   7         70.16         68.26         1.90 o                         
  -2   1   7         37.99         40.54         1.52 o                         
  -1   1   7          2.34          2.51         0.49 o                         
   0   1   7          0.13         -0.12         0.45 o                         
   1   1   7          0.95          0.02         0.44 o                         
   2   1   7        191.19        188.54         3.04 o                         
   3   1   7        301.99        296.51         4.23 o                         
   4   1   7        124.74        114.31         2.43 o                         
   5   1   7          3.19          2.44         0.71 o                         
   6   1   7         10.67         11.71         1.44 o                         
   7   1   7          2.42          1.98         0.68 o                         
   8   1   7         37.06         36.46         1.74 o                         
  -6   2   7          4.69          4.36         0.90 o                         
  -5   2   7          1.51          1.26         1.19 o                         
  -4   2   7         29.06         31.48         1.38 o                         
  -3   2   7        218.72        222.07         2.84 o                         
  -2   2   7        135.04        138.41         2.41 o                         
  -1   2   7          7.56          7.45         0.74 o                         
   0   2   7         21.67         22.42         1.05 o                         
   1   2   7         44.14         43.65         1.19 o                         
   2   2   7          6.96          4.93         0.71 o                         
   3   2   7         80.08         79.22         2.12 o                         
   4   2   7         76.87         68.56         1.88 o                         
   5   2   7          4.09          2.52         0.68 o                         
   6   2   7          0.25          1.68         0.99 o                         
   7   2   7         44.32         47.39         1.94 o                         
   8   2   7          7.50          9.83         1.51 o                         
   9   2   7          0.03          0.33         0.94 o                         
  -5   3   7          2.04          2.28         0.72 o                         
  -4   3   7         12.76         12.97         1.06 o                         
  -3   3   7          0.67          1.01         0.54 o                         
  -2   3   7          8.74          5.70         0.80 o                         
  -1   3   7        120.19        119.46         2.27 o                         
   0   3   7          6.42          4.29         0.56 o                         
   1   3   7          7.57          7.99         0.70 o                         
   2   3   7          6.41          6.65         0.83 o                         
   3   3   7         28.28         28.51         1.59 o                         
   4   3   7          2.82          2.60         0.59 o                         
   5   3   7         61.54         64.14         1.87 o                         
   6   3   7          1.49          2.43         0.67 o                         
   7   3   7         57.15         61.79         2.00 o                         
   8   3   7         38.27         42.22         2.05 o                         
   9   3   7          3.13          2.28         0.96 o                         
  -5   4   7          0.00          0.43         1.16 o                         
  -4   4   7          3.30          4.42         1.00 o                         
  -3   4   7          0.04          0.17         0.82 o                         
  -2   4   7          0.04         -0.09         0.51 o                         
  -1   4   7         92.17         83.12         2.02 o                         
   0   4   7        320.55        318.39         3.33 o                         
   1   4   7         10.16          8.92         0.79 o                         
   2   4   7          1.04          0.70         0.49 o                         
   3   4   7         31.36         29.58         1.44 o                         
   4   4   7         20.37         21.59         1.42 o                         
   5   4   7         21.04         17.24         1.16 o                         
   6   4   7          0.75          2.35         0.67 o                         
   7   4   7          4.97          4.38         0.84 o                         
   8   4   7         40.67         40.44         2.29 o                         
   9   4   7         28.17         29.06         1.84 o                         
  -4   5   7          9.59         11.44         1.58 o                         
  -3   5   7          6.07          7.03         1.01 o                         
  -2   5   7         10.76         11.20         1.08 o                         
  -1   5   7         36.15         33.59         1.40 o                         
   0   5   7         73.18         71.55         1.94 o                         
   1   5   7         66.06         68.80         1.74 o                         
   2   5   7         15.21         15.30         1.20 o                         
   3   5   7        176.58        177.06         3.07 o                         
   4   5   7        414.18        410.72         4.69 o                         
   5   5   7        105.34        109.60         2.72 o                         
   6   5   7         19.21         21.45         1.35 o                         
   7   5   7          0.07         -0.23         0.61 o                         
   8   5   7         17.14         14.67         1.40 o                         
   9   5   7          0.06         -0.43         0.70 o                         
  -3   6   7         35.32         40.05         2.36 o                         
  -2   6   7         54.51         52.67         1.91 o                         
  -1   6   7          4.02          2.97         0.69 o                         
   0   6   7          6.40          4.95         0.73 o                         
   1   6   7          9.09         11.06         0.97 o                         
   2   6   7         11.47         11.79         1.12 o                         
   3   6   7         15.31         14.58         1.19 o                         
   4   6   7          2.17          2.52         0.80 o                         
   5   6   7         82.11         80.27         2.18 o                         
   6   6   7         10.50          7.99         1.01 o                         
   7   6   7         12.77         10.31         1.02 o                         
   8   6   7         30.31         28.30         1.69 o                         
   9   6   7          9.70          9.08         1.42 o                         
  -2   7   7         32.88         32.29         1.88 o                         
  -1   7   7          0.12         -0.37         0.97 o                         
   0   7   7          5.14          5.45         0.85 o                         
   1   7   7          7.54          9.11         0.94 o                         
   2   7   7        150.88        157.21         2.89 o                         
   3   7   7          0.77          1.22         0.53 o                         
   4   7   7         73.01         70.63         2.03 o                         
   5   7   7         16.99         18.55         1.31 o                         
   6   7   7         41.61         39.30         1.75 o                         
   7   7   7          3.84          4.31         0.79 o                         
   8   7   7          6.68          9.74         1.10 o                         
   9   7   7          0.17          0.48         1.34 o                         
  -1   8   7          4.03          5.77         2.10 o                         
   0   8   7          2.27          2.46         0.91 o                         
   1   8   7          2.57          3.28         0.81 o                         
   2   8   7         12.29         12.81         1.27 o                         
   3   8   7         62.48         65.84         2.02 o                         
   4   8   7          2.12          1.88         0.67 o                         
   5   8   7         10.36          7.82         0.95 o                         
   6   8   7        102.16        108.86         2.92 o                         
   7   8   7         40.12         42.05         1.94 o                         
   8   8   7          2.52          1.15         0.84 o                         
   9   8   7         23.93         24.14         1.75 o                         
   1   9   7         15.49         19.42         2.11 o                         
   2   9   7          5.25          5.48         1.07 o                         
   3   9   7         10.43          9.40         1.33 o                         
   4   9   7         53.88         54.55         2.14 o                         
   5   9   7          0.01          0.81         1.05 o                         
   6   9   7          7.47          6.24         1.04 o                         
   7   9   7         38.17         45.44         2.29 o                         
   8   9   7          2.39          1.34         1.00 o                         
   3  10   7         23.49         25.12         2.25 o                         
   4  10   7         59.98         58.54         3.98 o                         
   5  10   7         23.11         21.46         1.82 o                         
   6  10   7          8.94          9.99         1.45 o                         
  -3  -7   8          2.24          0.11         1.65 o                         
  -2  -7   8          0.15         -0.42         1.68 o                         
  -1  -7   8         72.34         95.54         8.43 o                         
  -5  -6   8          9.77         12.06         2.13 o                         
  -4  -6   8          2.32          3.86         1.82 o                         
  -3  -6   8          0.02         -1.76         1.76 o                         
  -2  -6   8          0.02         -0.60         1.14 o                         
  -1  -6   8          3.95          4.71         1.24 o                         
   0  -6   8         20.01         24.94         1.70 o                         
   1  -6   8          0.16         -0.89         1.26 o                         
  -6  -5   8         39.38         51.48         3.32 o                         
  -5  -5   8          1.79          0.35         0.90 o                         
  -4  -5   8          4.70          6.41         1.72 o                         
  -3  -5   8         15.42         15.82         2.44 o                         
  -2  -5   8         10.28         11.03         1.94 o                         
  -1  -5   8          6.81          5.37         1.03 o                         
   0  -5   8         22.62         21.49         1.75 o                         
   1  -5   8          2.37          4.65         0.94 o                         
   2  -5   8          5.66          4.94         1.03 o                         
   3  -5   8         30.49         33.83         4.73 o                         
  -6  -4   8         12.25         10.88         1.89 o                         
  -5  -4   8         36.12         37.92         2.68 o                         
  -4  -4   8          1.01          0.45         2.67 o                         
  -3  -4   8         40.01         33.98         2.95 o                         
  -2  -4   8         29.68         28.11         3.27 o                         
  -1  -4   8          2.10          1.64         0.75 o                         
   0  -4   8         29.14         33.31         1.92 o                         
   1  -4   8         79.72         81.91         2.60 o                         
   2  -4   8          4.03          5.20         0.94 o                         
   3  -4   8         21.19         17.53         2.36 o                         
   4  -4   8         13.11         12.04         1.78 o                         
  -6  -3   8          1.44          1.05         1.54 o                         
  -5  -3   8         25.48         28.40         2.97 o                         
  -3  -3   8          7.78          4.20         1.17 o                         
  -2  -3   8          0.68          0.02         0.70 o                         
  -1  -3   8          8.76          6.12         0.97 o                         
   0  -3   8          0.34          1.13         0.63 o                         
   1  -3   8         30.58         37.69         2.74 o                         
   2  -3   8          9.36         10.12         1.16 o                         
   3  -3   8          5.63          7.56         0.89 o                         
   4  -3   8          3.27          4.15         0.91 o                         
   5  -3   8          9.53         10.07         1.49 o                         
  -6  -2   8          2.58          1.28         0.92 o                         
  -5  -2   8          4.25          3.87         0.85 o                         
  -4  -2   8         19.51         21.12         1.51 o                         
  -3  -2   8         39.05         31.10         1.80 o                         
  -2  -2   8         51.86         51.34         1.76 o                         
  -1  -2   8         11.42         11.06         0.99 o                         
   0  -2   8         15.48         17.71         1.41 o                         
   1  -2   8          3.30          3.37         1.08 o                         
   2  -2   8          4.40          3.28         1.12 o                         
   3  -2   8         13.85         11.84         1.11 o                         
   4  -2   8          6.91          6.37         1.21 o                         
   5  -2   8          0.10         -0.41         0.79 o                         
   6  -2   8          7.26          6.66         1.04 o                         
  -6  -1   8          2.17          1.43         0.73 o                         
  -5  -1   8          7.70          6.79         0.88 o                         
  -4  -1   8         46.99         42.53         1.46 o                         
  -3  -1   8         41.67         44.31         1.37 o                         
  -2  -1   8        133.58        138.28         3.20 o                         
  -1  -1   8        259.49        260.95         3.71 o                         
   0  -1   8          1.11          1.39         0.66 o                         
   1  -1   8         58.54         52.45         2.30 o                         
   2  -1   8         39.99         39.60         1.66 o                         
   3  -1   8          8.65         10.89         1.04 o                         
   4  -1   8         58.15         55.43         2.03 o                         
   5  -1   8         50.20         52.75         2.02 o                         
   6  -1   8          0.31         -0.65         0.65 o                         
   7  -1   8          1.89          2.22         0.89 o                         
  -6   0   8         31.06         33.21         2.76 o                         
  -5   0   8         26.52         23.90         1.50 o                         
  -4   0   8          0.27          0.98         0.55 o                         
  -3   0   8         59.97         58.39         1.70 o                         
  -2   0   8          4.92          6.29         0.84 o                         
  -1   0   8        384.61        387.07         5.87 o                         
   0   0   8          4.89          2.42         0.77 o                         
   1   0   8         25.62         25.97         1.24 o                         
   2   0   8         62.88         54.48         2.02 o                         
   3   0   8        223.01        214.76         3.63 o                         
   4   0   8         36.10         41.96         1.82 o                         
   5   0   8         26.26         28.50         1.89 o                         
   6   0   8          1.98          2.47         1.06 o                         
   7   0   8          4.18          2.20         0.94 o                         
  -6   1   8         45.08         50.11         3.75 o                         
  -5   1   8          0.87         -0.48         0.69 o                         
  -4   1   8         86.79         95.40         2.53 o                         
  -3   1   8          8.80          9.27         0.99 o                         
  -2   1   8          2.33          1.28         0.63 o                         
  -1   1   8         80.27         79.49         2.24 o                         
   0   1   8         45.49         42.76         1.43 o                         
   1   1   8         98.90         94.71         2.41 o                         
   2   1   8         30.54         34.20         1.63 o                         
   3   1   8         83.62         72.24         2.28 o                         
   4   1   8         88.57         95.09         2.56 o                         
   5   1   8          0.02          0.81         0.73 o                         
   6   1   8          3.54          2.31         1.06 o                         
   7   1   8         17.02         18.84         1.37 o                         
   8   1   8          3.43          1.46         1.54 o                         
  -5   2   8          3.02          4.19         0.97 o                         
  -4   2   8          0.07          1.22         0.70 o                         
  -3   2   8         94.50         95.38         2.62 o                         
  -2   2   8          0.26          0.18         0.50 o                         
  -1   2   8          0.25          0.43         0.50 o                         
   0   2   8         64.88         65.34         1.59 o                         
   1   2   8         20.87         20.41         1.08 o                         
   2   2   8         73.91         71.22         2.12 o                         
   3   2   8         11.51         15.28         1.64 o                         
   4   2   8         14.99         11.66         1.04 o                         
   5   2   8         39.72         37.31         1.68 o                         
   6   2   8         90.50         98.71         2.47 o                         
   7   2   8          0.33          0.83         1.04 o                         
   8   2   8          0.86          0.39         0.97 o                         
  -5   3   8         17.60         20.93         1.67 o                         
  -4   3   8         14.89         14.79         1.49 o                         
  -3   3   8          6.78          6.33         0.85 o                         
  -2   3   8         31.00         34.32         1.65 o                         
  -1   3   8         34.48         34.15         1.46 o                         
   0   3   8         74.18         74.35         1.60 o                         
   1   3   8        186.86        173.92         2.46 o                         
   2   3   8         47.28         43.21         1.55 o                         
   3   3   8         52.85         48.61         1.73 o                         
   4   3   8          1.29          1.34         0.57 o                         
   5   3   8         37.97         35.61         1.74 o                         
   6   3   8          8.12          8.63         0.93 o                         
   7   3   8         55.52         65.22         2.58 o                         
   8   3   8          0.34         -0.85         0.99 o                         
   9   3   8         19.29         16.01         1.86 o                         
  -4   4   8          0.85          1.57         1.04 o                         
  -3   4   8         16.13         14.85         1.29 o                         
  -2   4   8          0.00          0.19         0.64 o                         
  -1   4   8         40.02         39.05         1.68 o                         
   0   4   8        256.92        250.96         2.95 o                         
   1   4   8        124.17        125.20         2.17 o                         
   2   4   8        130.10        128.20         2.25 o                         
   3   4   8         47.77         45.67         1.68 o                         
   4   4   8         41.36         41.67         1.71 o                         
   5   4   8         44.37         37.68         1.66 o                         
   6   4   8          8.00          6.63         0.91 o                         
   7   4   8         18.17         14.45         1.18 o                         
   8   4   8          1.43          0.62         0.76 o                         
   9   4   8          1.11         -1.17         1.17 o                         
  -3   5   8          4.79          4.02         1.05 o                         
  -2   5   8          0.41          0.49         0.70 o                         
  -1   5   8         21.32         21.65         1.39 o                         
   0   5   8         25.01         23.86         1.27 o                         
   1   5   8         31.54         31.47         1.43 o                         
   2   5   8          2.48          2.32         0.55 o                         
   3   5   8         15.12         15.21         1.22 o                         
   4   5   8        194.14        199.56         3.36 o                         
   5   5   8         20.18         20.82         1.35 o                         
   6   5   8         20.55         19.11         1.35 o                         
   7   5   8          0.00         -0.37         0.64 o                         
   8   5   8          0.27         -0.89         0.89 o                         
   9   5   8          0.45          1.18         0.97 o                         
  -2   6   8         18.59         19.62         1.95 o                         
  -1   6   8          2.48          2.81         0.81 o                         
   0   6   8          7.66          6.31         0.84 o                         
   1   6   8         59.63         63.60         1.89 o                         
   2   6   8          0.52          1.24         0.58 o                         
   3   6   8         44.66         44.99         1.72 o                         
   4   6   8          1.27          0.23         0.61 o                         
   5   6   8         48.08         51.08         2.22 o                         
   6   6   8          0.01         -0.46         0.68 o                         
   7   6   8          5.85          5.21         0.95 o                         
   8   6   8          1.11          1.41         0.84 o                         
   9   6   8          0.61         -0.43         1.56 o                         
  -1   7   8         13.05         12.93         1.50 o                         
   0   7   8          4.53          4.46         0.83 o                         
   1   7   8          7.87          7.88         1.02 o                         
   2   7   8         53.84         51.27         1.93 o                         
   3   7   8          1.54          1.80         0.65 o                         
   4   7   8          4.89          4.97         0.84 o                         
   5   7   8         31.87         33.48         1.68 o                         
   6   7   8         44.54         47.97         2.07 o                         
   7   7   8         23.72         24.17         1.57 o                         
   8   7   8         12.99         15.24         1.63 o                         
   0   8   8         19.94         22.78         2.25 o                         
   1   8   8         22.47         24.05         1.79 o                         
   2   8   8         36.42         37.01         1.85 o                         
   3   8   8         39.48         36.08         1.78 o                         
   4   8   8          1.12          1.34         0.71 o                         
   5   8   8          0.05          1.48         0.89 o                         
   6   8   8         10.94         11.87         1.20 o                         
   7   8   8          0.44          0.35         1.15 o                         
   8   8   8         12.52         10.56         1.43 o                         
   2   9   8          0.36         -1.17         1.17 o                         
   3   9   8        124.92        138.86         5.71 o                         
   4   9   8         82.43         88.19         2.91 o                         
   5   9   8          0.14         -0.56         1.01 o                         
   6   9   8          0.59          0.00         0.93 o                         
   7   9   8          0.00         -0.98         1.15 o                         
  -2  -6   9         13.89         20.74         2.40 o                         
  -4  -5   9         28.53         31.44         4.65 o                         
  -3  -5   9          6.22          8.37         2.07 o                         
  -2  -5   9         22.58         20.54         2.30 o                         
  -1  -5   9          2.08          0.99         1.35 o                         
   0  -5   9          3.14          1.99         1.29 o                         
   1  -5   9          3.77          5.03         1.14 o                         
  -5  -4   9          5.91          0.66         2.81 o                         
  -4  -4   9          2.10          1.49         2.59 o                         
  -3  -4   9          7.83          8.77         1.95 o                         
  -2  -4   9          1.06         -1.20         1.20 o                         
  -1  -4   9          0.39         -0.75         0.78 o                         
   0  -4   9          0.84          1.41         0.72 o                         
   1  -4   9          2.54          2.63         0.83 o                         
   2  -4   9          0.22          1.25         1.19 o                         
   3  -4   9          0.40         -1.32         1.32 o                         
  -5  -3   9          9.46         12.39         2.20 o                         
  -3  -3   9          8.45          9.59         3.66 o                         
  -2  -3   9          0.58         -0.86         0.86 o                         
  -1  -3   9          0.00          0.96         1.41 o                         
   0  -3   9         19.37         16.52         1.35 o                         
   1  -3   9         38.13         47.81         2.14 o                         
   2  -3   9          3.56          3.79         0.98 o                         
   3  -3   9          9.77          9.44         1.27 o                         
   4  -3   9          0.11         -1.12         1.12 o                         
  -5  -2   9         28.27         27.27         2.68 o                         
  -4  -2   9         16.88         24.49         2.45 o                         
  -3  -2   9         40.74         44.74         2.25 o                         
  -2  -2   9          5.83          3.91         0.82 o                         
  -1  -2   9         15.63         14.50         1.62 o                         
   0  -2   9         31.62         28.84         1.98 o                         
   1  -2   9          1.87          0.87         0.87 o                         
   2  -2   9        117.36        136.78         3.78 o                         
   3  -2   9          6.16          7.39         1.24 o                         
   4  -2   9          0.01         -0.34         0.70 o                         
   5  -2   9         54.10         58.51         2.78 o                         
  -5  -1   9          2.09          0.27         0.83 o                         
  -4  -1   9          9.68          7.39         1.15 o                         
  -3  -1   9         14.49         15.76         1.58 o                         
  -2  -1   9         32.97         32.32         1.91 o                         
  -1  -1   9          3.58          1.90         1.37 o                         
   0  -1   9         43.84         40.61         2.22 o                         
   1  -1   9         17.38         13.63         1.85 o                         
   2  -1   9         15.71         14.87         1.43 o                         
   3  -1   9         26.29         31.05         1.83 o                         
   4  -1   9         13.35         10.80         1.13 o                         
   5  -1   9         11.00         10.08         1.57 o                         
   6  -1   9         81.44         95.39         3.37 o                         
  -5   0   9        100.37        101.53         2.72 o                         
  -4   0   9         12.08         12.48         1.14 o                         
  -3   0   9          0.00          0.02         0.74 o                         
  -2   0   9          1.28          1.11         0.86 o                         
  -1   0   9         38.86         41.66         2.20 o                         
   0   0   9         12.62         14.24         1.31 o                         
   1   0   9         13.03         12.19         1.42 o                         
   2   0   9          0.87          1.13         0.62 o                         
   3   0   9         19.92         21.67         1.38 o                         
   4   0   9          8.25         10.20         1.14 o                         
   5   0   9          0.63          0.23         0.85 o                         
   6   0   9          1.03          1.10         0.94 o                         
   7   0   9          9.21          9.76         2.77 o                         
  -5   1   9         33.06         35.18         1.81 o                         
  -4   1   9         95.90         88.97         2.71 o                         
  -3   1   9          0.34          0.11         0.94 o                         
  -2   1   9         34.76         32.43         1.74 o                         
  -1   1   9          8.76          9.62         1.29 o                         
   0   1   9         47.45         49.69         2.15 o                         
   1   1   9          4.25          4.45         0.79 o                         
   2   1   9         14.65         12.37         1.42 o                         
   3   1   9          2.76          1.60         0.89 o                         
   4   1   9         27.69         27.98         1.97 o                         
   5   1   9          3.22          2.82         0.89 o                         
   6   1   9         16.46         15.89         1.70 o                         
   7   1   9         13.18         11.59         1.98 o                         
  -4   2   9         58.05         61.38         3.64 o                         
  -3   2   9         24.85         21.84         1.61 o                         
  -2   2   9          0.60          0.32         1.09 o                         
  -1   2   9          0.16          0.74         0.51 o                         
   0   2   9         97.54         97.57         2.23 o                         
   1   2   9         18.04         17.43         1.25 o                         
   2   2   9          9.27          7.77         1.14 o                         
   3   2   9         61.16         58.96         2.09 o                         
   4   2   9         11.34         10.67         1.19 o                         
   5   2   9         25.73         24.38         1.47 o                         
   6   2   9         70.23         78.27         2.60 o                         
   7   2   9          9.68          6.81         2.15 o                         
  -4   3   9          7.76          7.12         1.28 o                         
  -3   3   9         10.78         10.90         1.12 o                         
  -2   3   9         41.71         41.20         2.08 o                         
  -1   3   9         24.76         23.53         1.48 o                         
   0   3   9         66.71         69.65         1.79 o                         
   1   3   9        352.03        348.22         3.81 o                         
   2   3   9         23.27         24.02         1.23 o                         
   3   3   9          4.53          5.96         0.78 o                         
   4   3   9          3.29          3.95         0.75 o                         
   5   3   9          1.64          0.16         0.88 o                         
   6   3   9          6.22          5.90         1.21 o                         
   7   3   9         39.28         39.61         2.59 o                         
   8   3   9          1.96          4.75         1.54 o                         
  -3   4   9          2.13          2.97         0.98 o                         
  -2   4   9          2.49          2.97         0.87 o                         
  -1   4   9          2.51          3.48         0.89 o                         
   0   4   9         55.51         53.85         1.74 o                         
   1   4   9         52.15         54.51         1.60 o                         
   2   4   9        249.71        251.82         3.24 o                         
   3   4   9         25.17         25.48         1.29 o                         
   4   4   9          1.53          1.77         0.67 o                         
   5   4   9         14.39         10.32         1.01 o                         
   6   4   9         10.37         14.55         1.27 o                         
   7   4   9         33.56         34.73         1.90 o                         
   8   4   9         16.52         14.49         1.79 o                         
  -2   5   9          0.87         -0.96         0.96 o                         
  -1   5   9         11.60         10.74         1.09 o                         
   0   5   9         10.66          9.87         1.09 o                         
   1   5   9         31.98         29.22         1.41 o                         
   2   5   9         75.01         77.30         2.02 o                         
   3   5   9         19.19         19.33         1.23 o                         
   4   5   9          8.80          6.61         0.88 o                         
   5   5   9          3.80          2.67         0.73 o                         
   6   5   9         21.94         20.07         1.45 o                         
   7   5   9          0.16          0.26         0.76 o                         
   8   5   9         19.87         17.07         1.69 o                         
  -1   6   9          6.95          5.79         1.40 o                         
   0   6   9          0.00         -0.08         0.67 o                         
   1   6   9         17.42         16.41         1.23 o                         
   2   6   9         11.21         11.88         1.04 o                         
   3   6   9          0.16          2.26         0.80 o                         
   4   6   9          0.65          0.58         0.67 o                         
   5   6   9         19.58         17.03         1.47 o                         
   6   6   9         77.98         83.21         2.51 o                         
   7   6   9         41.27         40.55         2.03 o                         
   8   6   9         15.54         15.65         1.61 o                         
   0   7   9          8.16          7.87         1.22 o                         
   1   7   9         30.21         32.29         1.95 o                         
   2   7   9         12.66          9.59         1.14 o                         
   3   7   9          3.22          2.24         0.71 o                         
   4   7   9         18.47         18.20         1.48 o                         
   5   7   9          8.36          5.76         1.15 o                         
   6   7   9         27.09         31.29         2.18 o                         
   7   7   9         15.31         18.27         1.62 o                         
   2   8   9         33.85         35.14         3.83 o                         
   3   8   9         67.66         67.89         3.34 o                         
   4   8   9         28.61         31.96         2.41 o                         
   5   8   9          2.39          3.39         1.05 o                         
   6   8   9          1.41          1.07         1.15 o                         
   7   8   9          9.99          8.54         1.48 o                         
  -3  -4  10          6.83          4.03         1.79 o                         
  -2  -4  10          9.16          7.91         1.71 o                         
  -1  -4  10          0.24          1.40         1.52 o                         
   0  -4  10          2.55          0.49         1.44 o                         
   1  -4  10          3.40          0.53         1.20 o                         
  -3  -3  10          2.27          2.19         1.76 o                         
  -2  -3  10         25.68         33.76         3.15 o                         
  -1  -3  10          9.50         10.07         1.48 o                         
   0  -3  10         16.41         16.03         1.83 o                         
   1  -3  10         40.54         39.80         2.37 o                         
   2  -3  10          0.05         -0.65         1.00 o                         
   3  -3  10         34.59         27.03         2.82 o                         
  -4  -2  10          0.09          4.63         1.90 o                         
  -3  -2  10          2.07          5.74         3.18 o                         
  -2  -2  10         52.55         60.58         3.47 o                         
  -1  -2  10         47.35         48.26         1.93 o                         
   0  -2  10          6.47          9.36         2.04 o                         
   1  -2  10          4.96          3.98         1.04 o                         
   2  -2  10         32.63         34.14         2.49 o                         
   3  -2  10         12.60         11.66         1.59 o                         
   4  -2  10         41.30         47.57         2.44 o                         
  -4  -1  10          0.36          0.92         0.97 o                         
  -3  -1  10          1.43          1.16         0.91 o                         
  -2  -1  10         51.34         55.06         2.25 o                         
  -1  -1  10         18.11         16.59         1.43 o                         
   0  -1  10          0.49          1.01         0.80 o                         
   1  -1  10         26.25         27.99         2.15 o                         
   2  -1  10         12.20          6.69         1.69 o                         
   3  -1  10          8.29          9.52         1.07 o                         
   4  -1  10          1.36          1.31         1.53 o                         
   5  -1  10          2.45         -0.48         1.11 o                         
  -4   0  10          1.99          2.82         1.31 o                         
  -3   0  10          0.59         -0.99         1.02 o                         
  -2   0  10          0.25          2.78         1.18 o                         
  -1   0  10          4.45          4.11         1.12 o                         
   0   0  10          8.71          6.59         1.10 o                         
   1   0  10          5.05          2.77         0.94 o                         
   2   0  10         14.85         11.44         1.20 o                         
   3   0  10          8.78          7.33         1.13 o                         
   4   0  10          0.20          2.20         0.95 o                         
   5   0  10          9.74         12.68         1.58 o                         
  -4   1  10         75.81         82.32         2.74 o                         
  -3   1  10         30.14         29.52         1.87 o                         
  -2   1  10         13.51         15.30         1.54 o                         
  -1   1  10          2.63          3.43         1.07 o                         
   0   1  10          1.57          4.61         1.00 o                         
   1   1  10          3.67          3.66         0.84 o                         
   2   1  10          2.78          2.29         0.74 o                         
   3   1  10         12.20         10.35         1.20 o                         
   4   1  10          0.00          0.84         0.76 o                         
   5   1  10          7.95          4.19         1.14 o                         
   6   1  10          0.74          3.40         2.10 o                         
  -3   2  10         78.77         80.19         3.19 o                         
  -2   2  10         14.82         16.04         1.39 o                         
  -1   2  10          7.96          9.07         2.01 o                         
   0   2  10        106.85        114.65         2.63 o                         
   1   2  10         39.54         40.03         1.78 o                         
   2   2  10         32.18         28.51         1.75 o                         
   3   2  10          0.00         -0.80         0.80 o                         
   4   2  10         22.55         22.06         1.93 o                         
   5   2  10         10.74         11.16         1.39 o                         
   6   2  10          0.09          1.45         1.06 o                         
  -3   3  10         28.70         32.99         2.55 o                         
  -2   3  10          9.69          8.60         1.38 o                         
  -1   3  10          1.90          1.20         0.98 o                         
   0   3  10         22.89         23.05         1.39 o                         
   1   3  10         15.78         14.19         1.13 o                         
   2   3  10         32.99         31.92         2.08 o                         
   3   3  10         42.86         44.49         2.38 o                         
   4   3  10          3.12          3.46         1.12 o                         
   5   3  10          0.42          0.21         0.83 o                         
   6   3  10          5.41          4.83         1.15 o                         
   7   3  10          2.30         -0.61         1.79 o                         
  -2   4  10         36.03         36.76         2.24 o                         
  -1   4  10          1.17          0.25         0.87 o                         
   0   4  10         58.04         63.42         2.14 o                         
   1   4  10          2.36          2.00         0.72 o                         
   2   4  10          0.82          0.50         1.26 o                         
   3   4  10         48.30         50.04         1.93 o                         
   4   4  10          6.28          7.31         0.79 o                         
   5   4  10         11.46         10.26         1.18 o                         
   6   4  10         30.40         26.94         1.98 o                         
   7   4  10         15.27         14.36         1.88 o                         
  -1   5  10         19.61         20.76         2.30 o                         
   0   5  10          8.75          9.82         1.19 o                         
   1   5  10         31.86         31.99         1.47 o                         
   2   5  10         15.92         16.20         1.17 o                         
   3   5  10         44.82         47.52         2.07 o                         
   4   5  10         36.78         41.90         1.90 o                         
   5   5  10         22.21         27.93         1.58 o                         
   6   5  10          1.16          2.18         0.87 o                         
   7   5  10          0.47          2.33         1.02 o                         
   0   6  10         25.10         24.03         2.41 o                         
   1   6  10          3.09          1.85         0.99 o                         
   2   6  10          7.00          5.04         1.13 o                         
   3   6  10          2.69          0.96         0.80 o                         
   4   6  10         30.17         32.64         2.20 o                         
   5   6  10          2.86          4.33         1.04 o                         
   6   6  10         39.70         40.04         2.28 o                         
   2   7  10          9.19          7.52         1.30 o                         
   3   7  10          9.40          9.34         1.21 o                         
   4   7  10          2.68          2.36         1.03 o                         
   5   7  10          0.15          0.05         1.74 o                         
   6   7  10         16.71         18.02         1.97 o                         
  -1  -2  11          7.74          4.99         1.27 o                         
   0  -2  11          0.06         -0.02         1.17 o                         
   1  -2  11          2.40          4.77         1.37 o                         
  -2  -1  11          7.88          9.89         2.72 o                         
  -1  -1  11         16.89         13.93         1.68 o                         
   0  -1  11         18.46         23.20         1.99 o                         
   1  -1  11         14.54         13.81         1.71 o                         
   2  -1  11          4.65          2.06         1.31 o                         
   3  -1  11          1.26          1.99         1.54 o                         
  -2   0  11          2.19          4.92         1.67 o                         
  -1   0  11          0.14         -0.58         2.10 o                         
   0   0  11         68.99         85.42         2.81 o                         
   1   0  11          0.13          2.15         1.10 o                         
   2   0  11          1.70         -0.22         1.52 o                         
   3   0  11         18.23         16.37         1.45 o                         
   4   0  11          1.48          1.06         1.45 o                         
  -2   1  11         11.35         12.63         1.68 o                         
  -1   1  11         18.01         18.33         2.14 o                         
   0   1  11         32.11         34.31         2.07 o                         
   1   1  11         41.59         37.95         3.66 o                         
   2   1  11          1.00         -0.78         0.78 o                         
   3   1  11         28.88         31.33         2.11 o                         
   4   1  11         24.98         25.81         2.87 o                         
  -1   2  11          0.38          2.67         1.60 o                         
   0   2  11          3.07          0.91         1.15 o                         
   1   2  11         25.82         22.48         2.54 o                         
   2   2  11          0.17          0.36         0.87 o                         
   3   2  11          6.08          5.76         1.28 o                         
   4   2  11         57.46         62.13         3.35 o                         
   5   2  11         12.02         10.08         1.51 o                         
  -1   3  11          1.31          0.74         2.93 o                         
   0   3  11         10.03          8.93         1.37 o                         
   1   3  11          0.04          0.39         0.93 o                         
   2   3  11         18.98         18.54         1.78 o                         
   3   3  11         13.21         12.03         1.67 o                         
   4   3  11          0.43          0.22         1.08 o                         
   5   3  11          4.26          4.93         1.36 o                         
   0   4  11          2.78          1.83         1.24 o                         
   1   4  11         11.04         12.43         1.28 o                         
   2   4  11          9.99          9.25         1.58 o                         
   3   4  11         14.29         14.89         1.83 o                         
   4   4  11          2.95          1.58         1.22 o                         
   5   4  11          8.60          5.70         1.66 o                         
   1   5  11          0.56          1.24         1.11 o                         
   2   5  11          0.04         -0.93         0.93 o                         
   3   5  11          1.92          2.14         1.22 o                         
   4   5  11         21.48         20.55         1.53 o                         
   5   5  11        110.15        121.67         3.22 o                         
                                                                                
